# Supplementary material for: Medical leaders or masters?—A systematic review of medical leadership in hospital settings
Source: PLoS One. 2017 Sep 14;12(9):e0184522. doi: 10.1371/journal.pone.0184522 (PMC5598981; doi:10.1371/journal.pone.0184522)
Supplement: S1 File — (XLSX) [file pone.0184522.s003.xlsx]

## Sheet: Instructions & copyright
Excel Workbook for Screening Titles and Abstracts
Copyright/License
The "Excel Workbook for Screening Titles and Abstracts" by Helena VonVille is licensed under a Creative Commons Attribution-NonCommercial-ShareAlike 3.0 Unported License.
More information about Creative Commons can be found at:
http://creativecommons.org/licenses/by-nc-sa/3.0/
Date of last revision:			The most current version of the Excel workbook along with instructions for use can be found at:
2015-12-08			http://libguides.sph.uth.tmc.edu/excel_SR_workbook
If you discover a problem with a formula or your have a suggestion to improve this workbook, please contact Helena VonVille:
helena.m.vonville@uth.tmc.edu
713-500-9131
University of Texas School of Public Health Library
Changes made to this revision (12/8/2015)
Added rows in the screening and FT review worksheets to allow for larger data sets.
Changes made to this revision (11/13/2015)
Minor changes made so cells would change colors if specific messages appeared.
Changes made to this revision (8/13/2015)
Changed the title of the workbook to reflect that it can be used by both 1 or 2 screeners. Changed some of the messages so they would be consistent with other workbooks.
Changes made to this revision (5/5/2015)
Fixed a hidden column.
Changes made to this revision (4/8/2015)
Add a PRISMA worksheet to reflect ONLY the screening portion of the PRISMA flowchart.
Changes made to this revision (3/15/2015)
Fixed the Cohen's kappa formula that sits below Exclusion Reasons. Once you compile your screener's results, use it to see if they maintained a high level of agreement.
Changes made to this revision (11/24/2014)
Added two columns to the right of all of the screening cells so screeners could make certain they didn't: 1. miss adding an exclusion reason for a "no" item; or 2. add an exclusion reason for a "maybe" item.
Changes made to this revision (11/13/2014)
Minor changes made to a data validation formula. Calculations were not affected.
Changes made to this revision (10/10/2014)
Minor changes made to data validation to match the PRIMARY Excel workbook.

## Sheet: Exclusion Reasons
	This workbook is designed for 1 or 2 screeners. If there is just one screener, change the number in column C as it affects formulas in the workbook.	2	If you have 2 screeners:	Did you check your interrater reliabilability using a random sample of citations and the Cohen's kappa Excel workbook? If not, you may want to do so before screening all citations to ensure you both fully understand aims and exclusion criteria.				You can check your agreement below, but this is NOT a substitute for the Cohen's kappa test. This just gives you a sense as to how well you maintained agreement throughout the screening process.	Check your interrater agreement for ALL citations below.
	There is room for up to 15 exclusion reasons that are based on your eligibility criteria. When screening titles/abstracts, select only 1 reason for exclusion although you can prioritize the reasons if you so choose.
	Titles/Abstracts: Copy your title/abstract screening exclusion reasons from the main Excel workbook and paste into the cells below Exclusion Reasons before you begin screening. Don't worry if you have fewer than 15 exclusion criteria-- it's only an issue if you have more than 15. Each reason will be displayed as a drop down list in the cells of the "1st Screener/2nd Screeners Exclusion Reasons" c…
	Reconcile all decision differences in the MASTER workbook.
	Screen Titles/Abstracts
	Exclusion reason	Total # for each reason: 1st screener	Total # for each reason: 2nd screener
	Not physicians	298	298
	Not working in a hospital setting	263	263
	Not focused on cure	5	5
	Not in a formal or informal leadership role	2	2
	Not focused on a definition of ML, skills or competencies, or organizational barriers for ML	6700	6700
	Focus on effectiveness of ML	83	83
	Interventions to develop ML, incl education programs	208	208
	Governance when meant in a broader healthcare setting than solely the hospital setting	9	9
	Non-English peer reviewed publication	16	16
	Duplicate	3	3
	Reason #11	0	0
	Reason #12	0	0
	Reason #13	0	0
	Reason #14	0	0
	Reason #15	0	0
	Total # of NO's by reason	7587	7587	The formula to the right adds the numbers in the respective columns.
	Total # of NO's selected in Title Abst Screening	7709	7709	The formula to the right counts how often "no" was selected by each screener.
	Difference between # of NO's by reason and # of NO's selected in the Title Abst Screening worksheet	-122	-122	This should be 0. If it is not, you need to find the error! It could be "maybe" was selected when it should have been "no" so a reason for no was recorded.
	Total # of MAYBE's in the Title Abst Screening worksheet	786	786	The formula to the right counts how often "maybe" was selected by each screener.
	Total number of NO's and MAYBE's in the Title Abst Screening worksheet	8495	8495	The formula to the right counts adds together the number of times "no" was selected and "maybe" was selected by each screener.
	Total number of items to screen	8495	8495	Counts how many items there are in Put titles&absts here
	Difference between # of items that were screened and the number of items to be screened.	0	0	This should be 0. If it is not, you need to find the error! The most likely option is that an item was not screened.
	You can check your interrater reliability again below before reconciling.
						Observed Agreement
		Maybe	No	# screened		Both 1st screener and 2nd screener said MAYBE to same records or NO to same records	Pr(a) = (# both said "maybe" and "no")/(total number screened), i.e. % raw agreement	Raw % of Maybe's	Raw % of No's	"Pr(e)" = Probability of random agreement = ((% 1st screener Maybe's)*(% 2nd screener Maybe's)) + ((% PI No's)*(% 2nd screener No's))	Cohen's Kappa
	1st screener	786	7709	8495	Compiled	8495	1	0.092525	0.907475	0.832072	1
	2nd screener	786	7709	8495				0.092525	0.907475
			Did you screen the same number?	yes	If you do not show the same number screened, you cannot accurately calculate the Cohen's Kappa.						Standard error of Kappa	Confidence interval low end	Confidence interval high end
											0	1	1
			Screener 2	Screener 2		Raw % that each said no or maybe			Probability of random agreement
			Maybe	No			Maybe	No
	Screener 1	Maybe	786	0		Screener 1	0.092525	0.907475	0.832072
	Screener 1	No	0	7709		Screener 2	0.092525	0.907475

## Sheet: Put titles&absts here
The next worksheet receives data from this worksheet. DO NOT ERASE OR COPY OVER ANY CITATIONS IN THIS WORKSHEET.
Copy all of the citations from the Put titles&absts here worksheet from the PRIMARY workbook for this project. Paste them starting at cell A5.
Citation ID #	Title	Abstract
7207	Data, collaboration reduce sepsis mortality rates, improve use of ICU resources	Two different hospital systems have made sizable dents in their sepsis mortality rates through a collaborative process between emergency and ICU staff. At Northwest Hospital in Randallstown, MD, success occurred, in part, by lowering the threshold for transfer of emergency patients with signs of sepsis to the ICU. Voorhees, NJ-based Kennedy Health has lowered sepsis mortality rates by taking step…
2423	Reports to the Membership	The following are edited/abbreviated versions of the annual reports of the APA Secretary-Treasurer, CEO and Medical Director, Speaker, and Speaker-Elect and the chairpersons of the APA Committee on Bylaws, Membership Committee, Committee of Tellers, and Elections Committee. The full reports were presented at the APA Annual Business Meeting in Toronto, May 17th, 2015.
6788	What is Physician Leadership?
6982	4 Ways to Support Emerging Physician Leaders
7077	Girma Tefera, MD, FACS, joins ACS staff as OGB Medical Director
7078	M. Margaret Knudson, MD, FACS, new Medical Director of MHSSPACS
8913	Strategies for reconfiguring cost structure: highlights from HFMA's Value Project research	The article discusses the findings of the Healthcare Financial Management Association's Value Project research. It notes key areas of cost reduction opportunities for organizations including labor, supply chain, and clinical transformation. It cites various considerations in cost structure reconfiguration such as decreasing administrative staff and services, implementing a supply chain for physic…
8914	QUANTIFYING DIRECTORS
8916	Validating Job Satisfaction Factors Among Clinical Nutrition Managers	This study validated factors of job satisfaction for clinical nutrition managers (CNMs). Initially, 1340 open-ended comments obtained from CNMs about job satisfaction and dissatisfaction were assessed. An expert panel of CNMs then rated the influence of the factors identified on job satisfaction; results were used to develop a job satisfaction instrument. A sample of 51 CNMs rated their level of …
8924	Medical Direction Involves Multidisciplinary Collaboration
8931	New Graduate Nurses, New Graduate Nurse Transition Programs, and Clinical Leadership Skill
9906	A FEW MINUTES WITH ASSOCIATION BOARD CHAIR HODA ASMAR	In an interview, Hoda A. Asmar, MD, MBA, CPE, FACP, FACHE, FACPE, board chair for the American Association for Physician Leadership, talked about her history with the association, how she deals with change and what she sees in the association's future. She had started her career in health care leadership more by accident than by plan and was looking for an organization where she could learn, exch…
9908	NEW Lx SOLUTIONS OFFERS COMPREHENSIVE ORGANIZATIONAL DEVELOPMENT	The American Association for Physician Leadership is launching a new customized leadership development service to help organizations identify, assess and develop the physician leadership necessary to improve and thrive in today's increasingly complex health care environment. Called Lx Solutions, the service is intended to transform the way hospitals and health systems deliver care and help them l…
9909	MEET THE ASSOCIATION'S NEW DIRECTORS	Members of the American Association for Physician Leadership were introduced to three new members of its board of directors in April at the Annual Meeting in Las Vegas, NV. They are: 1. Bret Burton, MD, MBA, CPE, FACPE, commander, 375th Medical Group, Scott Air Force Base, St. Clair County, Illinois, 2. Laura Clapper, MD, MPPA, CPE, regional VP medical executive, Anthem Inc, San Diego, CA, and 3.…
9912	SCOTT ELLNER NAMED INAUGURAL ROGER SCHENKE AWARD WINNER	Scott Ellner, DO, MPH, MHCM, FACS, is the inaugural winner of the Roger Schenke Award from the American Association for Physician Leadership. The association announced the award at the Annual Meeting, April 18, in Las Vegas, Nevada. Ellner, president of the Saint Francis Medical Group, vice chairman of the department of surgery and director of surgical quality at Saint Francis Hospital and Medica…
9913	2015 LEAPE AHEAD AWARD HONORS NORTHWESTERN MEDICINE'S ACADEMY FOR QUALITY AND SAFETY IMPROVEMENT	The American Association for Physician Leadership announced Northwestern Medicine's Academy for Quality and Safety Improvement (AQSI) as the 2015 winner of the Leape Ahead Award at the association's Annual Meeting, April 18, in Las Vegas, NV. Northwestern Medicine's Chicago-based AQSI is a seven-month professional development program created to give health care professionals the knowledge and ski…
9914	THOUSANDS CONTRIBUTE TO SURVEY ON PHYSICIAN LEADERSHIP	More than 2 physician leaders who are members of the American Association for Physician Leadership recently completed the organization's comprehensive survey about the value of physician leadership. Preliminary findings were the focus of the closing session of the Annual Meeting, April 19. A panel discussion featured association president and CEO Peter Angood, MD, FRCS(C), FACS, MCCM; economist P…
9915	POLL FINDS HEALTH CARE ORGANIZATIONS PREPARING FOR VALUE-BASED MEDICARE PAYMENTS	A large majority of physician leaders who responded to a Sounding Board poll in February said their health care organizations are taking steps to meet the US Department of Health and Human Services goal of tying 30% of traditional Medicare payments to quality or value by the end of 2016. The American Association for Physician Leadership poll, conducted February 12-February 16, showed 73% of the 6…
9918	MAXWORTH	On-call compensation issues involve two divergent perspectives: the physicians' and the hospital administrations'. Physicians perceive a justifiable need to be compensated fairly for the services they provide. The challenge is finding an acceptable approach that will not threaten the financial viability of the hospital while satisfying the interests of the doctors. As divided as physicians and ad…
2530	I strong administrative buy-in, firm mandates can push flu vaccination rates up to more than 99% among health care workers	While flu vaccination rates are inching up among health care workers, there is still room for improvement. The Centers for Disease Control and Prevention reports that slightly more than 75% of health care workers received the flu vaccination during the 2013-14 season--an increase of roughly 3% over the 2012-13 season. However, some hospitals have been able to achieve vaccination rates in excess o…
6868	The floods in China: report by the medical director of the health organisation on the work undertaken to co-ordinate the campaign against epidemics
6924	Salaries are in a holding pattern, although upward pressure continues on compensation for ED medical directors
6942	Top business graduate schools for physician-executives
7298	Transforming services through clinical leadership
8997	AMDA Disclaimer Statement
9000	Ten travel scholarships aim to focus on clinical leadership
9005	Political notebook	NHS England medical director Sir Bruce Keogh has disputed claims emergency nurse practitioners are being used to plug staff shortages in A&E. He told MPs on the Commons health committee last week that nurse practitioners are highly skilled and trained to treat problems such as broken wrists and dislocated shoulders.
9006	'RURAL SERVICE PROVISION COSTS MORE'	The national clinical director for remote and rural health care, Lesley Boswell (pictured), has spent much of her career providing and managing health care in some of England's most rural areas, so she is well placed to voice rural issues at NHS England.
9925	MAKE 'DECISIVE' LEADERSHIP DECISIONS	In response to the needs of today's physician leaders, the American Association for Physician Leadership is adding an advanced-level course on decision-making for the Winter Institute, Jan 22, 2015-Jan 25, 2015, at the Miami Marriott Biscayne Bay. In addition to the popular finance- focused courses, Physician in Management seminar and the Medical Staff Leadership series, the association will offe…
9926	NEW BRAND FEEDBACK: CARING CONCERNS, THOUGHTFUL QUESTIONS AND COMMITTED SUPPORT COME FROM MEMBERS	Say hello to a new organization with a 40-year legacy of creating and supporting physician leaders: the American Association for Physician Leadership. As September 22 dawned, the association took the baton from ACPE as the premier organization for physician leaders. Members got to experience the unveiling of the association's new Web site and interact with its new functions. It will always be tha…
9947	ACPE Members Named to Modern Healthcare's 50 Most Influential Physician Leaders List	The votes have been counted, and it's official: ACPE members are wellrepresented on Modern Healthcare's list of the 50 Most Influential Physician Executives and Leaders. This year's list included 10 members. ACPE's CEO Peter Angood, MD, FRCS(C), FACS, FCCM, was ranked 30th. The magazine received more than 2,500 nominations for this year's Most Influential list. The final ballot was composed of 10…
9948	Members Gather in Chicago for 2014 Annual Meeting	The ACPE Annual Meeting & Spring Institute drew more than 850 physician leaders from throughout the country to Chicago, IL, for five days of learning, networking, and catching up with friends and colleagues. The event began with a keynote speech by Robert M. Wachter, MD, who is considered the father of the hospitalist movement, the fastest-growing medical specialty in the country. Wachter's talk …
9949	ACPE and University of Minnesota to Offer Advanced Management Training Certificate for Physician Leaders	As health care continues to evolve, the demands placed on physician leaders are growing. In response, ACPE and the University of Minnesota's MHA and Executive Studies Programs have joined to provide clinicians an opportunity to earn a U of M Regent's Certificate in advanced management training. The Certificate in Advanced Management Training for Clinician Leaders is designed to provide specific m…
9964	ACPE Offers New Course on Changing Payment Models	The way health care is delivered is changing rapidly, and with those changes comes a wealth of opportunities for physician leaders. Understanding those changes and learning how to anticipate those opportunities is the intent behind one of ACPE's newest courses, Thinking Economically: Opportunities to Make New Payment Models Work. The course is making its debut at ACPE's Winter Institute, January …
2357	2011 Paramedics Australasia Conference	The proceedings contain 73 papers. The special focus in this conference is on Paramedics. The topics include: A model of paramedic decision making in cases involving pain; a comparison of 10% and 50% dextrose in the management of prehospital hypoglycaemia; mathematical ability of first year undergraduate paramedic students ├óΓé¼ΓÇ¥ a before and after study; paramedic performed fascia iliaca compa…
4073	As CMS makes another policy change, policy makers distinguish between different forms of care	As observation care continues to draw fire from critics who charge that the designation ends up costing hospitals money while also sticking patients with exorbitant fees, the medical directors of dedicated observation units counter that the kind of care delivered by their specialized units actually saves money and gets patients out of the hospital sooner. They note that the problem is that only a…
6747	Text-message-driven intervention, real time feedback slashes time-to-treatment for stroke patients	Providers at the University of California, San Francisco (UCSF) Medical Center have been able to significantly improve door-to-needle times for stroke patients by using a real-time, text-message intervention to routinely inform all members of the stroke care team about the door-to-needle time for every stroke patient who receives thrombolytic therapy. Administrators say the approach has slashed a…
6858	Top business graduate schools for physician-executives
6937	Top business graduate schools for physician-executives. Data collected January-March 2013 for the 2012-13 school year
9018	The Keogh review of hospitals with high mortality rates	Following the publication of the Francis report into care failings at Stafford Hospital, NHS England medical director Sir Bruce Keogh was appointed by the government to conduct a review of the quality of care and treatment provided by NHS trusts with high death rates. A total of 14 hospital trusts were investigated as part of the review.
9019	NAMES IN THE NEWS
9020	Promoting M├ä┬üori nursing clinical leadership
9021	Trust launches staff review after deaths investigation	One of the 14 trusts investigated for higher than expected death rates by NHS England medical director Sir Bruce Keogh has set up an urgent review of staffing.
9042	Clinical leadership is needed locally to inspire the NHS	Dr Phil Hammond, broadcaster and GP turned hospital doctor.
9044	PROJECT TO SUPPORT CLINICAL LEADERSHIP 'MADE NO DIFFERENCE'
9047	Joint policy statement├óΓé¼ΓÇ¥Guidelines for care of children in the Emergency Department	Children who require emergency care have unique needs, especially when emergencies are serious or life-threatening. The majority of ill and injured children are brought to community hospital emergency departments (EDs) by virtue of their geography within communities. Similarly, emergency medical services (EMS) agencies provide the bulk of out-of-hospital emergency care to children. It is imperati…
9052	Alberta Innovates -- Health Solutions Announces New CEO and COO
9054	'CNO ON A PAR WITH MEDICAL DIRECTOR'	Concerns that England's top nurse is no longer in a position to lead the profession are raised by Robert Francis.
9056	PEOPLE & EVENTS	The article provides updates in the American College of Occupational and Environmental Medicine. Physician Jonathan Borak receives the 2012 Harriet Hardy Award from the New England College of Occupational and Environmental Medicine. Gary E. Caplan accepts the position of medical director at Mercy Medical Center Occupational Health Clinic. The Central States Occupational and Environmental Medicine…
9967	Business and People Update	* CTI Clinical Trial and Consulting Services (Cincinnati, OH) announced the following new hires: Trida Robinson, Senior Clinical Data Associate; David Vessy, Siebel Clinical Administrator; Grace Baker, Senior Regulatory Specialist; Jordan Jemison, Research Associate; Dana Acklin, Senior Study Coordinator; Ralph Campaneria, MD, Medical Director; John Green, Senior Systems Administrator; Thomas Win…
9972	ACPE Poll Finds Physician Integration May Increase Costs	As hospitals began acquiring physician's practices, many believed that integrating physicians under one roof would reduce costs by increasing efficiency and streamlining patient care. But a new online poll conducted by the American College of Physician Executives (ACPE) shows the move toward physician integration may be actually driving up costs. The findings echo results of a recent report by th…
9974	New Health IT Courses Aimed at Boosting Physician Engagement	To lead a successful IT project, physician leaders need more than just a working knowledge of hardware, software and networks. The most important thing to keep in mind is, what he is doing with the information technology, said Jeff Rose, MD, a longtime ACPE faculty member and chief medical information officer at Trizetto Corp, what is his end goal with the electronic health record and what does h…
9980	ACPE Debuts New Courses on Communication, IT and Integration	ACPE is introducing seven new courses this spring, all of which are available on InterAct Express, the College's self-study distance learning program. Three of the new courses are designed to help physician leaders improve their communication and presentation skills. An additional three deal with health care IT management and can be used toward the Health Care IT Management Certificate. The final…
9988	ACPE to Offer New Certificate Program on Metaleadership	The American College of Physician Executives is launching a new certificate program designed for physicians looking to build leadership skills and led by two Harvard professors with international experience in leadership and crisis management. The program was developed by Leonard Marcus, PhD, and Barry Dorn, MD, MHCM, the founding co-directors of the National Preparedness Leadership Initiative, a…
9989	OH practitioners recognised with prestigious awards	Two leading OH practitioners were acknowledged in the 2013 New Year Honours List. Dr Steve Boorman, an OH consultant and author of the NHS Health and Wellbeing's Boorman review in 2009, was made a CBE. Boorman, formerly chief medical adviser to the Royal Mail Group, is now medical director for UK OH services at provider Abermed. Boorman is a well-known consultant in OH circles and has been publis…
9998	Changing a Culture: The Road to the NQF National Quality Healthcare Award	When Morris Seligman arrived at Mountain States Health Alliance in January of 2010, the organization had no physician executives. Now, three years later, the situation is dramatically different. As part of his role as corporate CMO, Seligman helped create a physician leadership structure at the health care system. Today, there are not only chief medical officers and other physician executives thr…
3380	You are not alone, clinical executive	The Medical Directors Forum offers an opportunity for discussions with peers and a resource for information about guidelines
6835	Top business graduate schools for physician-executives
9069	Quarterly change
9073	Know the Standing Orders in Your ED & Whether You Need Dr.'s OK. CASE ON POINT: A12A1872 (10/30/2012)-GA
9081	Clinical leadership vital for learning disability care...'Learning disability services must be reshaped and localised,' nursingtimes.net
9105	Two Society members win Clinical Leadership Fellowship awards
9108	Small team has a big impact	Association for Safe Aseptic Practice clinical director Stephen Rowley believes that aspetic non-touch technique, the most commonly practised infection prevention procedure in health care, is poorly understood and taught, and that definitions and terminology are ambiguous and confusing.
9999	BUSINESS AND PEOPLE UPDATE	* RadSite, (Houston, TX) certification and accreditation agency for imaging quality, announced two new additions. Eliot Siegel, MD, has joined the team as Chief Quality Officer. Siegel will help oversee and promote the integrity of all quality-based programs and research initiatives for RadSite. Bruce Reiner, MD, a board certified radiologist, has also joined the team as Director of Accreditation…
10025	Dr. Barry Silbaugh's Legacy: Leadership, Creativity, Collaboration and Teamwork	As Barry Silbaugh, MD, MS, FACPE, left ACPE in November, physician executives praised his work during the four years he served as CEO. Here's what some of them had to say: His greatest achievement was convincing the staff that there was great potential for ACPE, encouraging them to increase their efforts in both membership development and expansion of some key educational programs, said Clair Cal…
10026	ACPE Board Names Two Ex-Officio Members	In an effort to expand its focus, the American College of Physician Executives (ACPE) has added two new ex-officio members to its board of directors: one to represent the interests of residents and the other to spearhead innovation. The board selected Veronica Sikka, MD, PhD, MHA, MPH, a chief resident at Medical College of Virginia Hospitals, as the resident ex-officio board member. Howard Haft,…
2985	Teamwork key part of heart failure initiative	Program improves compliance from 60% to 85% of patients receiving all appropriate care. Teamwork helps to identify goals and helps patients meet those goals. Physician leadership, hands-on nursing care, and education are critical ingredients for success.
3552	By the numbers. Top business graduate schools for physician-executives
3931	Clinical benefits of the cardiac troponin T-high sensitive assay in acute coronary syndrome: A satellite symposium report	On 31 August 2010 Roche Diagnostics hosted a satellite symposium at the European Society of Cardiology Congress in Stockholm entitled 'Clinical Benefits of the Cardiac Troponin T-high Sensitive Test in Acute Coronary Syndrome.' The symposium was chaired by Hugo Katus, Medical Director of Cardiology at the Angiology and Pneumology Medical Clinic in Heidelberg and Allan Jaffe, Chair of the Division…
3942	American gastroenterological association medical position statement on the management of Barrett'S esophagus	The AGA Institute Medical Position Panel consisted of the authors of the technical review (Stuart J. Spechler, MD, AGAF, Prateek Sharma, MD, Rhonda F. Souza, MD, AGAF, John M. Inadomi, MD, AGAF, Nicholas J. Shaheen, MD, MPH, AGAF), the chair of the Medical Position Panel (John I. Allen, MD, MBA, AGAF), the chair of the AGA Institute Practice Management and Economics Committee and the AGA Institut…
3966	Collaborative and supervisory relationships between attending physicians and advanced practice nurses in long-term care facilities	Recent years have seen an increased interest and use of advanced practice nurses in long-term care. Models of best practices of supervision and collaboration have been promulgated by many organizations, but none have specifically addressed how these interactions should occur in the nursing home setting. To better define the role of the attending physician and advanced practice nurses to provide o…
5995	Advances in Chronic Kidney Disease 2011 - 13th International Conference on Dialysis	The proceedings contain 28 papers. The topics discussed include: what is expected of a medical director in the centers for medicare and medicaid services conditions of coverage?; potential effects of the new medicare prospective payment system on drug prescription in end-stage renal disease care; motivational interviewing to engage patients in chronic kidney disease management; sodium: a wolf in …
9118	9th ANNUAL NATIONAL EMS Systems Survey
9122	Addenbrooke's medical director's shame as extent of surgical blunders is revealed
9128	Leadership in emergency medical services
9132	ShortTakes
9134	Speaker profile: Professor Ian Philp	Professor Ian Philp, Medical Director, South Warwickshire NHS Foundation Trust, will look at the NSF for Older People in his talk entitled The NSF for Older People: what went wrong, what was saved, what next? at GM's conference on 19th October 2011. For more information about the GM conference, see page 448 or visit www.gerimed.co.uk/conference.
9135	Awards and appointments
9141	The Julie Finucane OAM Medical for Leadership 2011
9164	Poster abstracts. Long Term Care Medicine - 2011: Spring Training for the Winning Team, March 24-27, 2011, Tampa, Florida
9169	Amputation: an often needless and horrific clinical outcome	Michael Miller, Medical Director of the Wound Healing Centers of Indiana, laments that amputation is all too often considered beneficial for the patient.
10031	Welcome Dr. Peter Angood, ACPE's New CEO	The American College of Physician Executives (ACPE) has announced the selection of Peter B. Angood, MD, as its new CEO. Angood, who currently is president and CEO of a Boston-based health care consulting firm, replaces Barry R. Silbaugh, MD, MS, CPE, FACPE, who served as CEO for four years. ACPE is the nation's oldest and largest medical management educational association for physicians. Angood s…
10035	Collaborating With Employers Led Virginia Mason To Cheaper Care	Robert Mecklenburg says that in thirty years of medical practice, he never knew how long patients had to wait to get an appointment to see him. He admits that he and his colleagues at Virginia Mason Medical Center in Seattle didn't think of patients as customers whose needs as consumers should be considered. That changed in 2004, when Aetna and several large employers confronted Virginia Mason ab…
10038	BUSINESS AND PEOPLE UPDATE	* ICON (Dublin, Ireland) has formed a strategic alliance with Boston Clinical Research Institute (BCRI) (Boston, MA) that will combine BCRI's leadership in clinical strategy, study planning, and academic relationships with ICON'S experience in the execution of global clinical trials. * At the 2011 Association of Clinical Research Professionals (ACRP) Annual Awards, ACRP (Seattle, WA) awarded the …
10042	Silbaugh to Step Down as ACPE CEO	Barry Silbaugh, CEO, American College of Physician Executives (ACPE), announced recently that he will be stepping down at the end of this year. Silbaugh will assist ACPE's Board of Directors in a national search for the next physician CEO. During his nearly four years as the first physician CEO of the College, Silbaugh led staff efforts to introduce new curriculum, expand the use of social media,…
10046	ACPE Launches New Master's Degree with Thomas Jefferson University	The American College of Physician Executives (ACPE) and Thomas Jefferson University School of Population Health in Philadelphia are teaming up to offer an important new advanced degree aimed at physicians who want to improve the quality of health care. The Master's of Science in Health Care Quality and Safety will prepare physicians and others in the medical industry to be leaders and advocates i…
3233	'Attitude adjustment' is key to ED success	An attitude of cooperation and teamwork, rather than one of finger-pointing, was the key to success as the ED at Peninsula Regional Medical Center in Salisbury, MD, achieved a 'door to bed' time of three minutes and a door-to-doc time of 21 minutes, while facing steadily increasing volumes. Here's how they did it: Separate staff meetings for physicians and nurses were eliminated. Now there is a s…
3515	Physician leadership is defining the way forward for Michigan health care
6647	Overhaul of staff is done 'right, not fast'	If you're about to overhaul your entire ED physician staff, there's no need to rush. It's better to take your time and do things right, say the leaders at St. Joseph's Hospital in Buckhannon, WV. A goal was established that the transition would take about 6-7 months. Contract physicians and locum tenens staff were used during the transition to keep the ED running smoothly. The nurse and physician…
6727	Research looks at children in the ED	Groups come together to create guidelines for pediatric population in EDs. One of the more creative proposals involves the establishment of two new positions in the ED: a physician coordinator and a nurse coordinator. The medical director, nursing director should be hospitalwide liaisons.
6800	By the numbers. Physicians | clinics | groups. 50 most powerful physician executives
6880	Pay raises in store for clinical executives
7043	CHRISTUS St. John reduces denials--by involving clinical leaders
7088	Erratum to early detection of cognitive impairment: Do screening tests help? Journal of the american medical directors association, (2010), 11, 1, 1-6]
7098	Physician leaders discuss current state of medicine
7183	Top business graduate schools for physician-executives. Data collected January-March 2010 for the 2009-10 school year
9179	Awards and appointments
9208	Position statements. Role of the state EMS medical director
9220	The EMS pit crew chief: Dr. Robert Boyd Tober created a program that has decreased paramedic skill degradation and increased ROSC rates
9221	Differences among physicians, risk managers in admitting errors
9222	First Report├é┬«. Volume 18 - Issue 4 - April 2010, American Medical Directors Association Long-Term Care Medicine 2010: Long Beach, CA; March 11-14, 2010
9232	Poster abstracts: Long Term Care Medicine--2010, March 11-14, 2010, Long Beach, California
9233	Department of Health appoints clinical director for informatics
10054	Conference at a Glance	9:15 Open Innovation in Asia: Why APAC is More than Just a Destination for Outsourcing James Garner], Vice President & General Manager, TAKEDA CLINICAL RESEARCH, Singapore Songlin Xue, MD, PhD, Vice President and Global Head of Clinical Epidemiology, Drug Safety & Epidemiology, NOVARTIS PHARMACEUTICALS CORPORATION, USA Benjamin G. Co, MD], FPPS, FPSECP, Medical Director, OTSUKA PHARMACEUTICALS; P…
10070	Visionary Leader 2009	Employing creative strategies to engage leaders and direct caregivers, Visionary Leader 2009 winner Deborah Kumar, director, medical division, The Reading Hospital and Medical Center, has helped lead an organizational initiative to improve patient flow and implemented divisional initiatives to develop leadership, strengthen shared governance, and foster staff accountability for outcomes. In 2006,…
10071	Six Days	The American College of Physician Executives (APCE) has been holding its Fall Institute in Tucson, AZ, for more than 20 years now. But the November 2009 gathering was unique in its own way, said Barry Silbaugh, ACPE's CEO. Called the Innovator's Panel, it brought together thinkers from various segments of the community -- both health care-related and non-health-care -- to advise ACPE on how to im…
3494	Medical directors' pay is far less when hospital owns the practice
6243	EDs must learn from past to solve nagging problems	ED experts say that we can learn from the key developments of the past 20 years to help improve the way EDs operate in the future. Here are a few suggestions for adapting to the challenges that have arisen: Develop physician leadership of the triage process to reduce lengthy delays on the front end of the care process. Support modification in liability legislation to lighten the burden placed on …
6577	Interdepartmental team earns leader quality award	Identifying issues as strategic initiatives can enhance likelihood of success. Interdepartmental quality improvement team includes director of case management and medical director of hospitalist program. Clinicians appreciated the fact that LOS was seen first and foremost as a medical issue.
6842	Clinical director calls for ideas and champions	In 2006, the NERA Economic Consulting report, “Mind the gap: sustaining improvements in the NHS beyond 2008”, warned of a £11bn NHS funding gap by 2015. At a meeting (12 February 2009), Nigel Clarke asked if the UK can carry on funding NHS services in the way it is doing now and if it has got the illness and cost balance right and suggested that primary care pharmacists could take up the challenge
7105	First report ├é┬« American Medical Directors Association Annual Symposium Charlotte, NC; March 5-8, 2009
7112	By the numbers. Top business graduate schools for physician-executives
7176	Guidelines to outcomes: Clinical leadership in atrial fibrillation	In December 2008, delegates attending a symposium in Barcelona sponsored by sanofi-aventis on atrial fibrillation debated how clinical care could be improved to meet the challenge of caring for increasing numbers of patients with atrial fibrillation and preventing its complications. This report reproduces selected excerpts from the presentations, summarizes the discussion and highlights key learn…
9245	Strong clinical leadership on National Health Board	Two nurses are included on the new National Health Board (NHB)--executive director at Canterbury District Health Board (DHB), Mary Gordon, and former NZNO president and current board member Marion Guy. The appointments were announced in early December
9250	Practice management: RPA releases position paper on medical director responsibilities...Renal Physicians Association	RPA endorses the core principles that form the basis for the CMS Conditions for Coverage (CFC) for ESRD facilities, and supports the key roles established for the dialysis facility Medical Director set forth in the CFC
9251	Fellmongers footnotes
9256	Joint policy statement--guidelines for care of children in the emergency department	Children who require emergency care have unique needs, especially when emergencies are serious or life-threatening. The majority of ill and injured children are brought to community hospital emergency departments (EDs) by virtue of their geography within communities. Similarly, emergency medical services (EMS) agencies provide the bulk of out-of-hospital emergency care to children. It is imperati…
9268	Lord Darzi's vision and NICE: one year on
9274	Awards and appointments
9279	Clinical leadership in atrial fibrillation	In December 2008, delegates attending a symposium in Barcelona sponsored by sanofi-aventis on atrial fibrillation debated how clinical care could be improved to meet the challenge of caring for increasing numbers of patients with atrial fibrillation and preventing its complications. This report reproduces selected excerpts from the presentations, summarises the discussion and highlights key learn…
9285	FIRST REPORT. American Medical Directors Association Annual Symposium: Charlotte, NC; March 5-8, 2009
9292	Clinical leadership needed	Greater clinical leadership will be introduced into the public health system, if the recommendations of a ministerial task group on clinical leadership are enacted. A report commissioned by Health Minister Tony Ryall and called "In Good Hands" provides guidelines on how doctors and nurses can be re-engaged in the running of frontline health services--"a more participatory and less top down approa…
9300	Sirenhead. OMG, OMD! Sweet-talkin' your medical director & being a smart patient
9308	My way. Sheila Paul
10072	BUSINESS AND PEOPLE UPDATE	* The new clinical pharmacology unit of ICON (Dublin, Ireland), located in Omaha Nebraska, will become Alan Marion's, MD, Jeffrey Davidson, PhD], new place of work as he has been appointed the company's vice president and medical director. * The Korean-based CRO, Dream CIS (Seoul, South Korea) has chosen to implement Oracle's (Redwood Shores, CA) Health Sciences applications, which includes the u…
10077	Early-phase optimization strategies	The quest for "clean" subjects. In their efforts to isolate the effects of pharmaceutical compounds on certain disease processes, researchers have become more and more choosy in patient recruitment for early-stage studies. "During my 30 years of experience in clinical trials, I have noticed that the exclusion criteria in study protocols are continuously increasing," says Anders Henriksson, a prac…
10101	Academic Medical Centers DIRECTORY
3477	Liability risk for a nursing home medical director
6812	Women increasingly fill medical director role
7188	By the numbers. Top business graduate schools for physician-executives
9315	Awards
9322	Chief executive's office
9323	ACE Vision Group names new global medical director
9326	Last word: the ups & downs of EMS
9328	Notices
9335	Priority traffic. Quick takes
9339	Changing the culture of the NHS: the role of clinical governance managers
9347	Staff issues 'central to care'	Nurse workload, staffing levels and clinical leadership should be included as indicators being drawn up by the Department of Health (DH) to measure the quality of nursing care, the RCN has urged.
9348	Incoming CMA president impatient for reform
9354	Next stage for NHS following Darzi report
9365	New clinical leadership programme for AHPs
9373	New CEO takes InHealth through development programme
9376	Joxel Garcia, MD, named assistant secretary for health and medical director for the US Public Health Service
9385	Awards & appointments
9386	End-of-life care resolutions from AMDA...American Medical Directors Association
9391	Lord Darzi publishes his interim report on 'Our future our NHS'	Lord Darzi's interim report on 'Our NHS our future' is now out. The SCP has responded to requests for consultation, and our response is summarised here. In addition, various meetings have been held across the country to gather views from NHS staff, which representatives of the SCP have attended to give their views. Lord Darzi's final report is due in June in time for the 60th anniversary of the N…
10112	ACPE EVP Roger Schenke to Retire	ACPE founder and EVP Roger Schenke is retiring this summer and a national search is under way for his replacement. Schenke, who established the College and helped it grow from under 100 original members to more than 10,000 physician executives, says it's time for someone else to take the reins of ACPE. Schenke said he may spend some of his free time traveling. He'd like to spend three months in P…
3339	By the numbers. Top business graduate schools for physician-executives. Data collected in February 2007 for the 2006-07 school year
6950	Medical directors' pay up 37% since '9--or not
8379	Abstracts from the Proceedings of the 2006 Annual Meeting of the Association of Directors of Medical Student Education in Psychiatry (ADMSEP)
9417	CMS removes safe harbor rules governing medical director fees: RPA sees victory in reinstating true fair market value
9418	New NHS medical director appointed
9421	Appointments
9430	Chief Medical Officer launches annual report
9458	Medications guidelines clarify RN role in aged care: guidelines to enhance clinical leadership role of RNs and provide scope for a more 'person-centred' model of care
10118	A virtual meet-and-greet	The article focuses on the social networking site med3q.com. The site is the first free online network for physicians, their staff, and health-conscious consumers that targets a healthcare niche in a contemporary way. Developed by doctors and CEOs, the author reports that the site addresses a variety of points in a doctor's practice, including a lack of time to learn about better business practic…
10120	Physician Leaders Speak Out on Report Cards	The American College of Physician Executives recently asked a group of experienced physician leaders to share their insights on the report card movement. They have profiles of hospital activity that they have been sharing with docs every six months for around five years. They include quality indicators, pain scores by Diagnosis Related Group, utilization, peer review cases and scoring and other b…
3336	Fellowship program identifies, trains physician leaders
3510	By the numbers. Top business graduate schools for physician-executives. Data collected in March 2006 for the 2005-06 school year
7058	Finding an effective structure for perioperative clinical leadership
7063	Higher salaries go to clinical executives who hold business degrees (except MPH)
8432	American Medical Directors Association's 29th Annual Symposium: Mastering the challenges across the spectrum of long term care - March 16-19, 2006 - Dallas, Texas - Abstracts
9488	A conversation about leadership and quality with James Reinertsen and G. Ross Baker
9519	Poster abstracts presented at the American Medical Directors Association's 29th Annual Symposium: Mastering the Challenges across the Spectrum of Long Term Care, March 16-19, 2006, Dallas, Texas
9527	White paper on the survey process
10145	top 40 leading lights	The top 40 most influential people in occupational health is presented. The top five include: 1. Carol Black, director for health and work, 2. John Hutton, secretary of state for work and pensions, 3. Cynthia Atwell, OH consultant, 4. Dr. Bill Gunnyeon, chief medical adviser, Department for Work and Pensions, and 5. Dr. Simon Sheard, medical director, Capita Health Solutions. The UK government's …
10152	M - THE MAGNETIC PULL	According to the American Nurses Credentialing Center (ANCC), almost 200 healthcare facilities have attained Magnet status. The Rehabilitation Institute of Chicago (RIC) is the first and only independent rehabilitation hospital in the country to achieve magnet status. The Institute has been ranked the "Best Rehabilitation Hospital in America" of US News & World Report every year since 1991. The I…
3333	Roles and responsibilities of the medical director in the nursing home: position statement A03
3457	Position statement. Role of the State EMS Medical Director
6006	Finding doctors in Chicago: a project to improve online physician directories. Summary of findings and recommendations	When consumers select new doctors, they often have limited information beyond their own prior experience and the recommendations of family and friends. Physicians, when making referrals to specialists, can also find themselves armed with inadequate data. With more people turning to the Internet as a source of health care information, online physician directories are becoming important resources. …
6295	Hospitals' preparation for surge of patients helps with new Joint Commission standards	To meet new surge capacity accreditation standards, hospitals are looking at their current plans to handle a sudden influx of patients and determining what works well for infectious patients. Consider putting two stretchers in a room. Determine how to establish room numbers for the second patient's record; you can start numbering after the last room number on the floor. Also, the second patient w…
6766	The roles and responsibilities of the nursing home medical director
6790	Health plan medical directors doing well
7085	Role of state EMS medical director
7182	Journal of the American Medical Directors Association: Introduction
8466	Abstracts from the proceedings of the 2004 Annual Meeting of the Association of Directors of Medical Student Education in Psychiatry (ADMSEP)
9543	The role of the pediatrician in rural emergency medical services for children. Policy statement	In rural America, pediatricians can play a key role in the development, implementation, and ongoing supervision of emergency medical services for children. Pediatricians may represent the only source of pediatric expertise for a large region and are a vital resource for rural physicians (eg, general and family medicine, emergency medicine), other rural health care professionals (physician assista…
9554	Policy statement. Role of state EMS medical director
9562	Physician entrepreneurs and general acute-care hospitals--part 1
9581	Poster abstracts presented at the AMDA 28th Annual Symposium March 17-20, 2005 New Orleans, Louisiana
9584	Opportunities for ongoing professional development: an update on the Nursing Education Initiative and Clinical Practice/Leadership Fellowship Programs at RPNAO
3422	Collaborating to support providers who offer superior care: a medical director's viewpoint
6422	Icelandic. Decision of the Supreme Court on the protection of privacy with regard to the processing of Health Sector Databases. Attorney at Law vs The State of Iceland	Mr. R appealed for a decision by the Court to overturn the refusal of the Medical Director of Health to her request that health information in medical records pertaining to herdeceased father should not be entered into the Health Sector Database. Furthermore, she called for recognition of her right to prohibit the transfer of such information into a database. Article 8 of Act No 139/1998 on a Hea…
6851	Compensation monitor. Opportunities abound for physician executives
9595	RPNAO Clinical Practice/Leadership Fellowship Program: supporting nursing expertise and knowledge transfer through mentor relationships
9608	Top drawer. Society for Clinical Data Management launches certification exam for clinical data managers
9621	Less pain for outpatient knee replacement: new technique does not cut the quadriceps muscle	A new technique that doesn't affect the quadriceps muscle during a total knee replacement enables patients to go home the same day of their surgery and to experience a shorter recovery period.* Surgeons performing minimally invasive knee replacements say that 40% of all knee replacements will be performed in this manner in the next five years.* Same-day surgery managers and medical directors shou…
10176	Knowledge improves AC Milan's game	Soccer giant and Champions League winner AC Milan says it has reduced sporting injuries by 90% by introducing a knowledge management system to monitor footballers' performance. Since the introduction of the system on a trial basis in 2002, non-match related injuries have been reduced from 41 to three in 3 years. The club's medical director suggests that further analysis using neural network techn…
3118	It's back to school for system leaders	Hundreds of leaders will graduate with a shared vision of health care strategies. Physician leaders and HMO, hospital, and medical school administrators participate. Health system piggybacks on expertise of business school.
3369	Research notes. The role and function of physician executives
6839	Physician executive compensation continues to rise despite recession. Median pay up 7 percent to $225,000 over last 2 years
6870	Erratum: Safety profile assessment of risperidone and olanzapine in long-term care patients with dementia (Journal of the American Medical Directors Association)
7147	Compensation monitor. Where physician executives can expect the best pay
9650	AMDA position statement. Declaration of death: position statement of the American Medical Directors Association
9654	Clinical development: leadership initiative focuses on care delivery
9655	AMDA's 26th annual symposium highlights, March 2003
9672	Management Q&A. Nonactive medical director
9676	American Academy of Pediatrics: scope of practice issues in the delivery of pediatric health care	In recent years, there has been an increase in the number of nonphysician pediatric clinicians and an expansion in their respective scopes of practice. This raises critical public policy and child health advocacy concerns. The American Academy of Pediatrics (AAP) believes that optimal pediatric health care depends on a team-based approach with coordination by a physician leader, preferably a pedi…
10184	The face of quality: Martin D. Merry, M.D	Martin D. Merry, physician, consultant and learning facilitator on healthcare quality, medical staff leadership and organizational transition, is briefly profiled. According to Merry, the incorporation of quality science - Shewhart, Deming, Juran, human factors, Six Sigma and so forth - is the most urgent agenda for 21st century healthcare in America.
2777	Capitation declines, but payer mix remains steady	Administrative base salaries for medical groups and IPAs ranged from $63,880 for business office managers to $215,948 for physician CEOs in 2001, according the American Medical Group Association's 2002 Medical Group Compensation & Productivity Survey. The survey also showed the percentage of revenue from capitated contracts continued to decline.
3331	Increasing the leadership role of medical directors in managed care	Based on the final group discussion of medical executives in managed care at the Specialist Cambridge Healthcare Summit on March 20-22, 2002, this article highlights the current limitations of medical directors' role in health plans and outlines practical approaches to appropriately increase their influence over the clinical outcomes of plan members, improve relationships of health plans with the…
6094	HIV dementia persists, but now it's a chronic disease	Highly active antiretroviral therapy has not eliminated HIV dementia, but it has changed the problem from one that strikes with severity and quickly leads to death to a process of slow, chronic cognitive decline, according to new research. 'What's been observed is there appears to be less of the old AIDS dementia, at least among patients with access to the new antiretroviral therapies,' says Dawn…
6227	Outbreak of bacterial conjunctivitis at a college--New Hampshire, January-March, 2002	During February 1-14, 2002, approximately 100 students presented to a New Hampshire college's student health service with clinical signs of conjunctivitis (Figure 1). The cause of conjunctivitis was initially thought to be viral. However, because of the high number of cases, eye cultures were collected from 12 consecutive students; Streptococcus pneumoniae was isolated from cultures of all 12 stu…
6926	Erratum: CPT Codes: The evolution and current state of codes and their use (Journal American Medical Directors Association (2001) (311))
6991	Physician leaders speak out
9689	How to communicate effectively with your organization's 'C' suite---the CFO, CEO, COO...Vicki Crane ... Mark Teresi
9712	National Highway Traffic Safety Administration (NHTSA) notes. Guide for preparing medical directors
9723	Continence care options for the long-term resident: a supplement to the Journal of the American Medical Directors Association
10194	Table of Contents	Hesselbein + Company FRANCES HESSELBEIN A TIME FOR LEADERS Leading in a changed world. CHARLES L. DOKMO MICROENTERPRISE DEVELOPMENT How tiny loans make a big difference. MICHAEL S. WOODS, M.D. ON-THE-GROUND PHYSICIAN LEADERSHIP Improved leadership benefits patients and health care workers. BOB NELSON THE REWARDS OF RECOGNITION The CEO's role in employee motivation. PAUL STRASSMANN TECHNOLOGY LEAD…
6040	Screening tool helps identify high-risk seniors, cut costs	The science of delivering case management services to the elderly most in need gets a boost from a program in San Francisco. It gives physicians information while providing more detail to clinical managers.
6681	A day in the life of managed care: Health Alliance Plan's Medicare Appeals Specialist Yolanda Dodson	Yolanda Dodson began working for Health Alliance Plan (HAP) as a high school co-op student. Through 11 years in HAP's Claims and Claims Processing Departments, as well as six months spent as a telephone customer service representative, she developed a knowledge of managed care and customer service and gained valuable first-hand experience with members' concerns. Now Dodson is a Medicare Appeals S…
7067	Erratum: (Journal of the American Medical Directors Association (A10))
9724	Higher costs and lower pay deal hospital-owned practices a blow: hospital practices still lag behind physician-owned counterparts
9731	The neonatal clinical nurse consultant role: a profile based on measurement of components of practice	The New South Wales (NSW) Neonatal Clinical Nurse Consultant Network is a unique group working together to develop neonatal nursing policy, share information and provide professional support. The Network members measured and compared the time spent undertaking various components of the role of the neonatal Clinical Nurse Consultant (CNC). Five domains were identified: consultation and clinical pr…
9736	EMS news. In memoriam... avalanche kills Alaskan EMS medical director...Scott Dull
9752	Insight. Leading the way on clinical governance...Mary McClarey... Clinical Governance Manager	Mary McClarey works as Clinical Governance Manager for a trust in Devon and is also a Non-Executive Director of the National Institute for Clinical Excellence. In this interview she describes her approach to clinical governance and how her experience in health care has prepared her for this role.
10196	Action Of State Medical Board Against Medical Director Of Third Party Administrator Of Self-Funded Benefits Plan Preempted By ERISA	United Healthcare Insurance Co., et al. v. Levy, et al. (2000), presented the issue of whether ERISA preempts the authority of a state medical board to act against a physician serving in the capacity of medical director of the 3rd party administrator of a self-funded benefits plan.
10198	HHS announces $50 million investment to improve patient safety	HHS Secretary Tommy G. Thompson recently announced the release of $50 million to fund 94 new research grants, contracts, and other projects to reduce medical errors and improve patient safety. The initiative represents the federal government's largest single investment to address the estimated 44,000 to 98,000 patient deaths related to medical errors each year. Funded by HHS' Agency for Healthcar…
3238	Physician/patient rapport concerns administrators	An ED staffing survey of 588 hospital administrators revealed widespread concerns about the quality of care in the ED and identified trends in staffing and operations. 40% of respondents reported concerns regarding physicians' rapport with patients. One in 10 administrators surveyed said they would not choose to go to their hospital's ED for treatment if they were seriously injured, and 20% indic…
6881	AMDA (American Medical Directors Association) issues how-to guide for protocols on long-term care resident assessment
6945	RPA provides guidance on the role of the nephrologist as the dialysis facility medical director. Renal Physicians Association
7005	Practice guideline tackles fall risk. American Medical Directors Association
8679	The 17th Annual Directory of Medical Software and Hardware Vendors
9756	Keynoter addresses clinical leadership
2914	GynCare: how one IPA got better clinical outcomes and a closer culture	When is a medical management opportunity a corporate culture opportunity? The folks at Hill Physicians Group in the San Francisco Bay Area found out when they launched a pilot program to try to improve the management of gynecological surgeries. In an example of the increasingly inter-twined challenges of medical management under managed care, physicians, clinical managers, and others at this soph…
3375	Physician executives influencing other physicians
3550	Data watch: do medical directors have clout where it counts?
5707	Consensus statement: Establishing reimbursement guidelines for PnC7, a new pediatric vaccine for Streptococcus pneumoniae	Objective: From June 10 to 12, 1999, an advisory panel of 16 managed care experts met to discuss reimbursement issues for a new pediatric pneumococcal conjugate vaccine, PnC7, (Prevenar(TM)) from Wyeth Lederle Vaccines. During the discussions, 5 key questions were posed to the panel: 1) What clinical data would support the use of this vaccine in children ages 0 to 59 months? 2) How would you make…
6140	Risk-sharing 'pods' help PHO to manage global capitation	A Connecticut PHO improved its management of capitation by reorganizing physicians into more effective decision-making groups, implementing a comprehensive medical management program, and developing a reporting system to support physician leaders.
6491	Reimbursement of enoxaparin for outpatient therapy. Proceedings of regional meetings	Standard treatment of deep venous thrombosis (DVT) previously required hospitalization so patients could receive continuous intravenous infusion of unfractionated heparin. However, on Dec. 31, 1998, enoxaparin (enoxaparin sodium) became the first low-molecular-weight heparin (LMWH) to receive an indication from the FDA for outpatient treatment of DVT without pulmonary embolism (PE). The manufactu…
6889	Compensation monitor. Thread of consistency runs through HMO physician executives' compensation
6943	Compensation monitor. Medical directors paid too little?
7509	Corruption case
8703	The 16th Annual Directory of Medical Software and Hardware Vendors
6890	Physician executives. Specialists earn more in managerial jobs, too
6919	Compensation monitor. For physician executives, that M.B.A. really pays off
7191	Salaries for physician managers are rising with the demand
7519	Judge orders university to pay $600,000 for wrongful firing
8743	The 15th Annual Directory of Medical Hardware and Software Companies
9807	First class only... the production of guidance for clinical practice	England's White Paper on quality in the NHS, A First Class Service, aims to give patients the same high standards of care no matter where they live. For the first time it demands of nurses, doctors and managers the level of accountability usually associated with budget control. From setting standards and delivering quality to tough powers of enforcement, the NHS will be transformed.
9809	Children and asthma essay competition	Earlier this year, Practice Nurse, in conjunction with Allen and Hanburys, invited practice nurses with an interest in asthma to share their experiences of working with children and their parents in asthma management, by writing a short essay. The standard of all the entries was high and the judges -- Carolyn Scott, editor, Practice Nurse; Val Mulvey, Practice Nurse of the Year, 1996; and Dr. Rob…
9818	New path for health-care leadership: clinical systems management	This article sets forth a concept and an action plan to support the educational needs for the clinical systems manager. This article describes the roles, competencies, and tasks of the clinical systems manager and defines specific intermediate and long-term steps. Clinical systems management is umbrella terminology used to describe an array of related jobs including, but not necessarily limited t…
3362	Physician executives view communication skills as the key to their success as managers
6068	Use DM strategies to reign in out-of-control workers' comp costs	A medical director who manages a large national health plan's workers' comp cases claims appropriate standards of care are not applied to workplace injuries and costs are out of control as a result. But there is some good news: Managed care organizations could reap huge benefits if they applied disease management methods to workers' comp cases.
6872	Physician executives. Demand grows for doctors with management skills
6893	Festschrift in honor of Melvin Sabshin, M.D., Medical Director American Psychiatric Association, 1974-1997
7524	Physicians' group pushes for prompt start on vaccine trial
7527	Goal is to give every doc an 'AIDS cookbook'
7532	2 methods for prescribing third-generation OCs
7533	Repeating ECPs: what are the recommendations? Ask the experts
9827	Melvin Sabshin reflects on two decades at the helm of the APA	Editor's Note: Melvin Sabshin, M.D., will retire October 1 after 23 years as medical director of the American Psychiatric Association. At the request of Psychiatric Services, he agreed to an interview concerning some of the significant trends and developments during his distinguished career, particularly in the area of psychiatric treatment and services. The following is an edited transcript of a…
3443	New medical director roles emerge as units emphasize medical model
3546	Physician executives report an increase in both job scope and responsibilities due to managed care
6752	Green signal for sex	Thought to be at least as reliable as condoms, the world's first electronic contraceptive expected to go on sale this year displays a green light when it is safe to have sex. Independent experts supervising trials of the Unipath Personal Contraceptive System say it could transform family planning, offering millions of women an alternative to the pill with no risk to health. It is not a physical c…
7534	Denial of specific medicine is not 'deliberate indifference'
8798	Vendors' directory - The 13th Annual Directory of Medical Hardware and Software Companies
3378	Medical director for air medical transport programs. Air Medical Committee, National Association of Emergency Medical Services Physicians
3557	How is the medical director's role evolving in LTC?
7042	What would you earn if you became a medical director?
7057	Medical director raises barely a blip
7066	Medico-actuarial mortality investigation. The Association of Life Insurance Medical Directors and the Actuarial Society of America. 1913
9855	Hospice update. The important role of the hospice medical director
6415	Medicare and Medicaid programs; revisions to conditions of participation for hospitals--HCFA. Final rule	This final rule establishes as a condition of participation (which facilities must meet in order to participate in the Medicare and Medicaid programs) the requirement that hospitals have a discharge planning process for patients who require such services and specifies the elements of that process. It also changes the required qualifications of a hospital's medical director. These provisions imple…
7545	Wyeth-Ayerst to reduce U.S. price of Norplant implants, but not until December 1995. Family planners outraged
7547	Large quinacrine study comes under fire from family planners
9869	National guidelines for statewide implementation of EMS 'do not resuscitate' (DNR) programs. National Association of State Emergency Medical Services Directors (NASEMSD) and the National Association of Emergency Medical Services Physicians (NAEMSP)
9870	NAMDRC meets with FAA officials, submits comments to improve air travel for oxygen patients... National Association of Medical Directors of Respiratory Care... Federal Aviation Administration
10228	Caduceus 94: The Health and Medical Media Directory
6041	Ethical challenges in emergency medical services. A special contribution of the Ethics Committee, National Association of Emergency Medical Services Physicians	Patient autonomy, beneficence, and justice are the fundamental ethical principles of an emergency medical service. Ethical conflicts are present in the daily practice of prehospital care. These conflicts surround issues of resuscitation, futile therapy, consent, and refusal of care, duty, and confidentiality. Emergency medical services must remain fair and equitable, equally available to those it…
6323	Norplant contraceptive maker accused of profiteering on drug	Family planning groups and a lawmaker accused a US drug company yesterday of profiteering on Norplant, the implantable, 5-year contraceptive. The company said its $365 product is cheaper than birth-control pills. But Rep. Ron Wyden said Norplant was developed with extensive government support and sells for $23 in some Third World countries. He said its cost to Wyeth-Ayerst laboratories may be as …
8838	Directory of Medical Personnel of the Hospitals of the Ile-De-France Region (1993) .2. Private Institutions, Hospitals of Paris
9877	MEDICAL DEVICES DIRECTORATE TO BECOME NEXT STEPS AGENCY
10232	Health organization's medical director receives award for in
2474	Trauma care systems quality improvement guidelines	While facility QI has been an important tool in the improvement of the care of the trauma patient, it is essential that system QI also be pursued within each trauma care system. These suggested system QI indicators will provide system medical directors and managers with a valuable tool to facilitate the implementation or improvement of the system QI program. Such a program will allow systems to r…
2837	Current Medicare carrier medical directors	The following is a list of each state's Medicare carrier and their medical directors. Chapters that want advice on how to work with their local Medicare carriers are encouraged to contact James Haug, Director of the Socioeconomic Affairs Department at College headquarters.
10237	The Role and Functions of the Hospital Nurse Manager	In 1990, the American Organization of Nurse Executives (AONE) conducted a national research study to determine the current and predicted roles and responsibilities of nurse managers in healthcare institutions. Data were compiled and analyzed from a random-stratified sample of American Hospital Association (AHA) member hospitals, with questionnaires answered by chief executive officers, nurse exec…
7032	Is the grass really greener for a medical director?
7568	Colorado Medical Society physician's directory
8863	Medical Leadership - a Long and Noble Tradition
3514	Physician executives. PMS Physician Executives Liaison Committee
5906	Position paper on the appropriate use of emergency air medical services. Association of Air Medical Services	Hospitals must document effective use of their resources every three years for the Joint Commission on Accreditation of Healthcare Organizations (JCAHO) through a utilization review program. Air medical services remain a large expense for healthcare institutions, so the board of directors of the Association of Air Medical Services (AAMS) directed the Medical Advisory Committee to develop a docume…
6370	Colorado group develops aid for documentation	The Colorado Peer Review Organization (PRO), the Colorado Foundation for Medical Care, has implemented the PROMPTER concept in an effort to assist physicians in charting information essential to PRO review. The examples that follow are adapted from those widely distributed in Colorado by the PRO and sent to all PRO medical directors.
7571	1990 Colorado Medical Society Physician's Directory
7579	Should gynecologists perform vasectomies? Some say yes
3522	Symposium. Management education for the physician executive
7582	1989 Physician's Directory. Colorado Medical Society
8870	The 6th Annual Directory of Medical Software and Hardware Companies
8873	Directory of Medical Personnel in Hospitals of the Ile-De-France Region .2. Institutions Not Dependent on Public-Assistance
8874	Directory of Medical Personnel in Hospitals of the Ile-De-France Region .1. Public-Assistance Hospitals, Paris Centre-Hospitalier-Universitaire (Chu)
7586	Colorado Medical Society, Physician's directory 1988
6194	Planned Parenthood Association v. City of Cincinnati, 1 July 1987	The plaintiffs sought a preliminary injunction against enforcement of a city statute stipulating that "Every hospital and clinic in which abortions are performed . . . shall provide that the fetuses be interred, deposited in a vault or tomb, cremated, or otherwise disposed of in a manner approved by the Health Commissioner." On appeal of a decision granting the injunction, the Court first ruled t…
7590	Colorado Medical Society, Physician's directory 1987
7129	Distinguished physician award presented to Francis A.L. Mathewson, M.D., former Medical Director, Great-West Life Assurance Company, Winnipeg, Manitoba, Canada
7595	Colorado Medical Society. Physician's directory 1985-1986
6876	Medical directors targeted in cost cutting
7600	Focus counseling on future fertility to ensure safe reproductive choices
6426	Haiti seminar discusses voluntary sterilization	Devising strategies to meet the growing demand for voluntary sterilization in Haiti was a major topic of discussion during a week-long seminar November 28-December 2 organized by the Division of Family Hygiene (DHF) of the Haitian Department of Public Health and Population. More than 30 physicians trained in laparoscopy and minilap who provide services through the DHF program met to summarize pro…
2884	Optimal prehospital advanced life support skills, medications, and equipment	This position paper is a consensus document that has been developed from data on the skills, drugs, and equipment currently in common use in advanced life support systems throughout the country. Many of these prehospital interventions have been empirically derived, and have not been scientifically validated. The American College of Emergency Physicians vigorously supports research in prehospital …
6634	Physician-hospital relations. AMA center for health policy research	This report summarizes selected aspects of physician-hospital relations with special emphasis on: hospital admitting privileges; medical staffing and department closure; full-time medical directors and physicans' satisfaction; and governing body representation and physicians' interests. The data are from the AMA's third quarter 1982 Socioeconomic Monitoring System (SMS) survey. The SMS survey inc…
8880	Preliminary Findings of the 1979 Build and Blood-Pressure Study of the Association-of-Life-Insurance-Medical-Directors-of-America and the Society-of-Actuaries
3370	Association of Life Insurance Medical Directors of America: elected to active membership
7001	Distinguished Physician's Award presented to George Porter Robb, M.D., former Medical Director, Metropolitan Life Insurance Company
6898	Physician managers sharpen skills to meet future challenges
7607	Occupational lung disease discussed by: Thomas E. Hobbins, MD, Assistant Professor of Medicine, medical director, respiratory therapy, University of Maryland School of Medicine: medical grand rounds, South Baltimore General Hospital
6917	HSA puts out U.S.-financed doctor directory
7030	How medical executives society developed guidelines on alcoholism
7155	Dr. James C. Crutcher of Atlanta, Georgia is new VA Chief Medical Director
7156	Donald L. Custis, M.D., appointed VA Deputy Chief Medical Director
7157	Dr. Hays appointed Assistant Chief Medical Director for Research and Development
8904	Schizophrenia and dialysis: treatment or placebo conference proceeding	Educational Objectives: To help the psychiatrist learn what are the most recent data and its implications in the treatment or failure of treatment of schizophrenia by haemodialysis. Summary: In June, 19977, Wagemaker and Cade reported in The American Journal of Psychiatry on the successful treatment of six nuclear schizophrenics by the use of hemodialysis. A subsequent publication by the same gro…
6562	Asian workshop recommends injectables	Injectable contraceptives are now in use in over 65 countries, including 15 developed nations. At the 1st Asian Regional Workshop on Injectable Contraceptives, held in Thailand in May, this fact was underlined and the conclusion reached that it was time that other countries should review the acceptability of and need for injectable contraceptives in the context of their own national family planni…
5969	The four toughest questions new medical directors ask	In this article, medical directors and educators who have leading roles in the young academy map some landmark answers to the four questions asked most often by newcomers.
6224	Radiologists' pay tops $85,000	In an effort to help hospitals deal with the difficult problem of physician compensation, Kearney Management Consultants has again surveyed a large sample (1260 respondents) of hospitals to determine current practices and trends in physician compensation. In the past, chiefs of service of radiology and pathology, and medical directors have been surveyed. This year, chiefs of anesthesiology, medic…
7615	Dealing with infertility
6057	The future of the public mental hospital: an AMSMH VA APA panel discussion	An account is given of a round table discussion between a psychiatric medical director, a professor of psychiatry, a medical director of a State nental hospital and a sociology professor. Topics mentioned include understaffing, foreign medical graduates, training, patients' rights and peer review. There are new responsibilities for the family since the introduction of community concepts of mental…
7024	Medical director's role in the skilled nursing facility
7051	Association of Life Insurance Medical Directors of America. Members
7074	The medical director
3365	Medical director service agreement
6817	HEW guidelines and survey procedures--medical director
10267	U.S. Medical Directory, Third Edition
6676	Doctors' directory or consumerist test case?	A consumer's group in Maryland is challenging application of a law prohibiting physicians from advertising which has been used to prevent doctors from cooperating in compilation of comprehensive directories of physicians listing fees, hours, house call and patient acceptance policies, educational backgrounds, and working arrangements with other doctors. The directory did not attempt to differenti…
7621	Rifampicin, "pill" do not go well together
7082	List of members of the Association of Life Insurance Medical Directors
6944	List of members of the Association of Life Insurance Medical Directors
6786	List of members of the Association of Life Insurance Medical Directors
7069	Educational qualifications of physician-directors of official health agencies
10269	DOES YOUR MEDICAL DIRECTOR KNOW OF THIS COURSE FOR PHYSICIANS?
7625	Contraceptives and lactation
7009	Conference on hypertension. Council for High Blood Pressure Research American Heart Association, Inc. Association of Life Insurance Medical Directors of America
7626	A population control programme and its problems
6783	ON QUALIFICATIONS for school medical director; statement by the New York Academy of Medicine on New York City Board of Education Resolutions
7011	MEDICAL director
6993	LIST of members of the Association of Life Insurance Medical Directors of America
7111	MEDICAL director George W McCoy, U.S.P.H.S., ret
7040	LIST of members of the Association of Life Insurance Medical Directors of America
7215	American Medical Directory
7384	American Medical Directory
7385	The London and Provincial Medical Directory, and Mr. Dawson's Pamphlet
7386	The Medical Directory
9779	Evaluation informed management and clinical governance	High or low quality is as much a result of how care systems are organised as it is a result of individual clinicians' performance. Failure to introduce new care organisation or quality methods which research shows to be effective is as serious an omission as failing to act on poor clinical performance. Managers make many decisions about policies and organisation which affect the quality of care, …
2229	Implementing organisation and management innovations in Swedish healthcare: Lessons from a comparison of 12 cases	Purpose: The purpose of this paper is to compare the implementation of 12 different organisation and management innovations (OMIs) in Swedish healthcare, to discover the generic and specific factors important for successful healthcare improvement change in a public health system. Design/methodology/approach: Longitudinal cross-case comparison of 12 case studies was employed, where each case study…
2086	Improving quality through effective implementation of information technology in healthcare	Objectives. To describe an implementation of one information technology system (electronic medical record, EMR) in one hospital, the perceived impact, the factors thought to help and hinder implementation and the success of the system and compare this with theories of effective IT implementation. To draw on previous research, empirical data from this study is used to develop IT implementation the…
10144	Hospital quality management system in a low income Arabic country: an evaluation	Purpose - The paper seeks to present findings from an evaluation of a quality management system implemented in a low-income country hospital. Design/methodology/approach - This is a single-case before and after evaluation. Findings - The quality system, although only 70 per cent implemented, resulted in increasing compliance with a few selected standards and produced modest improvements in patien…
4126	Flexible family visitation in the intensive care unit: Nurses' decision-making	Aims and objectives. To identify and explore general strategies used by Danish intensive care unit nurses in everyday decision-making about family visitation. Background. In the intensive care unit, relatives experience a strong commitment to watch over and protect the patient. Relatives can provide important help and support to their loved one. To do so, relatives need to be able to stay, prefer…
7985	Expanding the Domains of Attitudes Towards Evidence-Based Practice: The Evidence Based Practice Attitude Scale-50	Mental health and social service provider attitudes toward evidence-based practice have been measured through the development and validation of the Evidence-Based Practice Attitude Scale (EBPAS; Aarons, Ment Health Serv Res 6(2):61-74, 2004). Scores on the EBPAS scales are related to provider demographic characteristics, organizational characteristics, and leadership. However, the EBPAS assesses …
3090	Attitudes of medical students to medical leadership and management: a systematic review to inform curriculum development	There is a growing acknowledgement that doctors need to develop leadership and management competences to become more actively involved in the planning, delivery and transformation of patient services. We undertook a systematic review of what is known concerning the knowledge, skills and attitudes of medical students regarding leadership and management. Here we report the results pertaining to the…
9634	Relationship between theory of mind and language ability in children and adolescents with intellectual disability	BACKGROUND: The community general practitioner (GP) has a central role in the provision of primary health care to people with intellectual disability (ID) as an indirect result of deinstitutionalization in Australia. This population, however, continues to experience poor health care compared to the general population. The current paper describes results from a questionnaire that aimed to identify…
8452	Medical professional liability insurance and its relation to medical error and healthcare risk management for the practicing physician	PURPOSE: To review the history and current issues surrounding medical professional liability insurance and its relationship to medical error and healthcare risk management. DESIGN: Focused literature review and authors' experience. METHODS: Medical professional liability insurance is, sues are reviewed in association with the occurrence of medical error and the role of healthcare risk management.…
8132	Awareness of Hospital Internal Disaster Management Plan among Health Team Members in A University Hospital	A disaster management plan is a formal plan of action which enables the hospital staff to respond effectively and efficiently when confronted with a disaster. The aim of this study was to assess the awareness of health team regarding hospital internal disaster management plan at a university hospital. The study was conducted in a university hospital using a cross-sectional design. It included six…
7853	Overview of medical schools in the Eastern Mediterranean Region of the World Health Organization	The 22 countries of the Eastern Mediterranean Region (EMR) exhibit considerable diversity, both culturally and economically. This paper collated published data on the status of medical schools in the Region to provide information to assist in future planning. Information about medical schools was obtained from the International Medical Education Directory, the Avicenna Directory, the WHO/EMR Heal…
6787	Erratum: Predictors of anticoagulation prescription in nursing home residents with atrial fibrillation (Journal of American Medical Directors Association)
4621	Influence of physician and patient characteristics on adherence to breast cancer screening recommendations	Identifying physician and patient characteristics is important in implementing effective, targeted strategies to improve breast cancer detection rates through increased screening recommendations and uptake. The purpose of this study was to determine whether Ontario physicians recommend breast screening using mammography every 2 years for women aged 50-69 as encouraged by the Ontario Breast Screen…
8034	Conceptual skill in physicians: An overlooked basic competency	Introduction: There is currently little effort to train physicians regarding leadership and management skills in medical education; however, it is acknowledged that attainment of such competencies is no longer an optional extra for doctors. Meeting this challenge is essential for healthcare system development. This study was conducted to assess general practitioners' (GPs') conceptual skill as on…
4893	National survey of physicians to determine the effect of unconditional incentives on response rates of physician postal surveys	Objectives: Physicians are a commonly targeted group in health research surveys, but their response rates are often relatively low. The goal of this paper was to evaluate the effect of unconditional incentives in the form of a coffee card on physician postal survey response rates. Design: Following 13 key informant interviews and eight cognitive interviews a survey questionnaire was developed. Pa…
2511	Development and Testing of a Staff Questionnaire for Evaluating the Quality of Services at Nursing Homes in Japan	Objectives: The purpose of this study was to develop a self-assessment tool for evaluating the quality of services provided in nursing homes in Japan and to test the validity of the imputation method for the analysis of missing data. Design: A mailed survey based on a self-administered questionnaire. Setting: Gifu Prefecture in central Japan. Participants: We recruited 124 health care workers fro…
4038	Predictors of anticoagulation prescription in nursing home residents with atrial fibrillation	Objectives: To determine predictors of oral anticoagulation (OAC) for atrial fibrillation (AF) in long-term care (LTC). Design: Chart review. Setting: Six LTC facilities in a metropolitan area. Participants: One hundred seventeen residents with AF identified from 934 total residents. Measurements: Data was obtained from the medical chart, pharmacy record, and Minimum Data Set (MDS) regarding demo…
3753	Quality improvement in nursing homes in Texas: Results from a pressure ulcer prevention project	Background: Pressure ulcer prevalence, cost, associated mortality, and potential for litigation are major clinical problems in nursing homes despite guidelines for prevention and treatment. Objective: To improve the use of pressure ulcer prevention procedures at nursing homes in Texas through implementation of process of care system changes in collaboration with a state quality improvement organi…
7222	Concept mapping: a tool for improving patient care	This article reviews the use of concept mapping as a person-centred problem-solving aid to assessment, risk management, care evaluation and care planning for nurses. Concept maps are diagrams that are used to organise, represent and create knowledge, and provide a useful framework for critical analysis and problem solving. Concept mapping is discussed and demonstrated in relation to improving the…
8912	CONTINUING PROFESSIONAL DEVELOPMENT. Concept mapping: a tool for improving patient care	This article reviews the use of concept mapping as a person-centred problem-solving aid to assessment, risk management, care evaluation and care planning for nurses. Concept maps are diagrams that are used to organise, represent and create knowledge, and provide a useful framework for critical analysis and problem solving. Concept mapping is discussed and demonstrated in relation to improving the…
8482	Increasing the cultural proficiency of clinical managers	The author describes the development of a 20-hour curriculum to train clinical managers to enhance the cultural competence of their staff. After training, managers reported improvements in their multicultural competence and in the ability to enhance their staff's cultural competence.
4576	Nurse managers and budgeting: Professional/bureaucratic conflict?	Professional/bureaucratic conflict theory suggests that the extent to which nurse managers use management control systems will depend on whether their goal orientation is to system rather than output or derived goals. This article examines the use of budgeting as a management control strategy, in relation to the goal orientation of nurse managers, in four large teaching hospitals. The goal orient…
8524	Power, organization design and managerial behaviour	This paper examines empirically the impact of authority structures on the use of accounting information systems (AISs) for decision control and decision management. The model is designed to enable an assessment of the relative impact of formal authority that stems from allocation of decision rights and informal authority that stems from individual power and influence. The study is based on data c…
10201	Interdependencies in organization design: A test in hospitals	While there have been numerous empirical and theoretical contributions in both the accounting and management literatures examining independently the implications of strategy and structure on control system design, there has been little research examining the interdependencies among the various elements of organization design. Hospitals represent an empirical setting where a diversity of structura…
2524	Community health centers and emergency preparedness: An assessment of competencies and training needs	Community health centers (CHCs) provide care to a large number of medically underserved Americans. As primary care providers and trusted members of their communities, CHCs need to be prepared to respond to emergency and disaster situations, as they may be relied upon for medical care and other support services. Focus groups were conducted with CHC medical directors and administrators from New Yor…
3631	Perceptions and experiences of financial incentives: A qualitative study of dialysis care in England	Objective: The objective of the study was to understand the extent to which financial incentives such as Payment by Results and other payment mechanisms motivate kidney centres in England to change their practices. Design: The study followed a qualitative design. Data collection involved 32 in-depth semistructured interviews with healthcare professionals and managers, focusing on their subjective…
7726	General practices' perspectives on Medicare Locals' performance are critical lessons for the success of Primary Health Networks	Background Under a health reform after two decades, Primary Health Organisations (PHOs) in Australia were changed from Divisions of General Practice (DGP) to Medicare Locals (MLs). Following a review of Medicare Locals, in July 2015 Primary Health Networks (PHNs) replaced Medical Locals to potentially improve outcomes through supporting primary care and enhancing integration. Aims The aim of this…
7668	Promising Practices for Achieving Patient-centered Hospital Care A National Study of High-performing US Hospitals	Background:Patient-centered care is integral to health care quality, yet little is known regarding how to achieve patient-centeredness in the hospital setting. The Hospital Consumer Assessment of Healthcare Providers and Systems (HCAHPS) survey measures patients' reports on clinician behaviors deemed by patients as key to a high-quality hospitalization experience.Objectives:We conducted a nationa…
2035	Structure and process components of trauma care services in Israeli acute-care hospitals	In recent years a vigorous effort had been made to improve primary trauma care in Israel. The Ministry of Health and other authorities have invested in new facilities in various hospitals which are engaged in trauma care. A survey was conducted in order to identify deficiencies in organization, personnel and equipment required to provide optimal trauma care. A cross-country survey was conducted b…
7775	Nurses as Boundary-Spanners in Reducing Avoidable Hospitalizations Among Nursing Home Residents	An increasing number of nursing home quality improvement efforts are aimed at reducing avoidable hospitalizations of residents. The current study focused on the experiences of nursing home nurses as "boundary-spanners" in the implementation of initiatives aimed at this effort. In-depth, semi-structured interviews were conducted with 76 nursing staff members within 38 nursing homes. Data were anal…
9071	Clinical care paths: a role for finance in clinical decision-making	Care paths map the critical actions and decision points across a patient's course of medical treatment; their purpose is to guide physicians in the delivery of high-quality care while reducing care costs by avoiding services that do not contribute meaningfully to positive outcomes. Each care path development initiative should be led by a respected physician champion, whose specialty is in the are…
8010	A practitioner's guide to developing critical appraisal skills Translating research into clinical practice	Background and Overview. To understand research and develop skills in adopting research findings, clinicians must overcome a series of challenges. First is determining exactly what constitutes evidence-based care. The amount of often contradictory research findings and "expert" opinion that is available can be overwhelming and should not always be taken as best evidence. Accessing the best eviden…
7248	Meeting Abstracts - Nexus 2015	The AMCP Abstracts program provides a forum through which authors can share their insights and outcomes of advanced managed care practice through publication in AMCP's Journal of Managed Care Specialty Pharmacy (JMCP). Of the abstracts accepted for publication, most are presented as posters, so interested AMCP meeting attendees can review findings and query authors. The main poster presentation i…
8818	Libraries in Hospitals - a Multidisciplinary Computerized Resource Center at the Argenteuil Hospital Center, France	French public hospitals are confronted with the challenging problem of organizing an enormous amount of information in the fields of administration, medicine, science, nursing care, and technical procedures. Librarians and information specialists are meeting this challenge by creating libraries and resource centers in hospitals throughout the country. At the Argenteuil Hospital Center, a large ho…
4111	Prevalence, seriousness and effect of previous adverse drug reactions on prescribing during acute medical admission	Background Adverse drug reactions (ADRs) are associated with significant morbidity, mortality and cost. Knowledge of the prevalence of previous ADRs at admission highlights the potential burden of ADR risks to hospital inpatients. However, the proportion of acute medical admissions with previous ADRs and how this affects inpatient prescribing is uncertain. Objectives To determine the prevalence a…
4346	Perspective: A framework for career paths in health systems improvement	The difference between the U.S. health care system's potential and the outcomes it delivers is vast and well documented. Fortunately, many medical trainees recognize this challenge and aspire to careers that will enable them to help close this gap by improving the systems of care around them. However, the career paths in health systems improvement are not well defined, and interested trainees are…
2589	Training the next generation of physician-executives: An innovative residency pathway in management and leadership	The rapidly changing field of medicine demands that future physician-leaders excel not only in clinical medicine but also in the management of complex health care enterprises. However, many physicians have become leaders "by accident," and the active cultivation of future leaders is required. Addressing this need will require multiple approaches, targeting trainees at various stages of their care…
9626	Moving midwifery forward	There are many opportunities and challenges in delivering midwifery-led care (MLC) both for midwives and managers. In ensuring its delivery, consultant midwives have a key role, from providing clinical leadership and support, to promoting and developing midwifery practice. In the first of a two-part article, two consultant midwives demonstrate how this is being achieved.
10242	Innovation and Change in the NHS: A Case Study	The UK Department of Health manpower management and personnel departments have had their workload increased in applying new administrative measures recently introduced to monitor hospitals. Michael Varley, the regional medical manpower manager of the North West Thames Regional Health Authority, has developed a computer system to embrace these changes. They involve junior doctors' hours, distincti…
3107	Differences characterize hospital utilization review, quality assurance activities	Late in 1987, the American Academy of Medical Directors conducted a survey of its hospital-based members on staffing and other aspects of their utilization review and quality assurance functions. Responses were obtained from 130 of the 860 hospitals surveyed. The results show that, beyond the basics of hospital utilization review and quality assurance, hospitals are extremely diverse in their app…
10172	Applying Strategies to Overcome User Resistance in a Group of Clinical Managers to a Business Software Application: A Case Study	User resistance is a common occurrence when new information systems are implemented within health care organizations. Individuals responsible for overseeing implementation of these systems in the health care environment may encounter more resistance than trainers in other environments. It is important to be aware of methods to reduce resistance in end users. Proper training of end users is an imp…
6975	The medical director/One level of care
9680	Social and organisational innovation in the NHS: the case of Warwickshire's Integrated Service Directorate for Palliative Care	Taking the characteristics of innovation as the mode of analysis, this paper reports on the development of Warwickshire's Integrated Services Directorate for Palliative Care. The attributes or characteristics of an innovation are widely held to influence its rate of adoption and diffusion. Rogers' model of five characteristics is familiar in Health Service literature and is used as the basis for …
4194	How "accountable" are accountable care organizations?	BACKGROUND: The establishment of accountable care organizations (ACOs) in the Affordable Care Act (ACA) was intended to support both cost savings and high-quality care. However, a key challenge will be to ensure that governance and accountability mechanisms are sufficient to support those twin ambitions. PURPOSE: This exploratory study considers how recently developed ACOs have established govern…
6737	An appraisal of current management of childhood urinary tract infections among private medical practitioners	BACKGROUND: Private medical practitioners manage substantial number of children with urinary tract infection in Nigeria. It is important to evaluate the management of urinary tract infection (UTI), because of complications that may arise form improper treatment. METHODS: This study was conducted during the 10th Annual General and Scientific Conference of Guild of Medical Directors in Kano. Study …
5939	Professional excellence and career advancement in nursing: a conceptual framework for clinical leadership development	Increasingly, stakeholders in the health care community are recognizing nursing as key to solving the nation's health care issues. This acknowledgment provides a unique opportunity for nursing to demonstrate leadership by developing clinical nurse leaders to collaborate with the multidisciplinary care team in driving evidence-based, safe quality, cost-effective health care services. One approach …
6192	Time management. Getting more with less	This "how-to" article is designed to give physician executives a variety of time management ideas, strategies, and techniques. Time management is a critical skill that enables a manager to accomplish more with less effort. The benefits of improved time management are higher quality professional and personal life, and reduced stress.
3367	Executive coach helps physician adjust to life as medical director	The skills that had served Dr. Adler so well in his medical practice didn't help him much in the managed care business world.
7419	A pilot project to improve access to telepsychotherapy at rural clinics	BACKGROUND: The U.S. Department of Veterans Affairs (VA) has pioneered telemental health (TMH) with over 500,000 TMH encounters over the past decade. VA community-based outpatient clinics were established to improve accessibility of mental healthcare for rural Veterans. Despite these clinics clinics and increased availability of TMH, many rural Veterans have difficulty receiving mental healthcare…
5923	The theory of S-curve discontinuity in the medical care field	Confusion reigns supreme in the health are field today. In a previous paper, I described my thoughts about the reasons for this chaos. This article reviews the gradual escalation of health care costs and many of the unsuccessful methods to control them, reiterates the theory of S-Curve discontinuity in health care and develops a "tool" that will enable physician executives to determine whether or…
2053	Leveraging EHRs to improve hospital performance: the role of management	CONCLUSIONS: Coupled with ongoing policy efforts to achieve nationwide EHR adoption is a growing unease that our national investment may not result in better, more efficient care. Our study is among the first to offer empirical evidence that management quality may help explain why some hospitals see substantial gains from EHR adoption while others do not. OBJECTIVES: Recent studies fail to find a…
8953	MANAGERIAL. Leveraging EHRs to Improve Hospital Performance: The Role of M anagement	Objectives Recent studies fail to find a consistent relationship between adoption of electronic health records (EHRs) and improved hospital performance. We sought to examine whether the quality of hospital management modifies the association between EHR adoption and outcomes related to cost and quality. Study Design Retrospective study of a random sample of US acute care hospitals. Methods Manage…
4291	Improved Survival of Hip Fracture Patients Treated Within a Comprehensive Geriatric Hip Fracture Unit, Compared With Standard of Care Treatment	Objectives: To compare survival rates of hip fracture patients treated within a comprehensive geriatric hip fracture unit (CGHFU) with those undergoing a standard of care treatment (SOCT) in general orthopedic wards. Design: Retrospective chart review. Setting: A geriatric hip fracture unit of a division of geriatric medicine and rehabilitation and departments of general orthopedic surgery of a t…
6513	The New York City eClinician Project: using Personal Digital Assistants and wireless internet access to support emergency preparedness and enhance clinical care in community health centers	The New York City Department of Health and Mental Hygiene, The Community Health Care Association of New York State and Clinical Directors Network are collaborating on the "eClinician Project," which has distributed seven hundred public health-friendly, wireless (WiFi) enabled Personal Digital Assistants (PDAs) to primary care clinicians working in New York City, federally funded, Community Health…
2923	Money management, patient safety and customer service among top concerns for physician executives. Interview by Barbara Linney	Find out what's happening today and what the future may be like for physician executives. Seasoned physician executives and well-known physician executive recruiters share their insights on the profession.
2437	Blood bank management of sickle cell patients at comprehensive sickle cell centers	BACKGROUND: Transfusion therapy has been integral to decreasing morbidity and mortality in sickle cell disease (SCD). Several studies however, have demonstrated variation in the blood bank (BB) practices for these patients. The purpose of this study was to examine BB practices for SCD patients at NIH Comprehensive Sickle Cell Centers (CSCCs) and to determine whether consensus in BB management exi…
5450	Reasons for Institutionalization of People With Dementia: Informal Caregiver Reports From 8 European Countries	Objectives: To explore reasons for institutionalization of people with dementia according to informal caregivers as well as variation in reasons between countries. Design: An explorative cross-sectional study was conducted in 8 European countries. Setting: Per country, a minimum of 3 long term care facilities, offering care and accommodation as a package, participated in this study. Participating…
4028	Once-Monthly Darbepoetin alfa for Maintaining Hemoglobin Levels in Older Patients With Chronic Kidney Disease	Objectives: To evaluate the efficacy of once-monthly darbepoetin alfa in maintaining hemoglobin (Hb) levels between 10 and 12 g/dL in older subjects receiving darbepoetin alfa every 2 weeks. Design: A secondary analysis of a 29-week multicenter, open-label, single-arm study with an initial 2-week screening/baseline period, followed by a 20-week once-monthly darbepoetin alfa dose titration period …
5308	Practical Approach to the Diagnosis and Treatment of Anemia Associated With CKD in Elderly	Anemia is a frequent complication of chronic kidney disease (CKD). Inadequate production of erythropoietin by the failing kidneys leads to decreased stimulation of the bone marrow to produce red blood cells (RBCs). Anemia of CKD develops early and worsens with progressive renal insufficiency. Although over 40% of patients with CKD are anemic, anemia in this population is underrecognized and under…
8186	Technological viewpoints (frames) about electronic prescribing in physician practices	Objective Physician practices may adopt and use electronic prescribing (eRx) in response to mandates, incentives, and perceived value of the technology. Yet, for the most part, diffusion has been limited and geographically confined, and even when adopted, use of eRx in many practices has been low. One explanation for this phenomenon is that decision-makers in the practices possess different techn…
7446	Simulation to enhance patient safety: why aren't we there yet?	The delivery of state-of-the-art medical care is complex, with large numbers of treatment strategies often available to individual patients. It is paramount to ensure that each patient receives optimal treatment in a safe, effective, and timely manner. Evidence suggests that an unacceptably high number of patients currently experience suboptimal care as the result of adverse events and medical er…
4804	Managing change in postgraduate medical education: Still unfreezing?	Background: Modernizing Medical Careers (MMC) is an ambitious project to change the training of UK doctors. A key to its successful implementation is the ways that MMC is perceived and operationalized by senior doctors who act as local educational leaders and supervisors. Aims: To analyse hospital consultants' perceptions of the modernization process and its impact on their role as the primary ed…
7401	The impact of an integrated medical leadership programme	PURPOSE: The purpose of this paper is to determine the impact of an integrated Medical Leadership Programme (MLP) on a cohort of participating specialty doctors and the NHS services with which they were engaged. DESIGN/METHODOLOGY/APPROACH: This was a qualitative study designed to obtain rich textual data on a novel training intervention. Semi-structured interviews were conducted with participati…
9572	Dynamic teams and team dynamics	At RCN congress this month, RCN clinical leadership team co-director Anne Benson will explain her ideas on enhancing team effectiveness. Thelma Agnew reports.
9055	Data display format and hospital ward reports: effects of different presentations on data interpretation
7195	The Value of the Neurodiagnostic Professional in Patient Care	PURPOSE: To determine and describe the contribution of Neurodiagnostic (ND) technologists in achieving better patient outcomes. METHODS: An online survey was distributed to ND services leadership (administrators, laboratory managers, supervisors, team leads, service owners, and Medical Directors) in the United States (U.S.) to assess the impact of ND professionals and credentialing on improved pa…
7712	Personalized Respiratory Medicine: Exploring the Horizon, Addressing the Issues Summary of a BRN-AJRCCM Workshop Held in Barcelona on June 12, 2014	This Pulmonary Perspective summarizes the content and main conclusions of an international workshop on personalized respiratory medicine coorganized by the Barcelona Respiratory Network (www.brn.cat) and the AJRCCM in June 2014. It discusses (1) its definition and historical, social, legal, and ethical aspects; (2) the view from different disciplines, including basic science, epidemiology, bioinf…
7315	Incorporating medical leadership and management into the UK undergraduate medical curriculum
4498	Key attributes of a successful physician order entry system implementation in a multi-hospital environment	The benefits of computerized physician order entry have been widely recognized, although few institutions have successfully installed these systems. Obstacles to successful implementation are organizational as well as technical. In the spring of 2000, following a 4-year period of planning and customization, a 9-month pilot project, and a 14-month hiatus for year 2000, the Ohio State University He…
10012	Macro-environment Influences on Health Service Strategy in Saudi Private Sector Hospitals: An Empirical Investigation	The rapid changes in the Saudi private sector hospital environment have exerted significant pressures on the hospitals to pay attention to marketing strategies in general and health service strategy in particular. Therefore this research investigates the influence macro environment factors have on the health service strategy made by the hospital managers. This study proposes and tests a four fact…
5135	DEFEAT Heart Failure: Assessment and Management of Heart Failure in Nursing Homes Made Easy	Heart failure (HF) in older adults presents challenges that are different in many ways than those for younger adults. Diagnosis of HF in older adults can be delayed due to attributing early symptoms to normal changes of aging or, in the setting of a normal ejection fraction, failing to appreciate diastolic heart failure. Moreover, treatment of HF in the elderly is often complicated by comorbiditi…
7885	Building capacity and capability for patient safety education: a train-the-trainers programme for senior doctors	Objectives To develop, implement and evaluate a training programme for senior doctors to become faculty leaders for patient safety training. Methods Senior doctors were recruited from across 20 hospitals in the North Western Deanery, England, UK. The intervention comprised a half-day course in patient safety theory, root cause analysis and small-group facilitation, following which participants we…
4166	Building a safer foundation: The Lessons Learnt patient safety training programme	Objectives To develop, implement and evaluate a novel patient safety training programme for junior doctors across a Foundation School -'Lessons Learnt: Building a Safer Foundation'. Design, setting and participants Prospective preintervention /postintervention study across 16 Foundation Programmes in North West England, UK. 1169 participants including all Foundation Programme Directors, Administr…
4188	Randomized controlled trial of mammography intervention in insured very low-income women	Background: The expectation that insurance coverage mitigates health disparities and equalizes use of healthcare assumes that services are equally accessed; however, the insured low-income target population in this research had a mammography rate of 23.4%, well below the general population. Our objective was to determine the most effective intervention to improve mammography use in low-income wom…
7197	Medical engagement and organizational characteristics in general practice	BACKGROUND: Medical engagement is a mutual concept of the active and positive contribution of doctors to maintaining and enhancing the performance of their health care organization, which itself recognizes this commitment in supporting and encouraging high quality care. A Medical Engagement Scale (MES) was developed by Applied Research Ltd (2008) on the basis of emerging evidence that medical eng…
6531	Evidenced-based practice: priorities and implementation strategies	Evidenced-based practice (EBP) should be a driving force behind establishing optimal clinical practices. Recently, clinicians and hospitals have started efforts to introduce key EBP. These efforts hold the potential to improve patient outcomes and reduce costs. However, many practices need updating with EBP. Which ones should be chosen? While practices often vary in terms of importance for each h…
6605	Improving family communications at the end of life: implications for length of stay in the intensive care unit and resource use	BACKGROUND: Inadequate communication persists between healthcare professionals and patients and patients' families in intensive care units. Unwanted or ineffective treatments can occur when patients' goals of care are unknown or not honored, increasing costs and care. Having the primary physician provide medical information and then having a physician and clinical nurse specialist team improve op…
4628	Reasons hospitals give for not offering hepatitis B vaccine to low-risk newborns	After a temporary suspension of hepatitis B vaccination (HBV) for low-risk newborns in July 1999, some hospitals still do not offer HBV to these infants. A semi-structured telephone survey of medical directors from a national random sample of 296 hospital nurseries was completed from August 2000 to April 2001 and analyzed using qualitative techniques. Directors of 201 of 290 eligible nurseries (7…
2132	Educating nursing students in clinical leadership	One of the goals of nursing education is to develop caring and responsible nurses with clinical reasoning skills who are capable of improving outcomes in complex healthcare systems. Using the Model of Situated Learning in Nursing Leadership, generalist entry graduate nursing students at Rush University in Chicago, part of a large academic medical centre with Magnet recognition for excellence in n…
9303	Worth a Ceasar's sic] salary: chief executives' pay
8275	'Keeping things moving': space and the construction of middle management identity in a post-NPM organization	Reforms associated with New Public Management (NPM) have led to changes in the management of work and organization that challenge the stability, durability and linearity of the managerial hierarchy in contemporary public sector workplaces. Against this background, this article considers the ways in which two clinician-managers who work in a large metropolitan teaching hospital speak about their o…
6124	Can good health be just a fad?	A number of studies have identified health education and promotion as important contributors to health improvement. Still, a number of factors, not the least of which is the dominance of the health care system by a disease orientation, have kept the health promotion movement from making even more significant contributions to the nation's health. The knowledge and technology to make health promoti…
6476	Gait patterns in children with limb length discrepancy	BACKGROUND: Very few articles describe the compensations in gait caused by limb-length discrepancy (LLD). Song and colleagues explored kinematic and kinetic variables utilizing work equalization as a marker of successful compensation for LLD. They found no difference in strategies based on the location of pathology. The purpose of this study was to define the various gait patterns in patients wit…
9014	Disinvestments in Practice: Overcoming Resistance to Change through a Sociotechnical Approach with Local Stakeholders	For health care, economists have developed cost-effectiveness analysis (CEA) as a ''rational,'' analytic tool to set priorities. Attempts to use CEA to decide how to cut expenditures, however, have been met with stakeholders' resistance. This article presents an illustrative case study of the application of an approach explicitly designed to engage stakeholders with conflicting objectives in conf…
6267	Quadrennial review of a paediatric emergency assessment unit	The primary aim of this article is to report on one aspect of a quadrennial study designed to explore the appropriateness and impact of the development of a paediatric emergency assessment unit (PEAU) as a response to increases in paediatric emergencies presenting to a south-western regional child health unit. In particular, this article will present the findings of a prospective audit of admissi…
6384	Consultation-liaison psychiatry: the past and the present	Consultation-liaison (C-L) psychiatry a subspecialty in psychiatry is referred to as the guardian of the psychological and holistic approach to patient. It has been undergoing rapid changes especially in the developed countries but its practice is strongly affected by stigma and negative attitude by professional colleagues. In this review, it is recommended that C-L psychiatry must not be restric…
5296	Fecal incontinence in older patients	Fecal incontinence (FI), the involuntary passage of fecal material through the anus, is a common medical problem in older people, especially in frail older nursing home residents. FI is often associated with urinary incontinence. Severe constipation leading to fecal impaction, laxative abuse, diarrhea, cognitive impairment, senescence, and neuromuscular disorders including autonomic neuropathy, a…
4624	Priorities of Health Care Outcomes for the Elderly	Objectives: Physicians are uncertain about what medical services should be provided to older and/or disabled patients. Better understanding of health outcome prioritization among health care providers and recipients may help the process of decision- and policy-making. For this purpose, surveys were conducted on priorities of health care outcomes for the elderly. Design: Survey research. Setting: …
2048	Physician engagement is critical to the success of any accountable care organization	Physician engagement is critical to the success of any program where physicians are accountable for the quality, cost and overall care of an assigned population of patients like an accountable care organization (ACO). It is well known that physicians control the majority of health care cost. However, as overall health care cost is a factor of unit cost and utilization rate of services, physicians…
2419	Charter on continuing medical education/continuing professional development approved by the UEMS Specialist Section and European Board of Anaesthesiology	The mission of the Section and Board of Anaesthesiology of the European Union of Medical Specialists (EUMS/UEMS) is to harmonize training and medical practice in all European countries to continuously improve the quality of care. The need for continuous medical education in the field of anaesthesiology has long been recognized. However, specialty-based competencies are not the only requirements f…
9203	Training and certification in surgical critical care: a position paper by the Surgical Critical Care Program Directors Society	Delivery of Surgical Critical Care in the United States is facing multiple challenges including increasing complexity of care, escalating costs, shortage of well-trained physicians, and controversies about appropriate training and credentialing methods. In this position paper, the Surgical Critical Care Program Directors Society discusses some of these important issues and suggests a number of po…
3755	What is the proper use of hemoglobin A1c monitoring in the elderly?	Diabetes mellitus (DM) is a major health problem for the aging population. Glycemic control is fundamental to the management of diabetes, as glycemic levels are closely linked to development of diabetes-related complications. Measurement of the hemoglobin A1c (A1c) to assess chronic glycemic control is an integral component of diabetes care. Currently, there is no clear evidence that age alters t…
7261	Strategies to overcome barriers to implementing osteoporosis and fracture prevention guidelines in long-term care: a qualitative analysis of action plans suggested by front line staff in Ontario, Canada	BACKGROUND: Osteoporosis is a major global health problem, especially among long-term care (LTC) facilities. Despite the availability of effective clinical guidelines to prevent osteoporosis and bone fractures, few LTC homes actually adhere to these practical recommendations. The purpose of this study was to identify barriers to the implementation of evidence-based practices for osteoporosis and …
5737	Provision and quality of dialysis services in Libya	Dialysis is entirely funded by the public health care sector in Libya. Access to treatment is unrestricted for citizens but there is a lack of local information and no renal registry to gather national data. This cross-sectional study aimed to investigate dialysis provision and practice in Libyan dialysis facilities in 2009. A structured interview regarding dialysis capacity, staffing and methods…
7813	Acute cough in infants: Impact of national guidelines on medical practices in a French department	Context and aim. Guidelines have been published regularly since 2010 by the ANSM (the Health Products Safety Agency) advising against antitussive drugs for infants because of their inefficacy and their side effects (convulsions, respiratory congestion). Antihistamines, mucolytics, and terpene-based suppositories have theoretically disappeared from infant pharmacopoeia. We assessed the degree of c…
5220	How Length of Stay for Congestive Heart Failure Patients was Reduced Through Six Sigma Methodology and Physician Leadership	Unnecessary variation and overuse in care are associated with increased length of stay. Efforts to improve efficiency without physician leadership and buy-in have been unsuccessful. Congestive heart failure (CHF) is the most frequent admitting diagnosis and is associated with increased hospital length of stay. This performance improvement initiative used Six Sigma methodology to reduce CHF length…
2817	Evidence-based nursing care for patients with heart failure	There is a gap between the evidence that supports treatments used in heart failure and day-to-day patient care. Clinical practice guidelines are evidence-based and suggest best practices; however, healthcare providers, patient and system factors complicate the diagnosis and must be addressed. Performance measures specific to nursing can be derived from the guidelines to guide practice and increas…
4380	Atypical Antipsychotics and the Risk of Diabetes in an Elderly Population in Long-Term Care: A Retrospective Nursing Home Chart Review Study	Objectives: Although atypical antipsychotics (AA) are associated with weight gain and diabetes mellitus (DM) in younger patients, it is not known whether these drugs would have a detrimental effect on weight gain or diabetes in a long-term care elderly population. Design: Retrospective chart review. Setting: Two community nursing homes (NH). Participants: Charts of 1678 subjects admitted between …
2969	Reporting tools for clinical quality improvement	To support clinical quality improvement (QI), effective quality analysis tools are essential. New strategies that we have incorporated into our routine assessment activities include comparative screening, clinical process benchmarking tables, and run charts for key quality indicators. To target areas for improvement, we use comparative screening. We have access to clinical data for 11 comparable …
8547	Professional diversity and personal commitments of pediatric otolaryngologists	Objective: To characterize the time demands and practice patterns of pediatric otolaryngologists. Design: Prospective survey of members from the American Society of Pediatric Otolaryngology. Results: The survey response rate was 54% (n=136) of practicing members of the American Society of Pediatric Otolaryngology. Respondents described being actively engaged in clinical otolaryngology (99%), hosp…
8243	Prioritizing neurosurgical education for pediatricians: results of a survey of pediatric neurosurgeons Clinical article	Object. Pediatricians play a vital role in the diagnosis and initial treatment of children with pediatric neurosurgical disease. Exposure of pediatrics residents to neurosurgical diseases during training is inconsistent and is usually quite limited. After residency, opportunities for pediatricians' education oil neurosurgical topics are few and fall mainly oil pediatric neurosurgeons. The America…
9740	Anything's possible...the RCN's clinical leadership programme	Nurses in Harrogate have found a way to turn isolation and frustration into optimistic determination, as they told Charlotte Alderman.
9745	I'm in charge...clinical site manager (CSM)	Homerton Hospital has set up a team of clinical site managers to take rapid, on-the-spot decisions. Charlotte Alderman found out how the scheme works when she shadowed a shift at the hospital.
7310	NATO Special Operations Forces Medical Engagements and Partnering Course: Initial Curriculum Recommendations from the NSHQ SOFMEP Committee	Military partnering operations and military engagements with host nation civil infrastructure are fundamental missions for NATO Special Operations Forces (SOF) conducting military assistance operations. Unit medical advisors are frequently called upon to support partnering operations and execute medical engagements with host nation health systems. As a primary point of NATO SOF medical capability…
9262	'A potential fifth column': conflicts and struggles for control in the context of local NHS privatization	This article uses case study data to discuss how a new procurement policy (Local Improvement Finance Trust, or LIFT) in English primary care may affect general practitioners' control over their work. LIFT, a series of 51 public-private partnerships, will enable over the medium term a shift towards the corporate ownership of surgeries and the creation of polyclinics or 'onestop-shops'. In this art…
9148	Emergency Department Quality: An Analysis of Existing Pediatric Measures
2076	Methods of pain assessment in residents of long-term care facilities: A pilot study	Objectives: Structured programs for routine pain assessment and treatment are necessary to optimize care for residents of long-term care facilities (LTCFs). A pilot study was designed to develop, implement, and evaluate a system for pain assessment and monitoring in a LTCF. Additional goals were to determine whether a verbal and/or non-verbal tool adequately assess pain in residents of LTCFs and …
4877	Development of a measure of physician engagement in addressing racial and ethnic health care disparities	Objective. To develop a measure of physician engagement in addressing health care disparities. Data Sources/Study Design. Cross-sectional survey of a national sample of physicians assessing each hypothesized component of engagement (Awareness, Reflection/Empowerment, and Action AREA]). Data Collection/Extraction Methods. Results examined using factorial analysis; predictive validity of final scal…
1967	Information Technology Sophistication in Nursing Homes	Objective: There is growing recognition that a more sophisticated information technology (IT) infrastructure is needed to improve the quality of nursing home care in the United States. The purpose of this study was to explore the concept of IT sophistication in nursing homes considering the level of technological diversity, maturity and level of integration in resident care, clinical support, and…
7959	The Policy Context of Patient Centered Medical Homes: Perspectives of Primary Care Providers	Interest in the patient centered medical home (PCMH) model has increased significantly in recent years. Despite this attention, information is limited regarding the influence of policy context on implementation of the PCMH model. Using comparative, qualitative data, we identify several key policy impediments to PCMH implementation, and propose practical guidelines for addressing these issues. Qua…
8731	Physician and clinical integration among rural hospitals	The pressures for closer alignment between physicians and hospitals in both rural and urban areas are increasing. This study empirically specifies independent dimensions of physician and clinical integration and compares the extent to which such activities are practiced between rural and urban hospitals and among rural hospitals in different organizational and market contexts. Results suggest tha…
8403	Quality improvement and hospital financial performance	The objective of this study was to examine the association between the scope and intensity of Quality improvement (QI) implementation in hospitals and organizational performance. A sample of 1,784 community hospitals was used to assess relationships between QI implementation approach and two hospital-level performance indicators: cash flow and cost per case. Two-stage instrumental variables estim…
3849	Muslim nursing homes in the United States: Barriers and prospects	Historically, many nursing homes in the United States have been established by religious groups. This was done to provide care for the elderly when care could not be furnished in other venues. Despite several attempts reported in the literature, there are currently no Muslim nursing homes in the United States. In the Arab and Muslim world, the acceptance and success of such an institution has bee…
2434	Opinions of disease management programs among medical directors of managed care organizations	Medical directors of managed care organizations (MCOs) were surveyed about their views on disease management programs in their facilities. A survey was mailed to 600 MCO medical directors. The survey consisted of 14 Likert-type items related to disease management programs, 4 demographic items, and 1 item related to satisfaction. Seventy-nine usable surveys were received, for a net response rate o…
7367	Health care professionals' knowledge on home health care in Al-khobar and Al-dammam	OBJECTIVE: To survey self-reported knowledge of home health care (HHC) services of health care professionals in Al-Khobar and Al-Dammam. METHODS: A specially developed questionnaire was used to conduct a cross-sectional study to find out how knowledgeable 11 hospital administrators, 16 PHHC medical directors, and 637 health care team were of HHC services. RESULTS: When asked whether they knew of …
7204	ECT practices in Iraq: a national audit	Aims and method This national audit examined practice of electroconvulsive therapy (ECT) in Iraq against local standards. Data were collected by a questionnaire sent to heads of departments or medical directors in the 10 Iraqi hospitals which provide ECT and by examining case notes of all patients who had ECT in the first 6 months of 2013. Results Of the 26 psychiatric hospitals in Iraq, 10 provi…
4958	Total quality management in plastic surgery	Background: Quality management in plastic surgery has been limited to audit reports of individual clinical conditions, procedures and their outcomes, mortality rates, or other individual aspects of the field. Methods: This work was done as a part of the mission assigned to us from the Military Medical Directorate to work on and develop the policies and standards of the practice of plastic surgery…
10282	The introduction of modern matrons and the relevance of emotional labour to understanding their roles: developing personal authority in clinical leadership
10330	Leadership for learning: a literature study of leadership for learning in clinical practice	AIM: To report a literature study of leadership for learning in clinical practice in the United Kingdom. Background Previous research in the United Kingdom showed that the ward sister was central to creating a positive learning environment for student nurses. Since the 1990s, the ward mentor has emerged as the key to student nurses' learning in the United Kingdom.METHODS: A literature study of ne…
4923	One institution's experience in transforming the health sciences library of the future	Recognizing a need to be more relevant to its constituents, and aligned with institutional priorities, the Taubman Health Sciences Library redefined its mission, roles, and space. This transformation facilitated innovative, team-based collaborations within the health sciences community and the addition of new roles and responsibilities in academic and clinical engagement, research and informatics…
2588	Looking at variation through a quality lens	Collaboration between finance and clinical leaders will become increasingly critical as healthcare organizations transition to value-based payment. Using metrics called quality variation indicators to translate negative quality outcomes into measurable costs, organizations can create a basis for communication on improving quality and reducing costs. Such initiatives often require clinical redesig…
4911	The Current Status of Local Medicare Payment Policy: How Specialty Societies Can Influence Local Coverage Determinations	The Medicare Fee-for-Service Program is in the midst of numerous administrative and regulatory changes that may affect the way local Medicare payment policy is implemented. These changes involve redefining the contractors' jurisdictions, competitive bidding for the contractor selection process, combining the administration of Part A and Part B services, and error rate auditing. In addition, the r…
5108	A survey of Irish consultants regarding awareness of sperm freezing and assisted reproduction	Chemotherapy and radiotherapy decrease male fertility. Pretreatment semen cryopreservation offers a chance for future fatherhood. However many eligible patients are not referred. One potential reason for the reduced uptake is lack of awareness by referring consultants. We sent a questionnaire to all 41 consultant oncologists, haematologists and urologists listed in the Irish Medical Directory. Th…
3057	Management training for medical managers	In the light of changes in the NHS requiring medical staff to take on managerial roles, the North Western RHA carried out a survey of clinical directors' need for management training. Dr David Allen and Sue Brimelow outline the results.
4834	Use of restraints and pharmacotherapy in academic psychiatric emergency services	Psychiatric emergency services (PES) are an increasingly important component of mental health services. To assess the type and scope of services delivered in the PES setting, the American Association for Emergency Psychiatry sponsored an Expert Consensus Panel Survey of these services in 1999. The questionnaire was mailed to medical directors of PES facilities with 91% (n = 51) responding. More t…
8428	Quality of mental health services: a self audit in the South Verona mental health service	Aims - To start a process of Continuous Quality Improvement (CQI) in an Italian Community Mental Health Service by using a quality assurance questionnaire in a self audit exercise. Methods - The questionnaire was administered to 14 key workers and clinical managers with different roles and seniority. One senior manager's evaluation was used as a benchmark for all the others. Changes were introduc…
1965	Building the capacity for evidence-based clinical nursing leadership: The role of executive co-coaching and group clinical supervision for quality patient services	Aim: The general aims of this article were to facilitate primary care nurses (District Nurse Team Leaders) to link management and leadership theories with clinical practice and to improve the quality of the service provided to their patients. The specific aim was to identify, create and evaluate effective processes for collaborative working so that the nurses' capacity for clinical decision-makin…
10310	Building the capacity for evidence├óΓé¼┬Ébased clinical nursing leadership: the role of executive co├óΓé¼┬Écoaching and group clinical supervision for quality patient services
9471	Medical dominance in a changing world: the UK case	This paper examines the governance of the medical profession in the UK. As in many other countries, external and internal pressures have brought a shift in relations between the state and medicine. From a relatively protected position within the British NHS, where clinical autonomy, social status and involvement in a corporatist politics, the context in which doctors practise has undergone radica…
2358	Intensive care services in the veterans health administration	Objective: We describe the national organization and distribution of intensive care services within the Veterans Health Administration (VHA), the largest single integrated health-care system in the United States. Data Sources: Data come primarily from the 2004 Survey of Intensive Care Units in VHA, an electronically distributed survey of all ICUs in the VHA. Medical directors and nurse managers f…
8676	Tracing medical information over the Internet	The Internet became with do doubt a huge and valuable source of information for researchers. The wealth of information on the Internet is second to none and medical information is no exception. Yet with the Vast expansion of the Internet and the World Wide Web in specie, to find the kind of information one is looking for, he/she needs to browse thousands of web sites and the experience would be l…
5374	Prehospital pain management	This paper has presents a discussion regarding prehospital pain management and reviewed the current literature supporting the use of prehospital analgesics. EMS systems should evaluate the potential value of instituting protocols for the appropriate treatment of pain suffered by its patients. System medical directors should take a leading role in the development of such protocols and the oversigh…
8677	Does being a chief resident predict leadership in pediatric careers?	Objective. Many organizations make efforts to identify future pediatric leaders, often focusing on chief residents (CRs). Identifying future leaders is an issue of great importance not only to the ultimate success of the organization but also to the profession. Because little is known regarding whether completing a CR predicts future leadership in medicine, we sought to determine if former pediat…
3937	Championing telemedicine adoption and utilization in healthcare organizations in New Zealand	Background/objectives: This research explored the adoption and the utilisation of telemedicine (TM) in two healthcare organizations (HCOs) in New Zealand (NZ). The research utilised the technological innovation theories, as a guiding theoretical framework, to develop a set of potential determinants which could assist in understanding the adoption and the depth of the TM phenomenon in the two HCOs…
4219	Introducing a New Incontinence Management System for Nursing Home Residents	Objectives: To describe current practices of incontinence care in nursing homes (NHs) provided by certified nurse assistants (CNAs), and to evaluate the feasibility and acceptability of an integrated incontinence care product, the One Step Incontinence System (OSIS) in the NH setting. While the ultimate purpose of OSIS is to encourage more consistent skin cleansing and thus reduce perineal dermat…
3987	How law 180 in Italy has reshaped psychiatry after 30 years: Past attitudes, current trends and unmet needs	Law 180 eliminated psychiatric hospitals for the care of people with chronic psychosis in Italy. After 30 years, we review the consequences for the practice of psychiatry in Italy and parallels for England and Wales. We argue that the substitution of legal/political direction for clinical leadership means psychiatrists may cease to merit the privileges and responsibilities of being doctors.
8648	A survey of skin cancer screening in the primary care setting - A comparison with other cancer screenings	Objective: To determine primary care physicians' perceived importance and frequency of performance of skin cancer screening in comparison with other cancer screening examinations. Design: Descriptive survey study. Participants: Five thousand US family physicians and internal medicine specialists randomly selected from the Official American Board of Medical Specialists Directory of Board-Certified…
4035	Albumin, length of stay, and proton pump inhibitors: Key factors in Clostridium difficile - Associated disease in nursing home patients	Objectives: To identify risk factors for Clostridium difficile-associated disease (CDAD) in nursing home patients. Design: Retrospective chart reviews. Setting: Long-term care facility with 347 beds and an additional 180 sub-acute care beds, adjacent to an academic tertiary care hospital center. Participants: Twenty-five patients had documented diagnosis of CDAD. Eighty-four percent were female, …
1920	The new health care civilization: integration of physician land and manageria	Changes occurring in health care demand that physicians expand their professional knowledge and skills beyond the medical and behavioral sciences. Subjects absent from traditional medical education curricula, such as the economics and politics of health care, practice management, and leadership of professional organizations, will become important competencies, particularly for physicians who serv…
5158	Supervised Exercise to Reduce Agitation in Severely Cognitively Impaired Persons	Background: Several studies have shown an improvement in depression, activities of daily living, and agitation in cognitively impaired subjects who undergo a long-term exercise program. These studies have not considered the short-term effects of exercise. Objectives: The purpose of this study was to investigate the short-term effects of a limited, supervised exercise program on agitation, depress…
3904	Measuring Clinical Information Technology in the ICU Setting: Application in a Quality Improvement Collaborative	Objective: Few instruments are available to measure the performance of intensive care unit (ICU) clinical information systems. Our objectives were: 1) to develop a survey-based metric that assesses the automation and usability of an ICU's clinical information system; 2) to determine whether higher scores on this instrument correlate with improved outcomes in a multi-institution quality improvemen…
8628	Disease conditions most frequently evaluated among the homeless in Dallas	Responding to the medical needs oft he homeless population across the United Stares exacts large costs on the health care system. To provide effectively for such vulnerable populations, health care systems require creative and efficient strategies of service organization tailored to the specific needs of the homeless. However, such needs often vary by geographic region due to the inherent diversi…
3640	Inhaled zanamivir versus placebo for the prevention of influenza outbreaks in an unvaccinated long-term care population	Background: Antiviral chemoprophylaxis effectiveness for influenza control has not been prospectively established for unvaccinated residents of long-term care facilities. This study evaluated the efficacy and tolerability of zanamivir against the standard of care (no intervention, ie, placebo) for influenza outbreak control in a largely unvaccinated institutionalized population. Objective: To eva…
7465	Joint policy statement--guidelines for care of children in the emergency department	Children who require emergency care have unique needs, especially when emergencies are serious or life threatening. The majority of ill and injured children are brought to community hospital emergency departments (EDs) by virtue of their geography within communities. Similarly, emergency medical services (EMS) agencies provide the bulk of out-of-hospital emergency care to children. It is imperati…
7335	Joint policy statement--guidelines for care of children in the emergency department.Reprint of Pediatrics. 2009 Oct;124(4):1233-43; PMID: 19770172]	Children who require emergency care have unique needs, especially when emergencies are serious or life-threatening. The majority of ill and injured children are brought to community hospital emergency departments (EDs) by virtue of their geography within communities. Similarly, emergency medical services (EMS) agencies provide the bulk of out-of-hospital emergency care to children. It is imperati…
3530	Role of the state EMS medical director
7494	Declaration of death: Position Statement of the American Medical Directors Association
1958	Experience of health-system pharmacy administration residents in a longitudinal human resource management program	Purpose: The experience of health-system pharmacy administration (HSPA) residents in a longitudinal human resource (HR) management program is described. The subsequent benefits to the residents, department, and profession are also discussed. Summary: Postgraduate year 2 HSPA residents at an academic medical center desired more responsibility for managing an operational area. To this end, a progra…
8245	Personal characteristics that influence the development of a nurse leader	Objective: To identify personal characteristics that influences the development: of a nurse leader. Methods: This qualitative study used focus group approach to collect the data. Two focus group meetings were conducted with 11 registered nurses from a major hospital in southern Rio Grande do Sul. Content analysis suggest two main categories: (1) Personal Characteristics that must he cultivated an…
3719	Low Skeletal Muscle Mass and Risk of Functional Decline in Elderly Community-Dwelling Women: The Prospective EPIDOS Study	Objectives: To assess relationships between low skeletal muscle mass (SMM) and functional decline in community-dwelling elderly women. Design: Secondary analysis of data from EPIDOS, a French prospective observational multicenter cohort study of osteoporosis epidemiology. Setting: One center in France between 1992 and 1994. Participants: Women aged 75 years or older without disability and with av…
6720	Medical response of a physician and two nurses to the mass-casualty event resulting in the Phi Phi Islands from the tsunami	The Phi Phi Islands are isolated islands located about one hour by ship from the mainland in Krabi province of Thailand. There is a small medical facility where the director is the one physician that provides care to residents and tourists. This small medical facility faced an enormous mass casualty incident due to the 2004 Tsunami. The hospital was damaged by the Tsunami wave and was not functio…
8664	Assessing managed care's role in promoting preventive care	The current trend of managed health care systems opens the door to more effective control of chronic diseases through preventive care. The goal of this study was to assess managed care's role in promoting preventive care. A mail survey was conducted of a national sample of 1,200 directors, associated with preventive care, in managed care organizations (MCOs) in the U.S. Data was obtained on perce…
9332	Tackling the natural root of insomnia: melatonin's role in therapy	This article is based on lectures given by Dr Alan Wade, GP and Medical Director of CPS Research, Glasgow, Scotland and Michael Hastings, MRC Laboratory of Molecular Biology at the Lundbeck symposium: Tackling the natural root of insomnia: melatonin's role in therapy at the summer meeting of the British Association of Psychopharmacology, Harrogate, July 2008.
8133	Patient satisfaction, managers' climate orientation and organizational climate	Purpose - The purpose of this paper, in the context of hospital wards, is to test a model in which the ward manager's orientation towards a given organizational climate contributes to determine the climate perceived by medical and nursing staff, and this, in turn, has an impact on patient satisfaction. Design/methodology/approach - The design of the study is cross-sectional. The manager's climate…
9588	Global thinking	Debbie Andalo talkes to Susan Mann about the roll-out across Australia of the RCN Clinical Leadership Programme.
3756	Transition through the continuum of care in a continuing care retirement community: Can a Functional Rating Scale be a decision-making tool?	This retrospective descriptive study was done to determine if the Geriatric Functional Rating Scale (GFRS) can be used as an objective measure of a resident's need for a higher level of care in a continuing care retirement community (CCRC). A total of 290 of the 300 available independent living residents in a CCRC underwent assessment with the GFRS. At the end of the study period (February 2000 t…
4241	Drivers of ED efficiency: A statistical and cluster analysis of volume, staffing, and operations	Study objective: The percentage of patients leaving before treatment is completed (LBTC) is an important indicator of emergency department performance. The objective of this study is to identify characteristics of hospital operations that correlate with LBTC rates. Methods: The Emergency Department Benchmarking Alliance 2012 and 2013 cross-sectional national data sets were analyzed using multiple…
6499	The public health impact of training physicians to become obstetricians and gynecologists in Ghana	We assessed the public health effect of creating and sustaining obstetrics and gynecology postgraduate training in Ghana, established in 1989 to reverse low repatriation of physicians trained abroad. All 85 certified graduates of 2 Ghanaian university-based postgraduate training programs from program initiation in 1989 through June 2010 were identified and eligible for this study. Of these, 7 wer…
3912	Identifying Failure to Thrive in the Long Term Care Setting	Introduction and Rationale: Geriatric failure to thrive (GFTT) is commonly encountered in the long term care (LTC) setting. This syndrome of unexplained functional decline can be approached in a methodical manner. The updated Minimum Data Set (MDS) 3.0, now implemented in almost all skilled nursing facilities, includes pertinent clinical information that could be used to identify residents who ma…
6405	Revised antitrust guidelines. Forming physician network joint ventures	What do physician executives need to know about antitrust guidelines? This article presents an overview of the revised "Statements of Antitrust Enforcement Policy in the Health Care Area," released in late 1996. Antitrust concepts and implicated federal statutes are described, and implications for forming physician network joint ventures are explored. Requirements of the revised standards used by…
10383	Complexity science and the dynamics of climate and communication: Reducing nursing home turnover
10304	Leading Organisations
8991	Academic medical center leadership on pharmaceutical company boards of directors
7219	The medical leadership challenge in healthcare is an identity challenge	PURPOSE: The purpose of this article is to describe and analyse the identity challenges that physicians with medical leadership positions face. DESIGN/METHODOLOGY/APPROACH: Four qualitative case studies were performed to address the fact that identity is processual, relational and situational. Physicians with managerial roles were interviewed, as well as their peers, supervisors and subordinates.…
8354	Competencies to Manage Basic Healthcare Units: Manager's Perception	The objective of this research was to identify the competences profile of the healthcare Unit Manager's and verify if it facility the implementation of the new clinical and managerial models proposed. To understand the changes in the health care management, the authors have analyzed the social transformation in their historical and dynamic context; the research-action methodology was chosen becau…
8246	The Precautions of Clinical Waste: Disposable Medical Sharps in the United Kingdom	This article deals with recent changes in UK guidance on clinical waste, in particular a shift to disposable, single- use instruments and sharps. I use interviews conducted with nurses from a GP practice and two clinical waste managers at alternative treatment and incineration sites as a springboard for reflection on the relationship between the legislation on clinical waste management and its im…
4840	HACCP and food hygiene in hospitals: Knowledge, attitudes, and practices of food-services staff in Calabria, Italy	OBJECTIVES: To determine adherence to Hazard Analysis and Critical Control Points (HACCP) methods and to evaluate knowledge, attitudes, and practices of food-services staff with regard to food hygiene in hospitals. DESIGN: A survey. PARTICIPANTS: Hospital medical directors and food-services staff of 36 hospitals in Calabria, Italy. METHODS: A questionnaire about hospital characteristics, food-ser…
9897	Role development for the nurse midwifery director and for the clinical nursing director
1926	The value of physician leadership
3572	Demographics, shifting models of care and physician leadership
9922	From the CEO: A HEALTHY NEW YEAR!	While a host of competencies define leadership, a few important aspects are providing vision, reassurance and a strong sense of direction. Physician leadership is beginning to provide each of these across a range of venues. The workforce is progressively emerging with renewed vigor, energy and enthusiasm to create and deliver positive change in health care. For early career physicians there is an…
9934	INTRODUCING: AMERICAN ASSOCIATION FOR PHYSICIAN LEADERSHIP	The American College of Physician Executives (ACPE) is becoming the American Association for Physician Leadership. In response to the rapidly evolving health care industry and a growing recognition that physician leadership is essential for the successful transformation of health care, this new association is leveraging ACPE's 40-year legacy of superior physician leadership education and manageme…
9945	Data and Information Critical for Health Care's Future	Physician executives are rapidly entering a new era of potential data excess -- some would even call it data overload. Most of them are already becoming aware of such terms as "big data" and "data analytics," but are also not yet quite sure what these truly represent for health care or our local health systems. Although intimidating, one can view this as potential opportunity as well. The pace of…
9983	All Physicians Are Leaders	As individuals, physicians provide leadership within their professional, personal and community activities on a routine basis. As physicians consider their evolving understanding of leadership and the potential roles they may want to explore, it is important to recognize how their skills are viewed in the marketplace. It is worth taking at least a cursory review as you begin to evaluate your curr…
10019	Birth of a New Strategic Plan for ACPE	The ACPE Board and staff leadership have been proactive with their efforts to transform ACPE into a mature organization -- an organization that is well prepared to meet the ongoing challenges of influencing and improving health care. ACPE is the world's premier organization for lifelong growth and support of physician leaders. ACPE develops and provides the necessary programs, products and servic…
10024	Transitions Underway at ACPE: 2012 launches a new era for the College	Working as a physician is a professional lifestyle that is demanding and subject to numerous unanticipated influences that affect both professional and personal development. The target for ACPE in its next era is that the College will become the "go-to organization for physician leaders" -- recognizing that every physician is a leader at some level. In its first 35 years, ACPE evolved into an org…
9927	Unique benefits of physician leadership - an American perspective	Purpose - This paper aims to present the argument that effective physician leadership is needed to improve the quality and efficiency of healthcare delivery in the USA and around the world. Design/methodology/approach - This paper is based on an in-depth literature review, interviews with physician leaders and a study of the competencies required for physicians to successfully lead healthcare org…
3944	Improving care of the critically ill: Institutional and health-care system approaches	Institutional and health-care system approaches complement bedside strategies to improve care of the critically ill. Focusing on the USA and the UK, we discuss seven approaches: education (especially of non-clinical managers, policy-makers, and the public), organisational guidelines, performance reporting, financial and sociobehavioural incentives to health-care professionals and institutions, re…
8633	Further testing of the mental health problems perception questionnaire	Aim of study. This payer reports a two-part study relating to the further psychometric development of the Mental Health Problems Perceptions Questionnaire. Background. The instrument was developed and used originally in a study to investigate the role of district nurses in caring for people with mental health problems, who live in rural settings. It is underpinned by an explicit theoretical frame…
8079	Managerial functions in the German prehospital emergency medical service	The chief emergency physician in the field and the medical director of emergency medical services (EMS) are both managerial positions in the German system of prehospital emergency medicine. The chief emergency physician in the field is the medical supervisor in the field to manage major accidents and medical mass casualties. The director of emergency medical services is the medical expert for eme…
4300	Problematic Activities of Daily Life are Weakly Associated With Clinical Characteristics in COPD	Background: Problematic activities of daily life (ADLs) can be the main reason to refer patients with chronic obstructive pulmonary disease (COPD) for pulmonary rehabilitation. To date, information on problematic ADLs and their clinical correlates in COPD remain scarce. This retrospective chart review aimed to identify the most prevalent self-reported problematic ADLs in COPD patients, determine …
3901	Can we learn anything from health care in the united states?	├óΓé¼┬ó Some aspects of health care in the United States would be beneficial to Australia and New Zealand, but others should be avoided.├óΓé¼┬ó Positive aspects, which should be emulated, include: ├óΓé¼┬ó health care reform that is focused on the continuum of care and patient-centred care ├óΓé¼┬ó trials of new models to organise, deliver and pay for health care services, where quality of care is …
3306	Early intervention for substance abuse among youth and young adults with mental health conditions: an exploration of community mental health practices	This mixed method study examined current practices and barriers for screening and assessing substance use among youth/young adults in community mental health systems. Substance use rates remain high among youth/young adults in the general population and substance use disorders are prevalent among young people involved in public service systems such as mental health. In an effort to understand the…
8334	Nurses' professional concerns: Letters to the editor for 1900-2005	The purpose of this qualitative study was to broaden the context for understanding nurses' professional concerns as voiced through letters to the editor of the American journal of Nursing from 1900 to 2005. Two issues from each year were randomly selected. Line-by-line analysis was used to code, categorize, and analyze the data. The following five themes emerged: self-care versus self-sacrifice; …
9165	Duty Hour Recommendations and Implications for Meeting the ACGME Core Competencies: Views of Residency Directors	OBJECTIVE: To describe the views of residency program directors regarding the effect of the 2010 duty hour recommendations on the 6 core competencies of graduate medical education. METHODS: US residency program directors in internal medicine, pediatrics, and general surgery were e-mailed a survey from July 8 through July 20, 2010, after the 2010 Accreditation Council for Graduate Medical Educatio…
5214	Scope and severity index: A metric for quantifying nursing home survey deficiency number, scope, and severity adjusted for the state-related measurement Bias	Objectives: To develop a metric (scope and severity index SSI]) to measure nursing home deficiency number, scope, and severity adjusted for the state-related bias and to test its convergent and predictive validity. Design: We assigned scope and severity weights to each level of scope and severity (A-L). SSI was calculated as a sum of all weights per survey which was further corrected for the stat…
10324	What is political leadership?
10327	Nursing leadership: influencing and shaping health policy and nursing practice
4273	Role of family medicine in undergraduate medical education	Family physicians in medical education can enhance clinical learning of the following; knowledge and awareness of the principles and application of health promotion and disease prevention, awareness of psycho-social, cultural, familial, and socioeconomic aspects of medical problems as they relate to patient management, role of the family physician within the health care delivery system and unders…
6753	An introduction to the theory of constraint and how it can be applied to medical management	This overview of a new way of thinking about medical management problems could help physicians executives think about those problems differently.
5821	Pause before a PEG: A feeding tube may not be necessary in every candidate!	Percutaneous endoscopic gastrostomies (PEGs) are a means to provide nutrition in older adults incapable of normal adequate nutrient intake. Often decisions to insert a PEG in patients with illness and dementia are made hastily, before exhausting every means of feeding and full evaluation for the potential to regain capacity to feed normally. Further, ethical aspects often cloud such decisions, wi…
5765	National survey of suboptimal and unnecessary practices for central line placement and management in Thailand	We conducted a national survey among hospitals in Thailand regarding practices associated with central line placement and management. Results of the survey identified that both suboptimal and unnecessary practices are being conducted. Connectors and hubs were not disinfected before access (49%), multidose vial use (43%), and routine culture of catheter tips (21%). Physician leadership and designa…
2633	Challenges and opportunities for implementing diabetes self-management guidelines	Purpose: The purpose of this article was to examine primary care providers' perceived challenges when implementing evidence-based diabetes self-management guidelines and opportunities for promoting the use of such guidelines in practice. Methods: We engaged 3 group discussions with 43 key stakeholders representing family physicians, medical directors, and quality assurance leaders in a large, uni…
7035	MINDFULNESS MATTERS: A POWERFUL RESOURCE FOR OVER-STRESSED PHYSICIAN LEADERS
3471	IT infrastructure, physician leadership critical for ACO success
6859	Preparing for your first physician executive role
9951	Evolution of the C-Suite	Brian Krehbiel, SVP at BE Smith, is seeing increased transformation in the C-suite. Roles such as chief patient experience officer, chief of clinical transformation, and chief patient rights officer are becoming more common, and Krehbiel consistently receives requests for physician leader candidates. As indication of the C-suite's state of flux, however, titles do not always align from one organi…
9965	Mediation Offers Less Costly Way to Resolve Disputes	Mediation is an often overlooked but powerful option for dispute resolution in health care. Its merits can be realized in clinical and administrative realms, effectively addressing and resolving conflicts while building value and increasing patient and employee satisfaction. Although physician leaders are likely more familiar with other options, such as arbitration and lawsuits, mediation offers …
3893	The medical director in the multi-level long-term care facility	This article describes the medical director's role in a multi-level long- term care facility, the continuing care retirement facility (CCRC). The history of CCRCs, different types, services available, and demographics of residents are discussed. Special attention is given to the role that the medical director plays in providing primary care services for the highest functioning of residents at a C…
2482	Service approaches and issues in Hispanic agencies	This paper reports the findings of an exploratory qualitative study of Mexican-American social service agencies, their treatment approaches and service barriers. Using the grounded theory approach, the perceptions of chief executive officers and clinical directors were compared in order to find common themes about cross-cultural practice with Hispanic clients. Implications of this study are discu…
6215	Modern eye banking	Ophthalmology has accepted the primary responsibility for supervision and control of the medical aspect of eye banking. Operating within the framework of the American Academy of Ophthalmology and the Eye Bank Association of America, Medical Standards have been promulgated which recognize the need for standardization and quality control throughout the eye banking procedures. The role of the Medica…
7045	The active physician executive of the future
3651	Japan as the front-runner of super-aged societies: Perspectives from medicine and medical care in Japan	Background: The demographic structure of a country changes dramatically with increasing trends toward general population aging and declining birth rates. In Japan, the percentage of the elderly population (aged ├óΓÇ░┬Ñ65 years) reached 25% in 2013; it is expected to exceed 30% in 2025 and reach 39.9% in 2060. The national total population has been decreasing steadily since its peak reached in 200…
3761	Realigning the values of academic health centers: The role of innovative faculty management	As a market economy continues to permeate U.S. health care, fiscal accountability imposed by purchasers of medical services will reduce funds for medical education and will heighten the scrutiny of that activity. The authors propose that U.S. academic health centers must respond to these changes in the health care environment by critically examining their culture and values. This process will cal…
3573	Myers-Briggs personality preferences may enhance physician leadership success in non-clinical jobs
6122	Medical orders for life-sustaining treatment: is it time yet?	As the aging population faces complex end-of-life issues, we studied the intervals between long-term care admission and advance directive completion, and between completion and death. We also sought to determine the interdisciplinary team's compliance with documented wishes. A cross-sectional study of 182 long-term care residents in two facilities with and without completed medical orders for lif…
4795	Management of neurogenic orthostatic hypotension	The burden of orthostatic hypotension (OH) on public health is a universally recognized enigmatic clinical condition that is associated with significant increases on morbidity and mortality rates, and can take a major toll on one's quality of life. Orthostatic hypotension is predictive of vascular deaths from acute myocardial infarction, strokes in the middle aged population, and increases mortal…
4242	Reporting a research project on the potential of aged care nurse practitioners in the Australian Capital Territory	Aim. This paper reports a project investigating the potential role of the nurse practitioner in aged care across residential, community and acute care venues in the Australian Capital Territory. Background. Australia, like many other countries, faces unprecedented challenges in the provision of health care. Escalating health care costs, an ageing population, increasing prevalence of comorbidities…
3615	Educating families about end-of-life care in advanced dementia: Acceptability of a Canadian family booklet to nurses from Canada, France, and Japan	Background: The families of people with late-stage dementia need to be informed about the course of the dementia and the comfort/ palliative care option. A booklet was written for that purpose and can be provided to family members by physicians and nurses. Methods: The acceptability of the booklet for nurses was tested in Canada (French and English version), France (French Canadian version) and J…
8284	Educating Nursing Home Staff About the Progression of Dementia and the Comfort Care Option: Impact on Family Satisfaction with End-of-Life Care	Objective: There is a growing consensus on the relevance of a palliative care approach in end-stage dementia. The objective of this study was to assess the impact, in terms of family satisfaction with end-of-life care, of a nursing home (NH) pilot educational program for nursing staff and physicians on comfort care and advanced dementia. Methods: The intervention, implemented in one voluntary NH,…
5805	Diarrhea, clostridium difficile, and intestinal inflammation in residents of a long-term care facility	Introduction: Long-term care facilities (LTCF) residents have been estimated to have the highest incidence of diarrheal illness among adults living in the developed world. This study describes undiagnosed diarrhea, intestinal inflammation, and Clostridium difficile colonization in a LTC population and explores whether these are associated with functional decline, as defined by weight loss or a ch…
4471	The perception of shared medical decision making of expert and lay people: Effects of observing a movie clip depicting a medical consultation	Objective: To test for differences between experts and lay people in assessment of the degree to which a doctor engaged in a shared decision making (SDM) with a patient using the OPTION scale and a movie clip as stimulus material. Methods: A segment of the movie 'Wit', depicting the communication of the diagnosis and the therapy proposed of a cancer, was shown to (a) university students with no k…
5734	Project RED-a successful methodology for improving emergency department performance	Aim To describe Project RED (Rejuvenating the Emergency Department), an innovative and comprehensive methodology to address Emergency Department (ED) overcrowding, and its effect on ED performance. Methods The RED Team was established, consisting of clinicians and management with an appropriate mix of authority and expertise. The project was led by three senior ED clinicians, and supported by a p…
7536	Transformational leadership of clinical nutrition managers	OBJECTIVE: To identify leadership qualities of clinical nutrition managers and associate these leadership qualities with selected demographic variables (eg, training/degree, length of time in management, number of people supervised, income, and participation in advanced practice activities). DESIGN: The theory of transformational leadership, that is, leadership that incorporates specific interper…
5136	Anemia Prevalence in a Home Visit Geriatric Population	Objectives: Ascertain anemia prevalence in the home visit geriatric population. Design: Retrospective chart review. Setting: A geriatric home visit program of a community-based teaching hospital. Participants: Non-institutionalized elderly patients referred to the geriatric home visit program from March 1, 2003, through October 1, 2006. Measurements: Demographic, diagnostic, and hemoglobin data w…
6899	The District of Columbia Society for Crippled children. Annual Report of the Medical Director for 1968-1969
7685	Teaching qualitative research as a means of socialization to nursing	The aim of the present article is to present a model for teaching qualitative research as part of nursing education. The uniqueness of the course model is that it seeks to combine two objectives: (1) initial familiarization of the students with the clinical-nursing environment and the role of the nurse; and (2) understanding the qualitative research approach and inculcation of basic qualitative r…
3701	Evaluation of the Benefits of Enteral Nutrition in Long-Term Care Elderly Patients	Background: Demented patients may refuse to eat as they come closer to the end of their lives. We evaluated the effectiveness of enteral nutrition in the improvement of survival and nutritional and functional status in very dependent and demented long-term care (LTC) elderly patients and its correlation with the nutritional parameters. Material and Methods: Fifty-seven elderly patients, aged 60 y…
4357	1999 facility profile reports	In November 1999, the Mid-Atlantic Renal Coalitions (MARC) developed and distributed its first version of a facility-specific Profile Report to the medical directors and head nurses of dialysis facilities in Washington, DC, Maryland, Virginia, and West Virginia. The profiles were distributed to support the facilities' internal quality improvement efforts and were not intended to be released as pu…
6952	Physician Directorships the Focus of New Fraud Alert
9181	South Australia's unregistered 'homoeopathists' of 1886	The 1886 edition of The Australasian Medical Directory and Handbook contained an additional feature - a List of Unregistered Practitioners. This article is the result of five years of research aimed at finding more information aboutseveral people from South Australia who were included in the List as 'Homoeopathists: Some possible reasons for the creation of the List are considered.
3153	Resource allocation. The cost of care: two troublesome cases in health care ethics	With the cost of health care rising rapidly, both physicians and administrators regularly face resource allocation decisions. Under these conditions of relative scarcity, the equitable and appropriate distribution of limited resources becomes an ethical as well as a financial issue. Through ethical analysis, physician executives can assist their physician colleagues and fellow administrators to f…
6357	American College of Sports Medicine position stand. Heat and cold illnesses during distance running	Many recreational and elite runners participate in distance races each year. When these events are conducted in hot or cold conditions, the risk of environmental illness increases. However, exertional hyperthermia, hypothermia, dehydration, and other related problems may be minimized with pre-event education and preparation. This position stand provides recommendations for the medical director an…
9363	Reflections on a year in condition management: from occupational therapist to clinical case manager
5999	Appropriateness of bed usage for inpatients admitted as emergencies to internal medicine services	OBJECTIVE: To establish the appropriateness of bed usage for acute care within the medical directorates of two district general hospitals using a validated assessment tool, the Emergency Admission Review (EAR). This tool assesses the appropriateness of day of care against strict criteria and allows classification of care as either acute or non-acute. DESIGN: Prospectively, 200 medical emergency a…
9117	Clinical Social Workers' Response to a State Policy on the Use of Evidence-Based Practice: How Attitudes, Behaviors, and Competing Values Affect Actual Practice	The researcher investigated the practices of licensed clinical social workers along with the policy that is intended to guide their practice and the documents that are intended to reflect their practice. The researcher wished to discern how the clinicians have responded to a policy intended to mandate a form of evidence-based practice. What the researcher found was that, although clinicians repor…
7930	Internists' Views of Maintenance of Certification: A Stages-of-Change Perspective	Introduction: Board certification has evolved from a point-in-time event to a process of periodic learning and reevaluation of medical competence through maintenance of certification (MOC). To better understand MOC participation, the transtheoretical model (TTM) was used to describe physicians' perceptions of MOC as a sequence of attitudinal changes. Method: Data were from a survey of internal me…
9878	Commentary on Strengthening hospital nursing: part II -- characteristics of effective planning processes original article by Hoefflinger S et al appears in J NURS ADM 1992;22(6):37-46]	SYNOPSIS: After up to a year of planning and developing proposals, 20 out of 75 hospitals received funding for their proposals. Researchers gathered data twice during the year when proposals were being planned to explore the developmental changes during the planning process. Findings indicated funded hospitals reported key personnel such as chief executive officers (CEOs), medical directors, and …
10175	Understanding Emotional Intelligence Can Help Alter Problem Behavior	Physician behavior has broad ramifications in the health care system. It impacts employee satisfaction, employee turnover, the cost of conflict and malpractice liability, all of which are significant sources of potential lost revenue. There is a growing understanding in neuroscience that cognition and emotions are interwoven in mental life, especially in the areas of complex decision making, self…
4330	Hypertension in the Nursing Home	Hypertension in a nursing home patient is a systolic blood pressure of 140 mm Hg or higher and 130 mm Hg or higher in a patient with diabetes mellitus or chronic renal insufficiency, or a diastolic blood pressure of 90 mm Hg or higher and 80 mm Hg or higher in a patient with diabetes mellitus or chronic renal insufficiency. Numerous prospective, double-blind, randomized, placebo-controlled studie…
4466	Treatment of systolic and diastolic heart failure in the elderly	Underlying causes, risk factors, and precipitating causes of heart failure (HF) should be treated. Drugs known to precipitate or aggravate HF should be stopped. Patients with HF and an abnormal left ventricular ejection fraction (LVEF) (systolic heart failure) or normal LVEF (diastolic HF) should be treated with diuretics if fluid retention is present; with an angiotensin-converting enzyme (ACE) …
8000	In-Hospital Cardiology Consultation and Evidence-Based Care for Nursing Home Residents With Heart Failure	Objectives: To determine the association between cardiology consultation and evidence-based care for nursing home (NH) residents with heart failure (HF). Participants: Hospitalized NH residents (n = 646) discharged from 106 Alabama hospitals with a primary discharge diagnosis of HF during 1998-2001. Design: Observational. Measurements of Evidence-Based Care: Preadmission estimation of left ventri…
8770	Clinical pathways in acoustic tumor management	Clinical pathways are tools for cost containment and quality improvement in the managed care environment. This report describes our experience with developing and implementing a clinical pathway for acoustic neuroma surgery. Intensive care unit bed days and inpatient hospitalization days for cerebellopontine angle surgery significantly decreased during the months that the pathway was developed, a…
2047	Using continuous quality improvement to implement a clinical governance framework in a mental health service	Objectives: To outline the principles of continuous quality improvement that can be utilized to develop a clinical governance framework in a mental health service. Conclusions: The term clinical governance is used to describe the framework through which health organizations are accountable for continuously improving the quality of their services and safeguarding high standards of care. Implementi…
6164	Is your clinical documentation improvement program compliant?	Hospitals and health systems should consider four strategies for improving documentation: Develop a short list of the most commonly underdocumented or incorrectly documented clinical conditions at the facility. Develop definitions for each of the conditions on this list. Ask the medical director of each specialty area to educate the clinicians in their group on these definitions. Measure and mana…
4874	Multiple congenital coagulopathies co-expressed with Von Willebrand's disease: The experience of Hemophilia Region III Treatment Centers over 25 years and review of the literature	The haematologist medical directors of the Hemophilia Region III Treatment Centers in the mid-Atlantic Region III of the United States identified individuals in their databases diagnosed with additional congenital coagulopathies co-expressing with Von Willebrand's disease (VWD) and its variants. Sixteen individuals from 14 unrelated families, originating from five institutions, had been evaluated…
7046	Clinical leadership. Interview by Doreen Harper
3433	Continued challenges for the physician executive in managed care
6479	Part 2, Conflict management. Managing low-to-mid intensity conflict in the health care setting	Physician executives face low to mid-level intensity conflicts, day-to-day issues and problems associated with pressures and changes in the health care environment. Such conflicts can be sorted on the basis of relationship, duration, and intensity. The authors apply the five major modes of conflict management--competition, avoidance, compromise, accommodation, and collaboration--to specific scena…
7496	A cross-site qualitative study of physician order entry	OBJECTIVE: To describe the perceptions of diverse professionals involved in computerized physician order entry (POE) at sites where POE has been successfully implemented and to identify differences between teaching and nonteaching hospitals. DESIGN: A multidisciplinary team used observation, focus groups, and interviews with clinical, administrative, and information technology staff to gather dat…
4432	Implementing computerized physician order entry: The importance of special people	Objective: To articulate important lessons learned during a study to identify success factors for implementing computerized physician order entry (CPOE) in inpatient and outpatient settings. Design: Qualitative study by a multidisciplinary team using data from observation, focus groups, and both formal and informal interviews. Data were analyzed using a grounded approach to develop a taxonomy of …
10353	A consensus statement on considerations for a successful CPOE implementation
9474	Course resource: MSc in clinical leadership
4449	A comparison of cognitive and functional care differences in four long-term care settings	Matching residential setting with cognitive and physical abilities is crucial for the provision of a supportive long-term care (LTC) environment. This study compares the cognitive and functional care differences of LTC residents on skilled nursing units designed for dementia care, chronic care, or ambulatory care, and an assisted living setting using the Minimum Data Set (MDS) Texas Index of Leve…
6717	Routine chest X-ray examinations in occupational medicine	Chest x-ray examinations in industry are performed in pre-employment and periodic health evaluations, in making appropriate job placements, and in the surveillance of persons who work with pulmonary irritants or carcinogens. In some cases justification for a chest x-ray examination is obvious, and the study would be generally accepted as appropriate practice in preventive medicine. If specific he…
3437	The medical director in a university teaching hospital
5710	How to plan your own future dementia care	Peter Ashley has Lewy body dementia. Joanne Schofield is a clinical manager. Together they have a mission: to encourage others in Peter's situation to make choices and plan for their future care. In this article they set out principles and practical issues, arguing for greater awareness among professionals.
8993	Engaging with clinical commissioning: the attitudes of general practitioners in East Lancashire	Background Clinical commissioning is the centrepiece of government health reforms. Engagement with the reforms is important if they are to bring about improvements in the quality of healthcare. This is important in any healthcare system, not just the UK National Health Service (NHS). This study draws on data from a specially commissioned survey, exploring the extent to which general practitioners…
9224	Jeremiah (Jerry) Noah Morris CBE, 1910-2009...corrected] published erratum appears in J EPIDEMIOL COMMUNITY HEALTH 2010; 64(12):1105]
9225	Care home managers put accountability into practice	Adrian Ashurst and Sarah Taylor discuss the importance of ensuring that managers and registered nurses are accountable for their clinical, managerial and personal lives.
8469	Plan to implementation: An in-depth look into a well-orchestrated, functional, CORE laboratory	The overall objective was implementation of a fully integrated and functional CORE laboratory. The "CORE laboratory" is a model of a fully integrated and functional, multifaceted, clinical laboratory. Delineation of the process is to enable clinical laboratory managers, in the government or civilian sectors, to make sound decisions about formulating and implementing the CORE laboratory concept. T…
5187	National surveillance of methicillin-sensitive and methicillin-resistant Staphylococcus aureus in Australian hospitals: 1994-1998	In 1994, the Austrian Federal Ministry for Labour, Health and Social Affairs initiated a nationwide survey of the prevalence of methicillin-sensitive (MSSA) and methicillin-resistant Staphylococcus aureus (MRSA) in Austrian hospitals. A questionnaire had to be filled out by the medical directors of participating hospitals. During the five years of surveillance (1994-1998), a total of 9385 MRSA an…
2020	Medical practice in organized settings. Redefining medical autonomy	Physicians are perplexed by the ongoing erosion of their individual professional autonomy. While the economic forces underlying such change have received much attention, the evolution of new organizational forms that modify and often diminish medical autonomy is less well understood. The practice of medicine is becoming more organized and more hierarchical. We emphasize the importance of organize…
7144	Medical director's views on underwriting
8647	Education for advanced nursing practice: an evolving framework	This paper presents and critiques a framework for advanced health care practice. The framework is a set of professional attributes which underpin the delivery of an inter-disciplinary postgraduate course in the United Kingdom (UK). It enables students to review and develop knowledge and skills required to lead and advance nursing and health care practice. The framework is reviewed in relation to …
9981	Linking Leaders Beyond the Boardroom	Clinical operations executives are also examining changing roles as their organizations transition to working within a QMS. While a quality management "system" might imply an inherent IT component, there is general agreement that it might best be referred to as a quality management "framework" to encapsulate the importance of the people within the system, rather than just the processes. This dist…
2932	The lived experience of clinical development unit (nursing) leadership in Western Sydney, Australia	BACKGROUND: A network of nine Clinical Development Units (Nursing) (CDU(N)) were recently created in the Western Sydney Area Health Service. These units are designed to develop patient-focused nursing practice through group process and action research, based on principles of transformational leadership. AIMS OF THE STUDY: Although there is documented evidence from Australia and the United Kingdom…
3271	A study of the criteria used by healthcare professionals, managers and patients to represent and evaluate quality care	AIM: To explore the perceptions of and criteria used by healthcare professionals, managers, patients and relatives to represent and evaluate their concept of quality care. METHODS: A qualitative approach using grounded theory was adopted in this exploratory descriptive study. Data collected by semi-structured interviews from a purposive sample of nurses, doctors, managers (n = 36), patients (n = …
3403	Improving the doctor-manager relationship. Doctors and managers need to speak a common language
7484	Implementing WHO DOTS strategy in the Russian Federation: stakeholder attitudes	Russia has the ninth highest tuberculosis burden in the world. After a period of decline starting in the 1960s, the case notification rate tripled during the 1990s. Historically, case-finding, treatment and reporting practices in Russia have differed from those advocated by WHO and the international community: Directly Observed Therapy--short course (DOTS). By 2003, approximately 26% of the popul…
9177	A primer for protecting attorney-client work product documents and privileged information	Physicians, risk managers, and quality assurance personnel may incorrectly assume that all communications that take place in hospital committee discussions or investigations are privileged and thus protected from discovery. This article addresses that inaccurate assumption and sets forth some simple steps to help protect these communications, including the protections afforded by the agency privi…
4045	Medical coverage in mass events: The Oxfam Trailwalker 1996 to 2007	Medical coverage of mass events is quite different from medical practice within hospitals. The environment can be hostile and chaotic. Participants may behave unpredictably due to the effects of alcohol, drugs, or simple surges of adrenaline during sports events. Emergency physicians have provided medical coverage for many events. Together with emergency nurses, they formed core members of the me…
10379	Measure, learn, and improve: physicians' involvement in quality improvement
9505	Cuttings	The new President of the Royal College of Physicians is to be Ian Gilmore, a consultant physician and gastroenterologist from Liverpool. Born in 1946, Gilmore studied medicine in Cambridge and London. He has been a committed College apparatchik, sitting on many of its committees and acting as a regional advisor. He was elected to the College's governing Council in 1993 and was Registrar from 1999…
6279	The development of clinical audit: use of a "quality web" constructed for a community dental service	If clinical audit revolves around concepts of quality, then there is need to examine the basis of quality and thereby clinical audit as traditionally defined by health-care organizations. Basing quality on patients' stated needs is often insufficient. Gives an expanded view. Health-care consumers should not be confused with the term customers, and professional staff should be ready to consider pa…
8775	Legislation on the operation and management of massage therapy schools
5518	First evidence on the validity and reliability of the safety organizing scale-nursing home version (SOS-NH)	Background: The Safety Organizing Scale is a valid and reliable measure on safety behaviors and practices in hospitals. Purpose of the Study: This study aimed to explore the psychometric properties of the Safety Organizing Scale-Nursing Home version (SOS-NH). Design and Methods: In a cross-sectional analysis of staff survey data, we examined validity and reliability of the 9-item Safety SOS-NH us…
6909	The medical director of the management team
7503	A comparison of a Bayesian vs. a frequentist method for profiling hospital performance	The objective of this study was to compare the classification of hospitals as outcomes outliers using a commonly implemented frequentist statistical approach vs. an implementation of Bayesian hierarchical statistical models, using 30-day hospital-level mortality rates for a cohort of acute myocardial infarction patients as a test case. For the frequentist approach, a logistic regression model was…
8366	Variables influencing physical therapists' perceptions of continuing education	Background and Purpose As of October 1, 2002, physical therapy continuing education (CE) in Illinois was mandated. Research examining the recent mandate for physical therapists to engage in CE is limited. The purposes of this study were to examine the perceptions of physical therapist clinicians and managers concerning the barriers to and facilitators of CE and to identify how physical therapists…
9412	Physical therapists' perspectives on the role and effectiveness of continuing education	Research addressing the perspectives of physical therapists recently mandated to engage in continuing education (CE) is limited. The purpose of this investigation, therefore, was to identify physical therapy clinicians' and managers' views on its role and effectiveness. Participants were 23 physical therapists practicing at six different hospitals in Illinois. Qualitative methodology included par…
9431	Variables influencing physical therapists' perceptions of continuing education...including commentary by Brennan GP with author response	BACKGROUND AND PURPOSE: As of October 1, 2002, physical therapy continuing education (CE) in Illinois was mandated. Research examining the recent mandate for physical therapists to engage in CE is limited. The purposes of this study were to examine the perceptions of physical therapist clinicians and managers concerning the barriers to and facilitators of CE and to identify how physical therapist…
4904	Determinants of Living Situation in a Population of Community-Dwelling and Assisted Living-Dwelling Elders	Objective: To determine what variables separate community-dwelling elders from assisted living-dwelling elders. Design: Cross-sectional. Setting: Community and assisted living facilities in Connecticut. Participants: 114 individuals (77 community dwelling, 37 assisted living). Assessments: Nutritional survey, 6-minute walk, Mini-Mental Status Exam (MMSE), Center of Epidemiologic Studies (CES)-Dep…
9405	The impact of non-medical prescribing on practice	Non-medical prescribing has undergone radical changes in recent years, and there is clearly a need to evaluate its impact on practice. The study reported in this article focused on one county in the south-east of England. A two-part strategy was adopted; a questionnaire was distributed to all nurses who held the non-medical prescribing qualification; and interviews conducted with a variety of nur…
9765	Management vs symbolic leadership and hospitals in transition -- a Swedish example	Aim: To describe, analyse and interpret symbolic leadership in Swedish public hospitals. Background: Swedish hospitals are undergoing major structural changes. Hospitals are amalgamated in order to increase productivity and accessibility and reduce health care costs. Method: In-depth interviews have been performed with 54 politicians, senior civil servants, medical directors and trade union repre…
4155	Consensus guidelines: Improving the delivery of clinical preventive services	Background: Medical directors from the largest competing health plans in the state came together in a noncompetitive way to collaborate on improving the delivery of clinical preventive service (CPS) among their provider base (). They identified one consistent set of CPS guidelines based on U.S. Preventive Services Task Force recommendations, the health plan consensus guidelines (HPCG), that they …
3072	Promoting consistent clinical preventive services guidelines among competing health plans	Clinicians are confronted with various and often conflicting sets of practice guidelines that direct provision of preventive care. This conflict among guidelines is detrimental to the delivery of preventive care and creates a major barrier to improving these services. This study used a systematic approach to reach consensus among health plan medical directors on clinical preventive services (CPS)…
3736	Perceived barriers to and facilitators of the implementation of priority clinical preventive services guidelines	Objective: To obtain feedback from contracted health plan (HP) clinicians responsible for implementing preventive services regarding an established set of priority guidelines identified by a coalition of medical directors and to identify barriers to and facilitators of the implementation of these priority guidelines in clinician practice. Study Design: Qualitative design using a focus group appro…
9445	Promoting consistent clinical prevention services guidelines among competing health plans	Clinicians are confronted with various and often conflicting sets of practice guidelines that direct provision of preventive care. This conflict among guidelines is detrimental to the delivery of preventive care and creates a major barrier to improving these services. This study used a systematic approach to reach consensus among health plan medical directors on clinical preventive services (CPS)…
5978	Control of West Nile virus, Rhode Island, 2003	Thanks largely to systematic larviciding by the State's 39 municipalities, and aided by the public's destruction of "backyard" mosquito habitats and adoption of personal protective measures (clothing, repellant), Rhode Island minimized the potential human burden of WNV during the 2003 mosquito season (six serious WNV cases, one death, and no reports of WNV-tainted blood donations). The potential …
5866	Rationing health care: Views from general practice	General practitioners (GPs) in the United Kingdom are central to the commissioning of health care services. A qualitative study of their views was therefore designed, which incorporated an in-depth (open) interview technique carried out on a 20% sample of all GPs (n = 100) in one United Kingdom Health District. The data from these interviews indicated that GPs were aware of, but had mixed feeling…
5801	Medical education at the crossroads: Which way forward?	Over the last 30 years, several changes have been introduced in medical education including the introduction of new contextualized approaches to instruction (e.g., problem-based learning PBL]), the use of multimedia to enhance self-directed learning, the use of an integrated curriculum to address basic and clinical sciences, and the introduction of new formative and summative assessment tools tha…
4889	Opioids, Survival, and Advanced Cancer in the Hospice Setting	Objective: Although pain is common among advanced cancer patients, it can be controlled in a large proportion of patients. Several barriers hinder this, including the concern that opioids hasten death. We examined whether opioids influence survival among advanced cancer patients. Design: Retrospective observational study from September 2006 to October 2007. Setting: In-patient hospice unit. Parti…
3596	Preceptors' experiences of clinically educating and assessing undergraduate nursing students: An Irish context	Aim: To explore preceptors' views and experiences of preceptoring undergraduate nursing students. Background: Undertaking a preceptoring role is acknowledged internationally as complex and challenging. With the introduction of the undergraduate degree programme in Ireland (2002), preceptors were assigned a more formal role in the teaching and assessing of students. As this was a new programme for…
2084	Engaging physicians in organisational improvement work	Purpose: To improve health-care delivery from within, managers need to engage physicians in organisational development work. Physicians and managers have different mindsets/professional identities which hinder effective communication. The aim of this paper is to explore how managers can transform this situation. Design/methodology/approach: The authors' interview study reveals physicians' own per…
5163	Ambulatory office organization for internal medicine resident medical education	Purpose: Residents will most effectively learn about ambulatory, systems-based practice by working in highly functional ambulatory practices; however, systems experiences in ambulatory training are thought to be highly variable. The authors sought to determine the prevalence of functional-practice characteristics at clinics where residents learn. Method: In 2007, the authors conducted a national …
2321	Mandatory influenza vaccination of health care workers: Translating policy to practice	Background. Influenza vaccination of health care workers has been recommended since 1984. Multiple strategies to enhance vaccination rates have been suggested, but national rates have remained low. Methods. BJC HealthCare is a large Midwestern health care organization with ├î╞Æ26,000 employees. Because organizational vaccination rates remained below target levels, influenza vaccination was made a…
6968	How medical director can help improve patient care
7165	Leadership education for physicians. Refine your focus and communicate your goals when developing physician leadership programs
6245	Physician executives strive for balance in their changing roles	Many physicians are apprehensive about healthcare reform and what it will mean for them. As physician executives, our job is to help construct systems that cost-effectively deliver high-quality services and achieve positive outcomes in a competitive environment. To this end, we must understand management and all of its ramifications--from finance to organizational dynamics to marketing to systems…
10257	An innovative approach to geriatric acute care delivery	A model of geriatric acute care delivery used at Choate-Symmes Health Services Inc. in Boston was described. In the program, 10-bed geriatric special care units (GSCU) were established at both Choate Hospital and Symmes Hospital. Patients at least 65 years old were chosen randomly for admission to the units. After one year, the sample included 1,166 patients (779 in the control group and 487 in t…
2173	Developing physician leaders in academic medical centers	While physicians have historically held positions of leadership in academic medical centers, there is an increasing trend that physicians will not only guide the clinical, curriculum and scientific direction of the institution, but its business direction as well. Physicians are assuming a greater role in business decision making and are found at the negotiating table with leaders from business, i…
2410	Developing physician leaders in academic medical centers: Part 1: their changing role	While physicians have historically held positions of leadership in academic medical centers, there is an increasing trend that physicians will not only guide the clinical, curriculum and scientific direction of the institution, but its business direction as well. Physicians are assuming a greater role in business decision making and are found at the negotiating table with leaders from business, i…
6083	Training physician-scientists: a model for integrating research into psychiatric residency	the number of physicians engaged in research careers has declined significantly over the past two decades. Physicians with in-depth experience and formal training in research design, development, implementation, statistical analysis, and interpretation of scientific information are rare. in response to this shortage, the Medical University of South Carolina (MUSC) launched an NIH-funded research …
3591	Nurse staffing impact on quality of care in nursing homes: A systematic review of longitudinal studies	Background: The relationship between nurse staffing and quality of care (QoC) in nursing homes continues to receive major attention. The evidence supporting this relationship, however, is weak because most studies employ a cross-sectional design. This review summarizes the findings from recent longitudinal studies. Methods: In April 2013, the databases PubMed, CINAHL, EMBASE, and PsycINFO were sy…
7604	Testing times for women in body lab
2922	What governing boards expect from physician executives	Governing boards of health care organizations have undergone major changes in the past two decades. Structurally, today's typical not-for-profit hospital board is smaller, includes 1-4 physicians, and limits trustees' terms in order to infuse the board periodically with new talents and fresh ideas. Even more important, today's trustees aren't there just for prestige or to contribute money. They a…
6492	The hospitalized prisoner with a life-threatening illness: criminal first and patient second?	It is generally accepted that the Patient's Bill of Rights applies to all patients including prisoners. Yet, a prisoners' incarcerated status generally prohibits inmates from making any decision that may shorten his/her life, and as such, the de facto medical decision maker becomes the medical director of the state correctional facility. This case study highlights the challenges that arise when t…
5003	Prescribing practice of general practitioners in Northern Ireland for peripheral arterial disease	Peripheral arterial disease is prevalent and reflects overall cardiovascular disease state. Best medical treatment is the cornerstone of management to reduce peripheral arterial disease symptoms and to minimize vascular morbidity and mortality. The aim of this study was to assess the prescription practice of general practitioners in Northern Ireland for patients with peripheral arterial disease. …
8936	Improving applicant selection: Identifying qualities of the unsuccessful otolaryngology resident
9760	Tips from the clinical experts. Manager with no formal lab training
8121	The Clinical Nurse Leader - new nursing role with global implications	Aim: This paper describes the development of the Clinical Nurse Leader (CNL ) role and education, the CNL's impact and potential to improve quality globally. Background: The need for clinical nurse leadership to improve the quality of health care systems while controlling costs is recognized in reports internationally. In the USA, a new nursing role, the CNL, was developed in response to such rep…
1940	Change capacity: The route to service improvement in primary care	Background: This paper draws on data from five English primary care trust (PCT) case studies which formed part of larger research project that explored the roles and relationships of clinical managers and their colleagues in perions of change within different healtcare organisations. Aims: This article uses empirical data to further our understanding of how primary care organisations can successf…
7317	Role of directorates in promoting nursing and midwifery across the various States of India: call for leadership for reforms	BACKGROUND: While the roles and responsibilities of nursing professionals have multiplied over the years, but there are huge concerns with regard to the development of the nursing workforce and human resources (HR) issues for their career growth. The major lacuna is in not involving the nursing professionals in policy framing and decision-making. As a result, there is a leadership crisis of the n…
8256	Health staff priorities for the future development of telehealth in Western Australia	Introduction: The views of health managers and physicians working in non-metropolitan areas of Western Australia (WA) were sought about which telehealth services are most needed. Method: Chief executives and nurse managers of rural hospitals were sent a simple, open-ended questionnaire and asked to consider the current health situation and problems in their area, and to list the four most-needed …
4777	Developing dashboards to measure and manage inpatient pharmacy costs	Purpose. A pharmacy dashboard was developed and implemented to identify trends in drug use; normalize data for patient volumes; allow the user to determine whether changes were due to cost increases, actual use changes, or both; permit evaluation of drug use within key diagnoses for individual services; and allow multiple formats and layers of analysis. Summary. At the University of Michigan, a d…
6283	Clinical nurse specialist-led evaluation of temporal artery thermometers in acute care	A systematic review of literature and intensive evaluation were conducted using a quality process to assess temporal artery thermometer (TAT) accuracy in an acute-care setting. Inaccurate temperature measurements were reported following adoption of the TAT. Concern for patient safety and outcomes generated a need to reevaluate use of the TAT. DESCRIPTION OF THE PROJECT: Using components of eviden…
4697	A 3-hour diagnostic algorithm for non-ST-elevation myocardial infarction using high-sensitivity cardiac troponin T in unselected older patients presenting to the emergency department	Objectives: To determine if an algorithm implementing a serial high-sensitive cardiac troponin T (hs-cTnT) measurement at presentation (0h) and at 3 hours after presentation (3h) is helpful for early diagnosis of non-ST-elevation myocardial infarction (NSTEMI) in older patients. Design: Prospective observational cohort study. Setting: An emergency department (ED) of a city hospital covering a pop…
5871	Aiming for Star Performance: The Relationship Between Setting Targets and Improved Nursing Home Quality of Care	Objective: To evaluate relative improvement among nursing homes that set targets using the Nursing Home Setting Targets-Achieving Results (STAR) Site for 2 quality measures: (1) the proportion of long-stay residents who are physically restrained daily; and (2) the proportion of high-risk long-stay residents who have pressure ulcers. Setting and Participants: This analysis focuses on the 7091 Medi…
8491	The recognition of depression: The primary care clinician's perspective	PURPOSE The purpose of this study was to explore the responses of primary care clinicians to patients who complain of symptoms that might indicate depression, to examine the clinical strategies used by clinicians to recognize depression, and to identify the conditions that influence their ability to do so. METHODS The grounded theory method was used for data collection and analysis. In-depth, in-…
7422	Characteristics of rural hospital services for people with dementia: findings from the Hospital Dementia Services Project	OBJECTIVE: To obtain information about aged care services in rural New South Wales public hospitals, and to describe key operational aspects of their service delivery models. DESIGN: A mixed methods design was used to combine data collected from: (i) a survey of public hospitals and (ii) qualitative site visits in a sample of eleven rural sites. SETTING: Rural public hospitals in NSW, Australia. …
5661	Time for change in traditional working practices?	Consultants in Britain are under pressure to change the way they organise their work. Many rely on formal, but unwritten, rules and a culture of 'learning by doing.' Unlike their counterparts in Sweden, they are often not well integrated into the management systems of their hospitals. The result is wide differences in the NHS workloads of individual consultants and, for a minority, conflicts of i…
5033	Challenges and economics of private breast cancer surgery practice	The role of the breast cancer surgeon has changed from one with performance of one operation, to a position in which the surgeon is the patient's initial contact, leader of a multidisciplinary team, the clinical leader who ensures that the patient receives the most appropriate breast cancer treatment and then also receives follow up and surveillance services. Breast conservation rates, patient sa…
8081	Major Depressive Disorder in the African American Population	Depression is a common mental disorder that presents with depressed mood. It can become chronic or recurrent and lead to substantial impairment in an individual's ability to function. At this level, it is identified as major depressive disorder (MDD). Depression and MDD occur across all racial and ethnic groups. Although many depressed patients are treated in primary care, depression in these set…
2851	Variation in quality of preventive care for well adults in Indigenous community health centres in Australia	Early onset and high prevalence of chronic disease among Indigenous Australians call for action on prevention. However, there is deficiency of information on the extent to which preventive services are delivered in Indigenous communities. This study examined the variation in quality of preventive care for well adults attending Indigenous community health centres in Australia. During 2005-2009, cl…
4409	Current leadership training in dermatology residency programs: A survey	Background: Residents and physicians frequently find themselves in leadership roles. Current residency curricula focus on the development of clinical knowledge and technical skills. A previous survey of Penn State Dermatology graduates demonstrated the perceived need and benefit of a formalized leadership curriculum in this selected group. Objectives: We sought to identify and measure the perceiv…
7504	Transforming negative work cultures: a practical strategy	At a time of unprecedented turbulence and challenge for healthcare organizations, maintaining healthy work environments is of paramount importance. Such environments support the day-to-day work of an organization and link its mission to customer service strategies and goals. We describe an unhealthy work culture and outline a practical approach that healthcare managers and clinical leaders can us…
8762	Differentiated nursing practice: Assessing the state-of-the-science	The authors present their findings following an exhaustive literature review of research on differentiated nursing practice (DNP) that used a number of tools to measure various aspects of DNP that are applicable across the health care delivery continuum. Issues related to DNP include: optimal nursing care, matching patient needs with nurse competencies, effective use of nursing resources, equitab…
10376	Health reform and the health of the public: forging community health partnerships
9170	Collaborative peer lyric writing during music therapy training: a tool for facilitating students' reflections about clinical practicum experiences	Self-reflection is integral to effective clinical practice and yet is a skill that many intelligent students struggle to develop. This paper reports on the findings of a pilot study where students shared both positive and challenging experiences with each other and co-wrote songs that captured their experiences. Four students attending clinical practicum engaged in collaborative songwriting exper…
8145	Medical leadership in health care systems: from professional authority to organizational leadership	Transforming health care organizations to improve performance requires effective strategies for engaging doctors and developing medical leadership. Most efforts in the US and UK to develop medical leadership have focused on structural changes that integrate doctors into administrative structures, but these have had limited impact. Recognizing the distributed and collective character of effective …
2775	Designing effective governance for quality and safety in Canadian healthcare	Governing boards of healthcare organizations in Canada are accountable for the performance of their organization and provide oversight on their decisions. Traditionally, many healthcare boards have focused on finances and community relations and have deferred responsibility for quality of care to the medical or professional staff. This deferral reflects not only recognition of the expertise of cl…
5972	Using organizational assessment surveys for improvement in neonatal intensive care	BACKGROUND: Problems with organizational culture, lack of or poor team communications, and conflict are often seen as barriers to improvement efforts. METHODS: A survey measuring aspects of organizational culture was administered twice to staff in neonatal intensive care units participating in the Neonatal Intensive Care Unit Quality Improvement Collaborative Year 2000 collaborative. The surveys …
8684	Using quality improvement teams to improve documentation in records at a community mental health center	Objective: A community mental health center sought a system for qualitative review of patients' records to improve the quality of documentation through the engagement of clinical staff in the review process. Methods: The center developed a quality improvement system in which treatment team clinicians use a scored 30-item protocol to measure the quality of record documentation by peers. Questions …
5917	Negotiating an innovative uniform infusion therapy fee: a managed care case study	The medical director of this health plan established an innovative uniform infusion therapy fee whereby the plan pays a uniform infusion fee across all sites of care and contracts separately for delivery of the drug itself. The concept works successfully on three levels: (1) for plan members; (2) for plan providers; and (3) for the plan itself. This case study sets forth the conceptual and operat…
9449	National survey of pediatric residency program directors and residents regarding education in palliative medicine and end-of-life care	PURPOSE: To determine how palliative and end-of-life care can best be incorporated into the training of pediatric residents. METHODS: From 2001 to 2002, we surveyed 246 directors and 235 residents of pediatric residency programs. We elicited responses regarding (1) perceived relevance of pediatric palliative care, (2) residents' exposure to palliative medicine, (3) competency of faculty and matri…
2863	Role of the medical director	The regulations establishing NHS trusts make specific provision for a medical director on the board of every trust, although no guidance is issued on the responsibilities associated with such a post. This paper explores the possible roles and relationships facing the medical director.
8216	Demographic Changes in Radiology Residency Positions 1980-2007: The Divergence Between California and the Rest of the United States	OBJECTIVE. The objective of our study was to show the disparity in the expansion of radiology residency training slots over the past 27 years between California and the rest of the United States and to relate that divergent distribution to regional differences in medical school enrollment as a precursor and state-based per capita ratios of population to radiologist trainees as a consequence. MATE…
2381	A case study on rheumatoid arthritis	At a time when many managed care organizations increasingly shift costs to patients through tiered formularies and widening copay differentials, biologic agents represent a significant clinical and financial challenge unlikely to be managed optimally with tiered formularies and greater patient cost sharing. The information discussed in this article is intended for healthcare professionals involve…
7697	Cultural Change in a Medical School: A Data-Driven Management of Entropy	Medical school organizations are incredibly complex entities operating within multifaceted systems that exert multiple environmental pressures on the internal practices of the schools. Moreover, the components of medical schools operate within the contingencies of the medical school as a whole, such as the recent curricular change that occurred at the University of Nevada School of Medicine. That…
9172	Interprofessional management of a complex continuing care patient admitted with 18 pressure ulcers: a case report corrected] published erratum appears in OSTOMY WOUND MANAGE 2011 Mar;57(3):8]	Interprofessional practice (IP) - ie, collaborative practice - involves interaction and knowledge-sharing between professionals from different disciplines in order to meet the needs of the patient. This approach to care is well suited to patients with pressure ulcers, whose complex and varying presentations require the monitoring and consultation of an IP team. A 44-year-old man with anoxic brain…
8971	American Medical Director├óΓé¼Γäós Association WELCOMES nurse practitioners and physician assistants!!
9037	GAPNA Foundation working for YOU!
3141	The 7 habits of highly effective medical directors	Like the well-known 7 Habits of Highly Successful People, the seven steps for successful medical management outlined in this article offer an inspirational guide for physician leadership in today's chaotic health care arena. Setting a vision, communicating the vision, and leading employees to realize the vision may sound like the simple characteristics of any leader. True leaders, however, must b…
7921	Predictors of the Time to Institutionalization in Young- Versus Late-Onset Dementia: Results From the Needs in Young Onset Dementia (NeedYD) Study	Objective: To investigate the time from symptom onset to institutionalization in persons with young-onset dementia (YOD) and compare these findings with late-onset dementia (LOD), and to determine which factors predict institutionalization in persons with YOD compared with LOD. Design/Setting: Longitudinal study of community-dwelling patients with YOD and LOD and their caregivers. Participants: A…
4727	In search of controlled evidence for health care quality improvement	The purpose of this study was to measure the efficiency of simple searches in retrieving controlled evidence about specific primary health care quality improvement interventions and their effects. Searches were conducted to retrieve evidence on seven interventions and seven effect variables. Specific words and the closest Medical Subject Headings (MeSH) recommended by professional librarians were…
4123	Integrated care for chronic pain management in the national health service: Barriers and possibilities for service development-a survey	Chronic pain is a major clinical, social and economic problem. Integrated care for chronic pain management has the potential to develop a better and costeffective healthcare system by avoiding clinical and administrative duplication, and by ensuring that interventions are appropriate and timely. A number of healthcare organisations provide examples for integration and achievement through high lev…
9552	Strengthening clinical governance through cultivating the line management role	The implementation of clinical governance in health care services introduces increased responsibility and transparency around safety and quality into all staff roles. Encouraging staff to assume these responsibilities as part of their daily routine is fundamental to achieving effective clinical governance, and requires health care managers at all levels to embrace clinical governance leadership a…
9297	One academic institution's attempt to develop a synergistic relationship between clinical nurse specialists and clinical nurse leaders...2009 NACNS National Conference Abstracts: March 5-7, 2009, St. Louis, Missouri
4903	The role and functions of Clinical Nurse Consultants, an Australian advanced practice role: A descriptive exploratory cohort study	Background: The NSW Health Policy Directive (NSW Department of Health, 2000) lists clinical service and consultancy; clinical leadership; research; education; clinical services planning and management as the five domains of practice for nurses appointed as Clinical Nurse Consultants (CNCs), an Australian advanced practice nurse (APN) role. However, there is no clear definition of what is meant by…
4160	Is Obesity Bad for Older Persons? A Systematic Review of the Pros and Cons of Weight Reduction in Later Life	Objectives: The purpose of this review was to describe the characteristics of late-life obesity, including prevalence, pathophysiology, and influences on morbidity and mortality. A second objective was to systematically review the empiric evidence on the effects of intentional weight loss interventions in older individuals. Design: We summarized the characteristics and known impact of late-life o…
4474	Establishing benchmarks for ambulatory surgery costs	The acceleration of managed care activity has made benchmark data on performance especially important. To date, benchmark data on financial and clinical performance in ambulatory surgery have been lacking in both hospital-based and independent, freestanding ambulatory surgery centers. This article discusses tools, empirical data, and strategies to assist financial (and clinical) managers in the h…
6892	Human papilloma virus: implications for medical directors
6108	The RAND/AMA/AMCC Clinical Appropriateness Initiative: insights for multi-site appropriateness studies derived from the abdominal aortic aneurysm surgery project	This paper describes a collaborative effort among several organizations in the United States (the RAND/American Medical Association (AMA/Academic Medical Center Consortium (AMCC) Clinical Appropriateness Initiative) and presents, as an illustrative example, one of the four projects of this initiative, the abdominal aortic aneurysm surgery project that was directed by the author. The Clinical Appr…
8325	Attitude is a little thing that makes a big difference: Reflection techniques for addiction psychiatry training	Objective: The authors aim to incorporate educational reflection techniques in an addiction psychiatry postgraduate core rotation in order to increase critical self-awareness of attitudes, values, and beliefs related to working with people with substance use and other addictive disorders. Methods: Reflection discussion times, reflection journaling, and mandatory end-of-rotation reflection papers …
2090	Achieving Magnet accreditation in the UK: A case study at Rochdale NHS Trust	Aims: This study explored the Magnet accreditation process in the first health care organization outside the USA to attempt to gain the award, Rochdale NHS Trust United Kingdom. The development was supported by the American Nurses Credentialing Center as a pilot project and the research conducted as a case study in organizational response to the requirements of a new accreditation system. Method:…
8730	Characteristics of directors of medical student education in psychiatry	A 27-item questionnaire that focused on general characteristics of directors of medical student education in psychiatry tons sent to 132 U.S. medical schools (return rate: 64%, or 84 questionnaires). A tally of the responses revealed that the directors ave relatively young, mostly male, with some appointed to their position relatively soon after residency. They have been in this position for a re…
2730	Twelve questions to ask about your outcomes monitoring system--Part II	Commercial and customized outcomes monitoring systems designed to assess the results of care, whether clinical outcomes or resource use, are not all of equal value or equally appropriate for every use. In creating each system, its developers had to make critical decisions about such matters as definitions of outcomes for study, selection of patients, selection of data elements, methods and timing…
7758	Promoting Ethical Behavior by Cultivating a Culture of Self-Care During Graduate Training: A Call to Action	Self-care practices maintain strong professional functioning and decrease risk of burnout and exhaustion. Limited research has examined how these practices are learned and practiced by graduate students. The current study examined self-care-related policies and practices in psychology graduate education, focusing on clinical psychology doctoral programs associated with the Council of University D…
8834	Turnover of Deans of Medicine during the Last 5 Decades	This report uses published information on the tenures of the 862 U.S. medical school deans who served from 1940-41 through 1990-91 to ascertain whether the turnover of deans has increased historically. The data confirm the widespread impression that there has been increasing instability of medical school leadership in recent decades. The proportion of deans who survive to a specific tenure in off…
7377	From policy to practice: physicians' views on OBRA and mental health resources in long-term care	OBJECTIVES: The purpose of this national survey was to seek to clarify physician beliefs about nursing home mental health needs, understand the perceived effectiveness of OBRA legislation, determine physician exposure to OBRA PASARR Level II assessments, and understand the current role of community mental health interventions in the nursing home. DESIGN: A self-administered questionnaire. SETTING…
2804	A strategy to identify the learning needs of staff nurses	Rapidly changing technology and the trend toward specialization make continuing education (CE) vital for today's nurses. Various methods to assess CE needs of nurses are described in the literature. This article outlines an assessment strategy implemented to determine staff nurses' perceptions of their learning needs. In addition, head nurses and clinical directors were surveyed regarding their p…
7303	Using career nurse mentors to support minority nursing students and facilitate their transition to practice	The Clinical Leadership Collaborative for Diversity in Nursing was developed through an academe-service partnership focused on supporting minority nursing students and facilitating transition to practice. A key program element is mentoring. Students are paired with an experienced, minority clinical nurse or nurse leader from one of the partnering agencies, who helps guide the student throughout t…
4400	Enhancing diversity in nursing: A partnership approach	Recent census data highlight the ongoing shift toward greater levels of racial and ethnic diversity in the US population. In 2000, non-Hispanic whites accounted for 69% of the population. By 2010, this decreased to 64%. The Census Bureau predicts that minorities will become the majority over the upcoming decades. In nursing and other healthcare professions, however, a different picture emerges, w…
4553	Animal-Assisted Therapy and Loneliness in Nursing Homes: Use of Robotic versus Living Dogs	Loneliness is a common problem in long-term care facilities (LTCF) and previous work has shown that animal-assisted therapy (AAT) can to some degree reverse loneliness. Here, we compared the ability of a living dog (Dog) and a robotic dog (AIBO) to treat loneliness in elderly patients living in LTCF. In comparison with a control group not receiving AAT, both the Dog and AIBO groups had statistica…
4732	Dietary and Fluid Intakes of Older Adults in Care Homes Requiring a Texture Modified Diet: The Role of Snacks	Objective: To evaluate and compare energy, protein, non-starch polysaccharide, and fluid intakes of a care home population consuming a texture modified diet (TMD) with those on a standard diet and also to evaluate the role of snacks in individuals' diets. Design: Cross-sectional study. Setting: Care homes. Participants: Thirty residents (n = 15 requiring standard diet: n = 15 requiring TMD). Meas…
4461	Admission of nursing home residents to a hospital internal medicine department	Objective: Hospitalization of nursing home residents is costly and potentially exposes residents to iatrogenic disease and psychological harm. Design and Setting: In this study, we analyzed the data from the Basic Minimum Data Set of patients hospitalized from the nursing home who were discharged from all the internal medicine departments at the National Health Service hospitals in Spain between …
4116	Exploring the role of muscle mass, obesity, and age in the relationship between muscle quality and physical function	Background: Divergent conclusions emerge from the literature regarding the relationship between muscle quality (defined as muscle strength per unit of muscle mass) and physical function. These contrasted results may be due to the influence of factors such as age, obesity, and muscle mass itself. Consequently, the aim of the present study was to explore the role of these factors in the relationshi…
5306	Muscle quantity is not synonymous with muscle quality	Background: Greater muscle mass can generally produce greater muscle strength. However, whether higher muscle mass is associated with higher muscle quality (muscle strength relative to muscle mass) remains unknown. Furthermore, the nature of this relationship, and how their interaction determines the presence of functional impairments are unknown. This article aims to address these issues. Method…
8736	Evolution of an integrated health system: A life cycle framework	This life cycle framework can help administrators, planners, community leaders, physicians, and other healthcare professionals anticipate and plan for the challenges of health system integration. Integrated health systems (IHSs) are dynamic entities whose alliances and resources expand and shift in response to patient and market demands. The evolving IHS faces new governance, management, and plan…
8540	Reducing prescribing error: competence, control, and culture	Medication errors are probably the most prevalent form of medical error, and prescribing errors are the most important source of medication errors. In this article we suggest interventions are needed at three levels to improve prescribing: (1) improve the training, and test the competence, of prescribers; (2) control the environment in which prescribers perform in order to standardise it, have gr…
2535	Strong partners make good partners: Insights about physician-hospital relationships from a study of physician executives	While physicians are likely to respond favorably in concept to hospital-based disease management and other clinical programs, they are less likely to accept their structural and functional characteristics. Because of their role at the hospital-physician interface, hospital physician executives are often tasked with implementing such programs. Given the challenges involved, a deeper understanding …
8001	Racial Inequities in Receipt of Influenza Vaccination Among Nursing Home Residents in the United States, 2008-2009: A Pattern of Low Overall Coverage in Facilities in Which Most Residents are Black	Objectives: Nationwide among nursing home residents, receipt of the influenza vaccine is 8 to 9 percentage points lower among blacks than among whites. The objective of this study was to determine if the national inequity in vaccination is because of the characteristics of facilities and/or residents. Design: Cross-sectional study with multilevel modeling. Setting and Participants: States in whic…
4544	Factors predictive of increased influenza and pneumococcal vaccination coverage in long-term care facilities: The CMS-CDC standing orders program project	Background: Between 1999 and 2002, a multistate demonstration project was conducted in long-term care facilities (LTCFs) to encourage implementation of standing orders programs (SOP) as evidence-based vaccine delivery strategies to increase influenza and pneumococcal vaccination coverage in LTCFs. Objective: Examine predictors of increase in influenza and pneumococcal vaccination coverage in LTCF…
3658	Are standing order programs associated with influenza vaccination? - NNHS, 2004	Background: Influenza vaccination coverage among nursing home residents has consistently been reported well below the Healthy People goals. We sought to determine if standing order programs (SOPs) in long-term care facilities are associated with greater influenza vaccination coverage among residents. Methods: The National Nursing Home Survey (2004) is cross-sectional. A total of 1152 US long-term…
4567	BNP and NT-proBNP, Predictors of 1-Year Mortality in Nursing Home Residents	Objectives: To investigate 1-year mortality prediction of B type natriuretic peptide (BNP) and N terminal-proBNP (NT-proBNP) in institutionalized elderly with multiple morbidities. Design: Prospective cross-sectional study. Setting: One nursing home. Participants: Ninety-three residents (mean age 81 ├é┬▒ 3 years, 66% female). Residents with serious cognitive impairments, aphasia, or metastatic ca…
6729	A survey of managed care strategies for pregnant smokers	OBJECTIVE: The purpose of this study was to measure the content and comprehensiveness of pregnancy specific smoking cessation strategies within managed care organisations (MCOs) responding affirmatively to the national 1997-98 Addressing Tobacco in Managed Care (ATMC) survey. DESIGN: This cross sectional follow up study consisted of a fax survey sent to medical directors and a 37 question telepho…
9821	Anaesthetic training programmes in the UK: the role of the programme director	Schools of anaesthesia provide anaesthetic training in the UK. Each school has at least one programme director undertaking some or all of the management duties. Most programme directors appears to be unresourced volunteers whose roles have developed in response to local requirements. A postal questionnaire was sent to all anaesthetic training programme directors in the UK, asking about their role…
3189	The Leicester experience	Clinical directorates have been successfully working at Leicester Royal Infirmary for five years. Paul Barker charts their progress and looks forward to the next stages of resource management.
5925	Provision of pharmacy services in community health centers and migrant health centers	OBJECTIVES: To assess the frequency with which pharmacy services are provided in community health centers (CHCs) and migrant health centers (MHCs), the importance of these services in these settings, and pharmacists' preparedness to provide these services and to determine whether pharmacist- and site-specific characteristics are related to the provision of pharmacy services. DESIGN: A self-admini…
4295	Transfusion practice in the private hospital	Recognition that human immunodeficiency virus could be transmitted by blood transfusion has brought the practice of transfusion medicine into the public consciousness with great force. Patients are informed about the dangers of receiving a blood transfusion and are expressing their preferences about the source of the blood they may receive and the conditions under which they may receive it. Gover…
3687	The value and underutilization of simple reading glasses in geropsychiatry inpatient settings	For almost everyone, the need for reading glasses is an inevitable part of the second half of life. Forgetting one's reading glasses at a restaurant can be a disturbing reminder of one's dependence on them. For geriatric inpatients, however, the value of reading glasses in improving quality of life and preventing delirium may be overlooked. Subsequently, the authors present a brief review of visu…
7546	Confronting myths with science
6916	Overcoming physician leadership limbo: addressing the obstacles physicians face when transitioning from medicine to leadership
6670	Instituting a disruptive conduct policy for medical staff	A healthy work environment is one that promotes interaction and communication among all professionals, a positive and strong working relationship between the nurse manager and physician director, and activities such as joint patient care rounds, shared clinical protocols, and joint teaching of physicians and nurses. There are situations when a physician's unacceptable conduct leads to a disruptiv…
2935	A profile and educational framework for physician managers in a teaching hospital	The role of the physician executive is explored in this article using a case study approach to outline administrative performance. Based on a survey of clinician executives at University Hospital in London, Ontario, a profile of background characteristics, activities and responsibilities, and reports on physician attitudes on the merit of administrative training, qualities that make good physicia…
4093	Factors that influence the way communities respond to proposals for major changes to local emergency services: A qualitative study	Objective: According to policy commentators, decisions about how best to organise care involve tradeoffs between factors relating to care quality, workforce, cost, and patient access. In England, proposed changes such as Emergency Department closures often face public opposition. This study examined the way communities respond to plans aimed at reorganising emergency services, including the trade…
5065	Factors that influence the way local communities respond to consultation processes about major service change: A qualitative study	Objectives: In England, proposed service changes such as Emergency Department closures typically face local opposition. Consequently, public consultation exercises often involve protracted, hostile debates. This study examined a process aimed at engaging a community in decision-making about service reconfiguration, and the public response to this process. Methods: A documentary analysis was condu…
2430	Master of science in medical leadership and management and its role in the current NHS	Traditionally there has been little formal leadership and management education in the core medical curriculum. The Department of Health has recently emphasised the development of clinical leadership within the NHS. In this article, trainees share their experience of the Master of Science in medical leadership and management postgraduate qualification. ├é┬⌐ Royal College of Physicians, 2010. All r…
7924	Prevalence and Associations of the Use of Proton-Pump Inhibitors in Nursing Homes: A Cross-Sectional Study	Objectives: Very scarce information is available about the use of proton-pump inhibitors (PPI) in nursing homes (NH). This study investigated the factors associated with PPI use among NH residents. Design: Cross-sectional Setting: One hundred seventy-five NHs in Midi-Pyrenees region, South-Western France. Participants: Data was collected for 6275 NH residents. Participants (73.7% women) were aged…
9606	An audit of clinical supervision in primary care	This article reports on an audit of clinical supervision in one primary care trust (PCT). Data were collected by telephone interviews with 44 respondents from a range of professions occupying different clinical and managerial grades in the organization. Clinical supervision varied both in terms of its availability and management between different professional groups and teams reflecting, in part,…
3673	Patterns of dementia treatment use in assisted living facilities: A cross-sectional study of 1975 demented residents	Objectives: To report the associated factors with the nonuse of cholinesterase-inhibitors and memantine in residents from assisted living (AL) facilities suffering from dementia. Design: A cross-sectional study. Setting: The " R├â┬⌐seau de Recherche en Etablissement d'H├â┬⌐bergement pour Personnes Ag├â┬⌐es" (REHPA) network composed of 236 AL facilities in France. Participants: 4896 residents rand…
7227	Pressure ulcer prevention in frail older people	Pressure ulcers are painful and cause discomfort, have a negative effect on quality of life, and are costly to treat. The incidence and severity of preventable pressure ulcers is an important indicator of quality of care; it is essential that healthcare providers monitor prevalence and incidence rates to ensure that care strategies implemented are effective. Frail older people are at increased ri…
10165	Resistant organisms necessitate total compliance	The Joint Commission's seventh national patient Safety Goal urges care providers to reduce the risk of health-care-associated infections by complying with current Centers for Disease Control and Prevention hand hygiene guidelines. One organization, an academic medical center in the Midwest, launched a campaign in fall 2003 targeting hand hygiene. A multidisciplinary task force composed of the cha…
10135	Formation of a Leader	One lesson Leslie M. Yee, MD, MPH, corporate medical director, Procter & Gamble, finds especially useful: In fast-changing conditions, you depend on a few simple priorities, your training, and each other. Procter & Gamble, of course, is no ordinary company. It makes some of the most popular and well-known products in the world, everything from Tide detergent to Pampers. These five priorities woul…
9542	Educating nurses for the 21st century	The current and projected demand for nurses and nursing services worldwide, coupled with dramatic changes in the delivery of health care, require nurses with more knowledge, more education, and more skills. Issues facing nursing require a reconceptualization of the approach and expectations for nursing practice and for the educational models and processes that lead to reformed nursing practice. N…
3150	Recognizing and reducing physician stress in managed care environments	Stress management has become an issue for managed care medical directors, quality improvement coordinators, and others affected by the changing face of the health care industry and their role in it. This article offers insight on how to foster better ties with staff and network physicians, and to develop tools that could alleviate professional stress.
3858	The Victorian emergency department collaboration	Objectives. The aim of the project was to bring together 17 major emergency departments across Victoria, Australia, and the Australian Capital Territory to work together over an 8-month period to reduce both clinical and operational waits and delays, and to improve patient satisfaction. Design. The collaborative was based on the Institute for Healthcare Improvement's Breakthrough Series, and util…
7498	Bacon on business: advice from an Elizabethan sage to 21st century medical leaders
4448	Improved evaluation and management of cognitive impairment: Results of a comprehensive intervention in long-term care	Objectives: Although as many as 50% of patients in long-term care have dementia, it is often not diagnosed and therefore, undertreated. We determined whether an intervention could improve the diagnosis and management of patients with cognitive impairment (CI) in long-term care. Design, Setting, and Participants: The assessment phase consisted of a record review of 60 consecutively admitted patien…
5399	Genetic testing of embryos: practices and perspectives of US in vitro fertilization clinics	Objective: To better understand the current practices of IVF clinics regarding preimplantation genetic diagnosis (PGD) and explore the attitudes and opinions of clinic directors toward PGD. Design: On-line Survey of 415 assisted reproductive technology (ART) clinics in the United States. The Survey had a valid response rate of 45% (186 clinics). Setting: Not applicable. Patient(s): Respondents we…
8511	Educational programs in US medical schools, 2003-2004	Context US medical schools continue to change their organizational structures, staffing patterns, and educational programs. Objective To review the status of US medical school educational programs in the 2003-2004 academic year, compared with 1993-1994. Data Sources The Liaison Committee on Medical Education (LCME) Annual Medical School Questionnaire for 2003-2004 and the Association of American …
4271	Comparison of glaucoma knowledge and referral practices among family physicians with ophthalmologists' expectations	Objective To compare family physicians' glaucoma knowledge and clinical skills with ophthalmologists' expectations. Design An electronic cross-sectional survey of family physicians and ophthalmologists. Participants Participants included members of the Canadian Ophthalmological Society, Canadian Glaucoma Society, and the American Glaucoma Society, as well as family physicians in the Canadian Medi…
5352	A National Perspective of Medicare Expenditures for Elderly Veterans with Hip Fractures	Introduction: The Centers for Medicare and Medicaid Services (CMS) recently announced that beginning in October 2008, Medicare will no longer reimburse hospitals for the costs of treating injuries from several preventable conditions, including inpatient falls resulting in hip fracture. If hospitals try to shift this care to other payers, elderly veterans who are dually eligible for care in Medica…
8176	Survey of Medical Liaison Practices 3: Assessing Practice Trends Across the Pharmaceutical Industry	In an effort to assess medical liaison trends across the pharmaceutical industry, two surveys of medical liaison managers were previously administered and published. The intent of these surveys was to identify overall approaches used by pharmaceutical companies in defining and managing the medical liaison role. We conducted this third survey to focus on areas identified by the initial survey part…
8700	Update on trauma system development in the United States	Background: Two previous reports, in 1987 and 1993, have tracked trauma system development in the United States. This report updates the current status of trauma systems in the United States. Methods: All state emergency medical service directors (including the District of Columbia) were surveyed regarding the existence of trauma systems in their states, including the presence of eight essential …
9627	A practice model for patient safety: the value of the experienced registered nurse	Creating a culture of patient safety often involves developing nursing care models that effectively use nursing resources. These authors discuss a nursing care model that focuses on the experienced nurses to enhance the use of their expertise. They provide more direct oversight and surveillance for the care given to all patients through leadership, mentoring, and collaborative practice. The exper…
7033	Managing the nursing service in clinical directorates
7311	The most accurate spear at Hlabisa - a Goko doctor	Every public hospital, especially a rural one, needs a skonkwane or anchor person who shoulders responsibility, leads by example, initiates or maintains efficient systems and motivates staff. Yet few have one, let alone one who is black, female and a role model. So when Dr Mmabatho Kekana, 52 years old, the medical manager at Hlabisa Hospital in the remote Umkhanyakude District in the far norther…
10377	Doctor and nurse: changing roles and relations
9244	John M. Eisenberg Patient Safety and Quality Awards: an interview with Tejal Gandhi
10387	Ten commandments for effective clinical decision support: making the practice of evidence-based medicine a reality
8085	The Enabling Role of Social Position in Diverging from the Institutional Status Quo: Evidence from the UK National Health Service	This study examines the relationship between social position, both within the field and within the organization, and the likelihood of individual actors initiating organizational changes that diverge from the institutional status quo. I explore this relationship using data from 93 change projects conducted by clinical managers at the National Health Service in the United Kingdom. The results show…
8195	Leadership competencies for implementing planned organizational change	This paper bridges the leadership and organizational change literatures by exploring the relationship between managers' leadership competencies (namely, their effectiveness at person-oriented and task-oriented behaviors) and the likelihood that they will emphasize the different activities involved in planned organizational change implementation (namely, communicating the need for change, mobilizi…
5930	Disability adjudication and the insurance medical director	In short, medical risk management can be a key strategy for medical directors. Its effective implementation, particularly in the claims area but also at the front end in product design and at the risk selection stage, can result in a major positive financial impact for the company.
5831	Evidence-based recommendations for optimal dietary protein intake in older people: A position paper from the prot-age study group	New evidence shows that older adults need more dietary protein than do younger adults to support good health, promote recovery from illness, and maintain functionality. Older people need to make up for age-related changes in protein metabolism, such as high splanchnic extraction and declining anabolic responses to ingested protein. They also need more protein to offset inflammatory and catabolic …
2781	Clinical program renovation management	The day-to-day management of medical practice is so heavily influenced by tactical imperatives that few physicians have the time to think strategically. Traditionally, the difference between tactics and strategy is not a major concern of most physician executives. The realm of tactics is the short run, when managers must make do with the fixed resources at hand. Strategy addresses the long run, w…
5692	Sarcopenia in Nursing Home Residents	The age-associated loss of muscle mass and muscle strength described by the term sarcopenia is highly relevant for functionality among nursing home residents. Nevertheless, the scientific literature concentrating on sarcopenia in this population is scarce. For practical reasons, common definitions of this entity, which rely on dual energy x-ray absorptiometry (DEXA) and bioimpedance analysis (BIA…
2679	Physician leader, be careful not to let arrogance stand in for competence	At various points in your physician leadership career you may feel such a sense of mastery that you delude yourself into believing that you are better than you are. Depending on the size of your ego, that time may come sooner or later than in your peers, but, be mindful, it could come.
4024	The Effect of a 12-Month Longitudinal Long-Term Care Rotation on Knowledge and Attitudes of Internal Medicine Residents About Geriatrics	Objective: To determine if participation in a 12-month longitudinal long-term care (LTC) rotation resulted in improved knowledge and attitudes about geriatrics. Design: Longitudinal study with paired measurements. Setting: A community LTC facility and a university-affiliated, community-based internal medicine residency program. Participants: Sixty-seven internal medicine residents who participate…
4517	Ethical issues in public health practice in Michigan	Objectives. We sought to ascertain the types of ethical challenges public health practitioners face in practice and to identify approaches used to resolve such challenges. Methods. We conducted 45 semistructured interviews with public health practitioners across a range of occupations (e.g., health officers, medical directors, sanitarians, nurses) at 13 health departments in Michigan. Results. Th…
9641	Dedicating the right resources to denials management	Full-time physician attention helped reduce one health system's denied claims and length of stay.
7826	System-Level Factors Affecting Clinicians' Perceptions and Use of Interpreter Services in California Public Hospitals	Professional language interpreters are skilled in the nuances of interpretation and are less likely to make errors of clinical significance but clinicians infrequently use them. We examine system-level factors that may shape clinicians' perceptions and use of professional interpreters. Exploratory qualitative study in 12 California public hospitals. We conducted in-person key informant interviews…
8910	The state of the art in non-pharmacological interventions for developmental stuttering. Part 1: a systematic review of effectiveness	Background The growing range of available treatment options for people who stutter presents a challenge for clinicians, service managers and commissioners, who need to have access to the best available treatment evidence to guide them in providing the most appropriate interventions. While a number of reviews of interventions for specific populations or a specific type of intervention have been ca…
6118	Patients and community together. A family medicine community-oriented primary care project in an urban private practice	BACKGROUND: There has been considerable discussion in the literature regarding the value and feasibility of community-oriented primary care (COPC), but relatively few published real-world examples. OBJECTIVE: To examine the effect of a practice-based COPC project on rates of preventive health interventions within an inner-city family medicine practice. METHODS: A newly created community advisory …
2213	Education for clinical governance	For the modernisation of the NHS and successful implementation of clinical governance there must be a new curriculum, with new educational goals for the education of clinicians, managers and consumers. Whilst many elements to that end have been introduced in recent years, a missing element is the study of the system of health care as a system, its properties and risks. The study of safety of and …
8849	The Continuing Medical-Education Needs of Anesthetists	Learning needs assessment is the term applied to the process of identifying or diagnosing a learner's educational needs. It is the foundation of a systematic continuing medical education (CME) programme. Needs assessment has been identified as the most pressing problem of medical education directors in North America. Furthermore, the CME learning needs, interests or motivations of anaesthetists h…
8974	What Have We Done for You Lately? Measuring Hospital Libraries├óΓé¼Γäó Contribution to Care Quality	Hospital libraries need ways to demonstrate their value to the parent organization or risk shrinking budgets, loss of physical space, reduced staff, and even closing. The hospital librarians at Kaiser Permanente developed a post-query patron survey to assess how the librarians├óΓé¼Γäó work directly supported the organization├óΓé¼Γäós mission and goals. Through this survey, the librarians gathered…
8534	The Undergraduate Medical Education for the 21st Century (UME-21) project: The federal government perspective	The Undergraduate Medical Education for the 21st Century (UME-21) project was implemented by the Division of Medicine, Bureau of Health Professions, Health Resources and Services Administration (HRSA) to encourage medical schools to collaborate with managed care organizations and others. The purpose of the collaboration was to ensure that medical students are prepared to provide quality patient c…
8822	Trauma Centers in the United-States - Identification and Examination of Key Characteristics	Objectives: To identify all hospitals in the United States that operated a trauma center between 1980 and 1991 and to contrast their organizational, service, and medical staff characteristics. Design: Trauma centers were identified through a series of surveys and follow-up discussions with state emergency medical service directors. Data on hospital characteristics were obtained through the Americ…
4443	A multicenter study of physician mindfulness and health care quality	PURPOSE: Mindfulness (ie, purposeful and nonjudgmental attentiveness to one's own experience, thoughts, and feelings) is associated with physician well-being. We sought to assess whether clinician self-rated mindfulness is associated with the quality of patient care. METHODS: We conducted an observational study of 45 clinicians (34 physicians, 8 nurse practitioners, and 3 physician assistants) ca…
9138	VOICES	Strong clinical leadership has a critical role in the delivery of high-quality services and improved outcomes for patients. Two recent developments from the National Leadership Council will be of particular interest to nurses.
7718	Understanding the responsibilities and obligations of the modern paediatric surgeon	The modern paediatric surgeon needs to be competent in multiple domains that extend well beyond their clinical and technical expertise. This article, based on the Journal of Pediatric Surgery Lecture at the BAPS Congress (2014), explores some of these less well understood responsibilities and obligations, including professionalism, leadership, effective clinical teaching, and research. The conseq…
8667	Creating an innovative organization	Buffeted daily by market and consumer forces demanding change, how does an organization move to become the innovative organization of the future? As one linchpin of a broad scale reorganization of its national healthcare system, the US Department of Veterans Affairs set out to identify and promote innovative clinical practices. Leaders began with the approximately 35,000 registered nurses who mak…
2019	Instruments to measure patient experience of health care quality in hospitals: A systematic review protocol	Background: Improving and sustaining the quality of care in hospitals is an intractable and persistent challenge. The patients' experience of the quality of hospital care can provide insightful feedback to enable clinical teams to direct quality improvement efforts in areas where they are most needed. Yet, patient experience is often marginalised in favour of aspects of care that are easier to qu…
8460	Longitudinal continuity of care is associated with high patient satisfaction with physical therapy	Background and Purpose. Recent literature has suggested that longitudinal continuity (ie, the patient is seen by the same practitioner for the entire course of treatment) may be linked to high degrees of patient satisfaction with medical care. The purpose of this study was to provide preliminary information regarding the association between longitudinal continuity and reports of patient satisfact…
6750	Should primary care physicians be capitated? Yes	Yes, argues medical group executive Phil Beauchene, because they're the ├é┬┐natural coordinators├é┬┐ of the healthcare system and can encourage appropriate care and health promotion. But Lee Newcomer, MD, United Healthcare's medical directors, cautions that in some markets, capitating specialists may be preferable. Read why.
2853	A journey into program management: clinical perspectives	Facing restraint and reform agendas, our healthcare system is undergoing profound changes. This article outlines key clinical issues encountered in the journey from a management-by-functional-departments approach to a program management approach. The author relates his experience as a program director in the traditional system, through a transition year, and then "going live" with program managem…
8585	Taking health care back: The physician's role in quality improvement	Physicians now enjoy a moment of tactical advantage in the evolution of the struggle for control over health care in the United States. The most effective way to capitalize on this-perhaps fleeting-position and to more permanently alter the balance of power in their favor is for physicians to establish strong and visionary leadership in health care quality improvement. Such an undertaking, if suc…
4256	Physiatric practice in freestanding rehabilitation hospitals	Physiatric practice has changed considerably over the past quarter- century. In the early 1970s, most physiatrists spent their time caring for traditional rehabilitation patients in inpatient hospital settings. The ratio of DPUs to freestanding facilities was approximately 5:1, and while outpatient practice was a component part of practice for most physiatrists, it was rarely their primary mode o…
8018	Clinical Nurse Specialists Shaping Policies and Procedures Via an Evidence-Based Clinical Practice Council	In the practice of nursing, organizations with progressive evidence-based practice programs implement structures and processes whereby nurses are engaged in the review of existing research and in the development of clinical practice documents to better align nursing practices with the best available scientific knowledge. At our academic hospital system, clinical nurse specialists (CNSs) took the …
4579	Physician services in an academic neurology department: Using the resource-based relative-value scale to examine physician activities	The inability of physician managers and decision makers to critically analyze the resource utilization of physicians has hindered a more comprehensive understanding of the role of neurologists in the patterns and organization of medical practice. This article outlines an approach for using the physician work relative value units (RVUs) in the Medicare Fee Schedule (MFS) to address this problem an…
4070	Predictors of Avoidable Hospitalizations Among Assisted Living Residents	Objectives: Hospitalizations for long term care residents, including those from assisted living facilities (ALFs), are very costly, often traumatic, and increase risk for iatrogenic disorders for those involved. Currently, hospital expenditures account for approximately one-third of total national health care spending. Hospitalizations for ambulatory care-sensitive (ACS) conditions are considered…
3429	Hospitals and health systems: a compliance approach for medical directorships
6655	Crafting the new physician executive	We are at the beginning of a new revolution that will redefine work, the organizations in which the work gets done, and the relationships among organizations. The future for physician executives is imbedded in the phenomenon of such fragmentation and change. As a result, a new class of physician executives is emerging. The physician executive of the future will be an information builder, a visual…
4848	Rethinking eating disorders	The medical director of the Eating Disorder Program at Walden Behavioral Care says professionals don't acknowledge the many faces of eating disorders, and that the treatment field often uses faulty measures in its clinical assessments.
3397	The benevolent dictator. A new breed of medical director
7737	Survey of US Correctional Institutions for Routine HCV Testing	To ascertain HCV testing practices among US prisons and jails, we conducted a survey study in 2012, consisting of medical directors of all US state prisons and 40 of the largest US jails, that demonstrated a minority of US prisons and jails conduct routine HCV testing. Routine voluntary HCV testing in correctional facilities is urgently needed to increase diagnosis, enable risk-reduction counseli…
6266	Leaders or managers: the drive for effective leadership	In the light of government initiatives to develop effective clinical leadership, the author asks whether a leader is the same thing as a manager. While management implies leadership, leaders are not necessarily managers.
4252	Report of the clinical donor case workshop of the European Association of Tissue Banks annual meeting 2012	Abstract: The European Association of Tissue Banks (EATB) donor case workshop is a forum held within the program of the EATB annual congress. The workshop offers an opportunity to discuss and evaluate approaches taken to challenging situations regarding donor selection, it promotes consensus development in deciding tissue donor acceptability when donor health issues are not addressed in standards…
4285	Quality of life and quality of care for people with dementia receiving long term institutional care or professional home care: The European righttimeplacecare study	Objectives: To explore how quality of life (QoL) and quality of care (QoC) for people with dementia (PwD) vary across 8 European countries; to explore how QoL and QoC for PwD vary across living arrangements; and to assess the association between QoL and QoC. Design: Cross-sectional survey. Setting: Institutional long term care and home care in 8 European countries (England, Estonia, Finland, Fran…
6648	EMS & the DEA	It's clear that EMS medical directors and management staff must be vigilant in their oversight of implementation, administration and monitoring of controlled substances within their agencies to best serve the public and avoid running afoul of investigation and incurring significant penalties. Those potentially affected by the need for individual registrations of both emergency vehicles and centra…
9298	Practicing excellence: your role in practice transformation	Physician leaders play a vital part in guiding the practice toward exceptional performance.
10363	Nurses' satisfaction with their work environment and the outcomes of clinical nursing supervision on nurses' experiences of well├óΓé¼┬Ébeing├óΓé¼ΓÇ£a Norwegian study
6629	Beneficent voluntary active euthanasia: a challenge to professionals caring for terminally ill patients	Euthanasia has once again become headline news in the UK, with the announcement by Dr Michael Irwin, a former medical director of the United Nations, that he has helped at least 50 people to die, including two between February and July 1997. He has been quoted as saying that his 'conscience is clear' and that the time has come to confront the issue of euthanasia. For the purposes of this article,…
7909	Differences between clinical specialist and advanced practitioner clinical practice, leadership, and research roles, responsibilities, and perceived outcomes (the SCAPE study)	Aim To report a study designed comparing the roles, responsibilities, and perceived outcomes of Clinical Nurse Specialists, Clinical Midwife Specialists, and Advanced Nurse Practitioners in Ireland. Background A clinical career pathway that encompasses progression from staff nurse or midwife through clinical specialist to advanced practitioner level was introduced in Ireland in 2000. Such roles a…
8119	Shaping Future Nurse Leaders Through Shared Governance	The progression of five professional nurses from shared governance council chairs to unit director positions and the progression of three nurses from shared governance council chairs to clinical nurse specialist roles in an 18-year period provide compelling evidence of the impact shared governance has provided in the development of future nurse leaders in our organization. The collective wisdom o…
3044	Understanding and improving inpatient mortality in academic medical centers	The purpose of this article is to describe factors contributing to potentially preventable mortality in academic medical centers and the organizational characteristics associated with success in reducing mortality. Sixteen U.S. academic medical centers that wished to improve risk-adjusted inpatient mortality rates requested a consultation that included interviews with physicians, nurses, and hosp…
2002	ACOs in real life: a reflection on the Medicare Shared Savings Program	The Medicare Shared Savings Program introduced Accountable Care Organizations (ACOs) as one potential method for meeting the often-cited triple aim of better individual care, improved population health, and lower cost. Built on concepts originating from HMOs and then Medicare Advantage plans, ACOs provide incentives based on total cost of care rather than any individual provider's cost. Early qua…
4087	A community-level effort to motivate physician participation in the national committee for quality assurance diabetes physician recognition program	This article presents the results of an exploratory case study that assessed a multistakeholder alliance's initiative to motivate quality improvement in primary care physician (PCP) practices. The initiative utilized a "pay-for participation" strategy that provided incentives to PCPs to participate in the National Committee for Quality Assurance's Diabetes Physician Recognition Program (DPRP). Th…
6702	Policy to implementation: evidence-based practice in community mental health--study protocol	Evidence-based treatments (EBTs) are not widely available in community mental health settings. In response to the call for implementation of evidence-based treatments in the United States, states and counties have mandated behavioral health reform through policies and other initiatives. Evaluations of the impact of these policies on implementation are rare. A systems transformation about to occur…
9800	The utilization of echocardiography for community nursing facility residents with congestive heart failure	Objective: To examine the frequency of echocardiography in nursing home residents with a chart diagnosis of heart failure, and to determine whether the results of the imaging test had any impact on the cardiovascular regimen of the residents. Design: Retrospective and concurrent review of computerized pharmacy records and nursing facility resident charts. Setting: Eleven nursing facilities in mid…
9495	Public health at center stage: new roles, old props	The public health system represents a wide variety of actors playing key roles in the ongoing script to improve the quality and quantity of life for the U.S. population. The specific parts that public health is being asked to play and the resources available to support its infrastructure for prevention and response to infectious diseases, chronic medical conditions, and disasters are discussed he…
4982	Leadership development in UK medical training: pedagogical theory and practice	UNLABELLED: PHENOMENON: The central role of clinical leadership in achieving the vision of quality and productivity could be attained by investing in its development in postgraduate medical education. APPROACH: A critical review of selected literature is presented. FINDINGS: The author identifies some of the main theoretical constructs related to leadership; the pedagogical underpinning of medica…
9960	Evaluating leadership development in postgraduate medical education	Purpose - Medical leadership has attracted significant attention over the recent years as one of the factors that could potentially improve quality in healthcare. In response, various stakeholders in UK medical education have been looking into the most efficient ways of developing leadership among trainee doctors and invested in various courses and programmes. This paper aims to briefly set the t…
8836	Instruction in the Techniques and Concept of Supportive Care in Oncology	Cancer education merits a coordinated, vertical curriculum and an integrated planning strategy. It has become clear that it is as important to teach the techniques of supportive care in oncology as it is to teach the concepts of cancer biology, pathology, epidemiology, prevention, detection and aggressive treatments. Our aim is to determine whether the medical school and nursing school curricula …
3379	The making of a medical director
3979	The (stalled) progress of interprofessional collaboration: the role of gender	Researchers have demonstrated that team-based, collaborative care improves patient outcomes and fosters safer, more effective health care. Despite such positive findings, interprofessional collaboration (IPC) has been somewhat stunted in its adoption. Utilizing a socio-historical lens and employing expectation states theory, we explore potential reasons behind IPC's slow integration. More specifi…
3607	Prevalence and measures of nutritional compromise among nursing home patients: Weight loss, low body mass index, malnutrition, and feeding dependency, a systematic review of the literature	Weight loss and poor nutrition have been important considerations in measuring quality of nursing home care since 1987. Our purpose was to examine, synthesize, and provide a systematic review of the current literature on the prevalence and definitions of nutritional problems in nursing home residents. In the fall of 2011, we performed MEDLINE searches of English-language articles published after …
6232	Involving patients in the provision of community care: a change in philosophy	The National Health Service (NHS) has many different kinds of professionals and managers working underneath its large umbrella: non-clinical managers administer the work of health-care professionals, who in turn are concerned with the management of patients' treatments. Delivery of health-care services involves the managers and professionals working together to achieve a service that is good for,…
10234	Devising a multidisciplinary audit tool	The subject and practice of audit is one of the many issues being pursued in the current agenda for change in the UK's National Health Service. The current unidimensional approaches to audit - including medical, clinical, and managerial quality - must be expanded. One way of expanding these approaches is to develop an audit instrument based on the views of the service users - the patients. The im…
5680	Managing corticosteroid induced osteoporosis in medical outpatients	As a preliminary step to developing a protocol for the management of corticosteroid induced osteoporosis we examined the case notes of patients attending medical clinics and studied the first 100 consecutive patients estimated to have taken 1 gram or more of prednisolone, or equivalent, in the previous six months. The patients who satisfied the inclusion criteria represented 2% of all medical out…
4412	The management of adverse clinical events in nursing homes: A 1-year survey study	OBJECTIVE: In Italian nursing homes (NHs), care delivery at night and during holidays is not regulated by regional laws; some facilities employ staff physicians, others employ physicians engaged from year to year (temporary physicians), and others employ publicly funded National Health System (NHS) physicians. This study was designed to determine whether the use of different kinds of physicians l…
4336	Outcomes at 12 Months in a Population of Elderly Patients Discharged From a Rehabilitation Unit	Objectives: This study investigates the cognitive, functional, and clinical variables associated with the risk of institutionalization, rehospitalization, and death at 12 months among a population of elderly discharged from a Rehabilitation and Aged Care Unit (RACU) within a 1-year period (May 1, 2004 to April 30, 2005). The RACU is a relatively new setting of care providing intensive rehabilitat…
3734	The Combined Effect of ADL Impairment and Delay in Time from Fracture to Surgery on 12-Month Mortality: An Observational Study in Orthogeriatric Patients	Background: Delayed surgery (ie, >48 hours from arrival in hospital) and pre-fracture disability are thought to be long-term risk factors for mortality in patients with hip fracture (HF). However, the combined effect on mortality of these two conditions has not been satisfactorily assessed in previous studies. Objective: To assess the combined effect of pre-fracture disability and delayed surgery…
4084	Are Fluctuations in Motor Performance a Diagnostic Sign of Delirium?	Background: Although delirium is known as a mental disorder, recent evidence suggests that it is associated with short- and long-term impairment of functional status. Objective: To evaluate whether a pattern of fluctuations in motor performance are a diagnostic sign of delirium. Design: Case-controlled study with prospective evaluations of 4 groups of patients. Setting: Department of Rehabilitati…
9088	Should an IRB Approve a Placebo-Controlled Randomized Trial of Analgesia for Procedural Pain in Neonates?	One of the most controversial issues in neonatology today is the appropriate treatment of procedural pain in the NICU. Infants in the NICU undergo numerous painful procedures. Policies and practices for the treatment of pain vary from NICU to NICU and from doctor to doctor. Numerous studies have been done to clarify the best methods of relieving pain, but the studies themselves are ethically prob…
4702	Physician Leadership in Residential Treatment for Children and Adolescents	Many different programs define themselves or are defined as residential treatment centers (RTCs). These range from small, freestanding, private, nonprofit programs to subacute units within large, for-profit health care systems. This article focuses on the role of the physician leader in community-based, nonmedical institutions. First, the physician's role in an RTC is to optimize clinical outcome…
3482	Profile of the HMO medical director
4875	Attitudinal survey of adverse drug reaction reporting by medical practitioners in the United Kingdom	1. Attitudes of doctors to the Committee on Safety of Medicines' (CSM) adverse drug reaction (ADR) reporting scheme were investigated in order to assess their understanding of the purposes of the scheme and to identify reasons for failing to report suspected adverse drug reactions. 2. A postal questionnaire and letter of invitation were sent to 500 doctors who were randomly selected from the 1992…
6320	The ideal compliance world: integrating physicians into the compliance program	Compliance officers are in a unique position to provide guidance to physicians and will succeed in gaining physician support and buy-in when appropriate steps are taken to integrate physicians into the compliance program. First and foremost, the compliance officer's primary responsibility is to apprise physicians of the seriousness nature of current compliance issues. When physicians are provided…
3997	Informational influences on physician referrals	Today's health care marketers are devoting significant resources to increase physician referrals, an area vital to their continued survival. The goal of this investigation was to integrate the findings of previous research on physician referrals, and to provide an up-to-date assessment of those influences underlying physician referral behavior. A questionnaire was mailed to 1,800 physicians diffe…
4210	Variability in anticoagulation management of patients on extracorporeal membrane oxygenation: An international survey	OBJECTIVE:: The objective of this study was to determine current practices of anticoagulation in patients on extracorporeal membrane oxygenation. DESIGN:: Internet-based cross-sectional survey distributed between November 2010 and May 2011. SETTING:: Extracorporeal Life Support Organization-registered extracorporeal membrane oxygenation centers internationally. PARTICIPANTS:: Extracorporeal membr…
3621	Socially assistive robots in elderly care: A systematic review into effects and effectiveness	The ongoing development of robotics on the one hand and, on the other hand, the foreseen relative growth in number of elderly individuals suffering from dementia, raises the question of which contribution robotics could have to rationalize and maintain, or even improve the quality of care. The objective of this review was to assess the published effects and effectiveness of robot interventions ai…
7108	Medical director gives professional leadership to nursing home staff
9563	Risk management -- the forensic nursing responses 'ability'	The clinical risk manager is a new forensic nursing role opportunity and affords unique and individual communication to all health care staff as a confidential sounding board for case review, discussion, and avenue for change.
5622	Modeling an integrative oncology program within a community-centered oncology service in Israel	Objective: Describing the processes that preceded the opening of an integrative oncology program (IOP) within the oncology service (OS) of the largest health maintenance organization in northern Israel. Methods: The groundwork towards initiation of the IOP was based on three key elements (1) Interviews with patients, practitioners and directors were performed in order to explore perspectives rega…
7199	Conceptualizing clinical nurse leader practice: an interpretive synthesis	BACKGROUND: The Institute of Medicine's Future of Nursing report identifies the clinical nurse leader as an innovative new role for meeting higher health-care quality standards. However, specific clinical nurse leader practices influencing documented quality outcomes remain unclear. Lack of practice clarity limits the ability to articulate, implement and measure clinical nurse leader-specific pra…
7957	Interdisciplinary collaboration: the role of the clinical nurse leader	Aims To explore the feasibility and acceptability of a clinical nurse leader (CNL) role to improve interdisciplinary collaboration (IC) within a fragmented acute-care microsystem. Background Fragmented patient care is associated with preventable adverse healthcare outcomes. IC decreases fragmentation and improves patient care quality. The CNL role is theorized to provide the necessary leadership …
2325	Clinical nurse leader impact on microsystem care quality	Background: The current fragmented healthcare system, characterized by a lack of collaborative, patient-centered care processes, creates significant barriers to providing quality patient care. The clinical nurse leader (CNL) is theorized to provide clinical leadership at the point-of-practice to maintain cross-disciplinary collaborative processes that lead to integrated quality care. Objectives: …
8994	THE CURRENT EVIDENCE BASE FOR THE CLINICAL NURSE LEADER: A NARRATIVE REVIEW OF THE LITERATURE	The clinical nurse leader (CNL) is a relatively new nursing role, introduced in 2003 through the American Association of Colleges of Nursing (AACN). A narrative review of the extant CNL literature was conducted with the aim of comprehensively summarizing the broad and methodologically diverse CNL evidence base. The review included 25 implementation reports, I CNL job analysis, 7 qualitative and/o…
6861	The medical director's role in oncologic treatment coverage
5500	Hypertrophy of the breast: A problem of beauty or health?	Background: Despite the complex health burden for women with breast hypertrophy, medical directors of health insurance companies are not convinced that this procedure is of medical benefit for patients. Therefore, coverage of cost by the health insurance companies is no longer guaranteed. The purpose of this study is to evaluate the influence of breast weight on the physical and psychological mor…
9708	Emergency mental health management in bioterrorism events	A bioterrorism event will result in neuropsychiatric and behavioral symptoms not only in persons directly exposed to the biological agents but also in other members of the community including medical personnel and other emergency responders. Medical managers must incorporate general knowledge of the traumatic stress response and an understanding of specific properties of biological agents when pl…
5600	Pragmatic diabetes management in nursing homes: Individual care plan	Although the management of diabetes as a simple entity has been extensively developed, there is a dearth of evidence in elderly, frail patients with multiple comorbidities and polymedication. This population represents a large proportion of the residents of nursing homes (NHs). As a multidisciplinary group of French experts (geriatricians, endocrinologists, diabetologists, and general practitione…
3970	Pulse Wave Velocity is Associated With 1-Year Cognitive Decline in the Elderly Older than 80 Years: The PARTAGE Study	Objectives: Studies have shown the importance of vascular risk factors in the pathogenesis and evolution of cognitive disorders and dementia especially among the very elderly. The aim of the present longitudinal 1-year cohort analysis was to evaluate the influence of arterial stiffness on cognitive decline in institutionalized subjects older than 80 years. Design: Longitudinal study. Setting: Nur…
2089	Role of the physician in prehospital management of trauma: North American perspective	To some extent or another, physicians have been involved in emergency medical services (EMS) systems in North America for decades. Over the years, physicians from different specialties have been involved with EMS, occasionally as full-time or part-time employees of the EMS system but more often on a voluntary or small contractual basis. Regardless of the employment relationship, most states and p…
2947	Addressing medical errors: the key to a safer health care system	A recent report on patient safety by the Institute of Medicine's Committee on Quality of Health Care in America noted that there are at least 44,000 patient deaths from medical errors each year, placing them as the eighth leading cause of death in the United States. They occur in every aspect of the practice of medicine. Some result in adverse events that harm patients. Can an organized effort to…
6481	The looming millennium bug	Evaluating and fixing date sensitive systems by the year 2000 is a significant challenge for the health care industry. Health care executives will be engrossed in this important management activity over the next several months. By now all critical business functions should have been identified and remediated. Contingency planning to ensure the continuity of high quality systems is an essential ne…
6553	Nursing home care: ensuring quality	There are more than 17,000 nursing homes in the United States providing care for 1.7 million disabled and elderly individuals. Medicare and Medicaid paid $28 billion in 1997 for nursing home services, more than one half of all nursing home expenditures. Improvements in the quality of care in these facilities and ensuring value for public expenditures has been a long sought after goal. Recent acti…
3201	A Medicare reform primer	The use of the federal budget process to change Medicare policy is of importance to physician executives because of its impact on the health care delivery system. In particular, changes in Medicare policy, driven by the need to shore up the solvency of a politically popular program, will create changes for other public and private purchasers of health care. Reforming Medicare through the budget p…
9506	How Lee Jong-wook changed WHO
10292	Clinical wisdom and interventions in critical care: A thinking-in-action approach
8451	Professionalism deficits among medical students: Models of identification and intervention	Objective: This study compares the instruments and interventions utilized to identify and remediate unprofessional behaviors in medical students across U. S. psychiatry clerkships. Methods: A 20-item questionnaire was distributed to 120 psychiatry clerkship directors and directors of medical student education, in the U. S., inquiring into the procedures utilized for identifying, monitoring, and r…
3509	Medical directors shape nursing home quality. AIPP a resource for better care
5368	Approaches to prostate cancer by managed care organizations	Objectives. Managed care organizations (MCOs) are developing population- based approaches to illnesses with large numbers of patients, wide variations in care and outcomes, and high costs. This is the first survey that evaluates current prostate cancer approaches by MCOs. Methods. Case studies and a survey of corporate medical directors at large MCOs were conducted. Results. Two approaches, broad…
5476	Thrombotic thrombocytopenic purpura associated with clopidogrel	Background: The antiplatelet drug clopidogrel is a new thienopyridine derivative whose mechanism of action and chemical structure are similar to those of ticlopidine. The estimated incidence of ticlopidine-associated thrombotic thrombocytopenic purpura is 1 per 1600 to 5000 patients treated, whereas no clopidogrel-associated cases were observed among 20,000 closely monitored patients treated in p…
5223	The Research on Adverse Drug Events and Reports (RADAR) project	Context: In 1998, a multidisciplinary team of investigators initiated RADAR (Research on Adverse Drug events And Reports), a clinically based postmarketing surveillance program that systematically investigates and disseminates information describing serious and previously unrecognized adverse drug and device reactions (ADRs). Objective: To describe the structure, operations, and preliminary findi…
5475	Medical appraisal: Collecting evidence of performance through 360├é┬░ feedback	Medical appraisal documentation requires the collection of evidence of individual performance. Poole Hospital has implemented a 360├é┬░ feedback system involving a range of colleagues giving feedback based on the guidelines Good Medical Practice (General Medical Council, 2001). Around 85% of doctors engaged in the process. Most subjects and respondents reported beneficial outcomes, in particular,…
3939	Anaphylaxis challenges on the front Line: Perspectives from community medicine	This report reflects a discussion from the multidisciplinary Partnership for Anaphylaxis Round Table meeting, held in November 2012, in Dallas, Texas. Community medicine participants included John R. Bennett, MD, an internist who practiced in Cumming, Georgia, and whose patients were adults; Leonard Fromer, MD, a family practitioner in Los Angeles, California, who was the medical director of a ne…
6794	Physician leadership: directing the process of integration
6801	Physician leadership: developing a community based model of care
4132	Hypnosis within a psychospiritual approach in the case of a woman diagnosed with dystonia	This case report describes a psychospiritual intervention utilizing hypnosis with a client seeking help for problems with involuntary movement of the right arm and hand, accompanied by a great deal of pain. Doctors had diagnosed her condition as dystonia with the presumption that it was primarily physical in nature. She came to Carolinas Integrative Health seeking an integrative approach to her p…
4200	Barriers and facilitators to implementing the Baby-Friendly hospital initiative in neonatal intensive care units	PARTICIPANTS: A purposive sample of 10 medical and nursing managers, nurse educators, lactation consultants, and neonatal nurse practitioners. METHODS: In-depth, semistructured interviews transcribed and analyzed using qualitative content analysis. RESULTS: Participants valued breastfeeding and family-centered care yet identified numerous contextual barriers to Baby-Friendly care including infant…
4570	Physical Functioning in Older Persons With Somatoform Disorders: A Pilot Study	Objectives: The primary objective of this study was to systematically examine the physical functioning of older persons with somatoform disorders, as this has never been carried out before. Second, we wanted to test our hypothesis that higher somatic disease burden in patients with somatoform disorders is associated with a higher level of somatisation. Design and Setting: Observational study of p…
4609	Interview: Data acquisition, tumor heterogeneity and precision medicine: Future challenges for oncologic comparative effectiveness research	Al B Benson 3rd, MD, FACP, is a Professor of Medicine in the Division of Hematology/Oncology at Northwestern University's Feinberg School of Medicine in Chicago (IL, USA). He is also the Associate Director for Clinical Investigations for the Robert H Lurie Comprehensive Cancer Center. Benson earned his medical degree at the State University of New York at Buffalo, following which he completed an …
3085	System measures ambulatory care quality	As physician executives, what we need in ambulatory quality assurance is a very carefully thought out system that will enable us to monitor quality in such a way that we will also be able to measure it. Only if we have the capability to measure quality can we begin to manage it.
4894	Nationwide survey of home transfusion practices	BACKGROUND: Limited information exists on home transfusion practices. STUDY DESIGN AND METHODS: In 1995, a survey requesting data for 1994 was sent to 1273 American Association of Blood Banks (AABB) institutional members and 113 non-AABB home health care agencies that provide out-of-hospital transfusions. RESULTS: Of 943 respondents, 102 provide blood to a home transfusion program, 37 provide blo…
3377	How to hire a medical director
5957	Conceptual and practical challenges for implementing the communities of practice model on a national scale--a Canadian cancer control initiative	BACKGROUND: Cancer program delivery, like the rest of health care in Canada, faces two ongoing challenges: to coordinate a pan-Canadian approach across complex provincial jurisdictions, and to facilitate the rapid translation of knowledge into clinical practice. Communities of practice, or CoPs, which have been described by Etienne Wenger as a collaborative learning platform, represent a promisin…
3269	Patient journeys: the process of clinical redesign	*Clinical process redesign is a successful improvement method that has been used to increase access to health services in 60 public hospitals across New South Wales, and at Flinders Medical Centre (FMC) in South Australia. *The method focuses on the patient journey as the primary improvement locus, and uses process mapping to identify the value-adding steps in that journey; it involves redesign t…
2512	Sustainability of Quality Improvement Following Removal of Pay-for-Performance Incentives	BACKGROUND: Although pay-for-performance (P4P) has become a central strategy for improving quality in US healthcare, questions persist about the effectiveness of these programs. A key question is whether quality improvement that occurs as a result of P4P programs is sustainable, particularly if incentives are removed. OBJECTIVE: To investigate sustainability of performance levels following remova…
5310	Pelvic Fracture Rates in Community-Living People With and Without Disability and in Residents of Nursing Homes	Objectives: There are limited data on the epidemiology of pelvic fractures. The purpose of this study was to calculate incidence rates of pelvic fractures leading to hospital admission and to compare incidence rates between residents of nursing homes and community-dwelling persons with and without care need. Methods: Data were retrieved from a database of the largest health insurance company in B…
7402	Building research initiative group: chronic illness management and adherence in transplantation (BRIGHT) study: study protocol	AIM: This article describes the rationale, design and methodology of the Building research initiative group: chronic illness management and adherence in transplantation (BRIGHT) study. This study of heart transplant patients will: (1) describe practice patterns relating to chronic illness management; (2) assess prevalence and variability of non-adherence to the treatment regimen; (3) determine th…
4472	Prosecution after an outbreak of subacute aluminum intoxication in a hemodialysis center	Criminal prosecution of physicians for the death of patients has been extraordinarily rare, but there seems to be a rising trend. This case report describes the medical and judicial implications of criminal prosecution of two doctors at a hemodialysis clinic in the Netherlands Antilles that had to stand trial over the death of 10 dialysis patients. The patients died of subacute aluminum intoxicat…
9460	Hospital-physician relations: cooperation, competition, or separation?	Because many services performed in hospitals can safely and conveniently be performed in ambulatory settings, physicians have become owners of entities directly competing with hospitals for patients in a new medical arms race. Hospitals and medical staff physicians face growing tensions as a result of physicians' growing reluctance to take emergency department call and the consequences of hospita…
7466	Does telemonitoring of patients--the eICU--improve intensive care?	Intensive care units are an essential and costly component in most U.S. hospitals. However, little is actually known about what staffing and work-process interventions produce the best balance of quality and costs. We explore the reasons hospitals chose to either adopt or reject an innovative telemedicine approach to supporting delivery of intensive care. Hospital clinical leaders hold strong vie…
9028	No easy answers: emergency physicians engage in gun control debate
9639	Are doctors unhappy? A study of residents with an open interview form	Several recent reports show that many physicians feel discontented and unhappy with their work situation. This could in part be due to a decline in status, loss of influence on health care organization, reduced wages etc. It is important to find ways to better understand their experiences of working life to get more facets of this issue. The Medical Management Centre at the Karolinska Institute i…
3007	A political history of the Indian Health Service	One of the few bright spots to emerge from the history of relations between American Indians and the federal government is the remarkable record of the Indian Health Service (IHS). The IHS has raised the health status of Indians to approximate that of most other Americans, a striking achievement in the light of the poverty and stark living conditions experienced by this population. The gains occu…
5419	General pediatric clinic practice management: Results of a survey of academic departments	The purpose of this survey is to provide an overview of hospital-based general pediatric clinics (GPCs) from the perspective of the practice manager. Academic pediatric departments located in the United States were surveyed to gather information regarding a number of issues relevant to the operation of their GPCs. These issues include educational efforts related to practice management, personnel …
7807	A pilot study of a practice management training module for medical residents	Background: In 2005 a competency based curriculum was introduced in the Dutch postgraduate medical training programs. While the manager's role is one of the seven key competencies, there is still no formal management course in most postgraduate curricula. Based on a needs assessment we conducted, several themes were identified as important for a possible management training program. We present th…
8967	The relationship between gender role stereotypes and requisite managerial characteristics: the case of nursing and midwifery professionals	Aim To examine the relationship between gender role stereotypes and requisite managerial characteristics within the nursing and midwifery profession. Background Studies have been carried out to determine gender role stereotypes and requisite managerial characteristics across a number of industries and among student samples. No study has been carried out within the nursing and midwifery profession…
3983	Project reengineered discharge (red) lowers hospital readmissions of patients discharged from a skilled nursing facility	Context: Patients admitted to skilled nursing facilities (SNFs) have a high risk for rehospitalization. Objective: The goal of this project was to implement Project RED in an SNF to increase patient preparedness for care transitions and lower rehospitalization rates in the 30 days after discharge from the SNF facility. Design: Intervention study with historical control; phone survey 30 days after…
3521	The clinical side: the roles of physicians. Physician executives
7771	Revisiting 'The Clinic': ethical and policy challenges in US community health centers	Where do poor people in the United States (US) go when they get sick? Often, they go to Federally Qualified Health Centers (FQHCs) and hospital emergency departments. Even after the implementation of the Patient Protection and Affordable Care Act (ACA), these safety-net health care organizations will continue to play a crucial role in the US health care system. FQHCs have long grappled with some …
5462	Risk adjustment in rehabilitation quality improvement	Risk adjustment is an important tool for examining quality and outcomes of care. Considerable work has been accomplished in developing and applying risk adjustment to a variety of health care settings. The knowledge gained from these experiences is increasingly available to help guide clinicians, managers, and policy makers in the area of stroke rehabilitation. Key issues include understanding th…
8268	Opinions on the Organisation of Health Care in Strokes. A Survey among Hospital Medical Directors in Spain	Introduction. Therapy to treat strokes has changed dramatically. Around 70 years ago, it could not be treated and today it is a medical emergency Awareness of this change has still not reached man), layers of the medical or health cart professions or of society itself Aim. To use a survey to evaluate the attitudes of medical directors and hospital specialists towards the problems involved in the …
6380	The physician's alternative career transition model: a stepwise approach	The recent intense focus on marketplace reform has stimulated a reassessment of career planning options for some physicians. These socioeconomic changes have created unique opportunities beyond the traditional arenas of clinical practice and medical management for physicians to leverage their medical degrees and experiences in the business world. This paper presents three case reports of physicia…
2611	Strategic alliances: An analysis of Catalan hospitals	Objective: To analyze the strategic alliances that Catalan hospitals form with other health care entities and other types of institutions to foster technological and organizational innovation. Methods: Qualitative case studies were conducted at a sample of 16 public hospitals in Catalonia, Spain. The sample was limited to three (Level 1-3) of Catalonia's four levels of hospitals (classified accor…
4177	Quality of neurological care: Balancing cost control and ethics	As the quality of neurological care becomes a mutual objective of physicians, patients, and health planners increased demands on cost savings will create conflicts that could threaten the ethical basis of medical practice. Physicians will see increasing ethical conflicts between their fiduciary duties to make treatment decisions in the best interest of their patients and their justice-based dutie…
3151	Complementary and alternative medicine. Integrative medicine: business risks and opportunities	Much of the buzz over integrative medicine is well deserved. The opportunities seem to outweigh the risks, but superior management skills are needed to guide these programs through adolescence into clinical and business maturity. By carefully considering the staffing, team building, compensation methods, marketing, and program evaluation and development issues explored in this article, health car…
8563	Do local opinion leaders augment hospital quality improvement efforts? A randomized trial to promote adherence to unstable angina guidelines	BACKGROUND. The influence of an opinion leader intervention on adherence to Unstable Angina (UA) guidelines compared with a traditional quality improvement model was investigated. RESEARCH DESIGN. A group-randomized controlled trial with 2210 patients from 21 hospitals was designed. There were three intervention arms: (1) no intervention (NI); (2) a traditional Health Care Quality Improvement Pro…
4839	An opportunity for medication risk reduction, healthcare provider collaboration, and improved patient care: A retrospective analysis of osteoporosis management	Objectives: The objectives of this study were to examine the degree to which long-term care providers are compliant with product labeling regarding administration of alendronate in patients with renal insufficiency and presence of, or predisposition to, upper gastrointestinal disorders; and to observe differences, if any, in prescribing patterns between alendronate and calcitonin-salmon nasal spr…
4334	The Emotional Context Facing Nursing Home Residents' Families: A Call for Role Reinforcement Strategies from Nursing Homes and the Community	Objectives: Identify useful concepts related to the emotional context facing family members of nursing home residents. These concepts can be used in future studies to design and test interventions that benefit family caregivers. Design: Secondary data analyses of qualitative ethnographic data. Setting: Two nursing homes in a large Midwestern city; 8 months of data collection in each. Participants…
3914	I get to spend time with my patients: Nursing home physicians discuss their role	Objectives: The purpose of this study was to learn about the role of the nursing home physician, and to begin to identify and articulate key concepts related to the role. Design: A qualitative exploratory methodology was selected. Two medical students interviewed nursing home physicians in person, using open-ended questions. Setting: The data reflect the nursing home setting. Participants: Twelve…
3685	Getting everyone on the same page: Nursing home physicians' perspectives on end-of-life care	Purpose: To improve understanding of nursing home physicians' perspectives regarding end-of-life care, and to suggest directions for further research. Methods: An exploratory qualitative design based on interviews of 12 nursing home physicians, 10 of whom were medical directors. Medical students served as interviewers. Sample: A purposeful sampling strategy yielded interviews with 12 physicians. …
5082	Core Functions of Nursing Home Social Services Departments in the United States	Objective: To report social services departmental involvement in 52 functions. Design: Cross-sectional data collected from a nationally representative sample of 1071 nursing home social services directors who were asked to report the extent to which their department was involved in 52 functions (activities). The functions were organized under the framework of the NASW Clinical Indicators for Soci…
3705	Characteristics of Nursing Home Social Services Directors: How Common is a Degree in Social Work?	Purpose: To report the percentage of nursing homes whose social services director has a degree in social work, to report the characteristics of social service directors, and to describe the characteristics of nursing homes most likely to employ a degreed social worker. These questions are important because social workers are core members of the interdisciplinary team in nursing homes and have res…
2686	What should a clinical director do?	Clinical directors play an important role in developing service strategy and in the introduction of systems needed to generate efficiency and improve quality in health care delivery in their provider units. This article emphasizes the range of abilities needed to succeed as a clinical director.
8584	Orthopaedic resident-selection criteria
4416	Integrated musculoskeletal service design by GP consortia	Background Musculoskeletal conditions are common in primary care and are associated with significant co-morbidity and impairment of quality of life. Traditional care pathways combined communitybased physiotherapy with GP referral to hospital for a consultant opinion. Locally, this model led to only 30% of hospital consultant orthopaedic referrals being listed for surgery, with the majority being …
5568	Home care of the elderly diabetic patient	As the anticipated growth of sophisticated diabetic services continues to accelerated in homes across America, physicians must first be educated as to the potentially unlimited spectrum of diabetic home care products and services that will become increasingly available to the patients whom they serve. Second, much research must be completed to critically examine the safety, quality, and cost issu…
5829	A qualitative study of the use of the four quadrant approach to assist ethical decision-making during deployment	Aim The aim of the study was to explore how useful clinicians deployed to the Field Hospital in Afghanistan found using the four quadrant approach (4QA) as a tool to aid ethical decision-making. In addition, the study aimed to determine whether the 4QA needed to be amended to make it more effective in assisting the ethical decision-making process for military health professionals on deployment. M…
3976	Pregnancy Medical Home Care Pathways Improve Quality of Perinatal Care and Birth Outcomes	The clinical leadership of the Pregnancy Medical Home (PMH) program develops and disseminates clinical pathways to promote evidence-based practice and to improve quality of care and outcomes. PMH pathways represent the first standardized clinical guidance for obstetric providers statewide across all care settings.
8399	A physicians' agenda for partnering with employers and insurers: Fresh ideas	We report the results of the second phase of a multiphase qualitative investigation of the ways physicians, employers, and insurers can work together more effectively to provide better ambulatory care to employees and their dependents. This article focuses on ways physicians can develop more useful relationships among these groups. We used a grounded theory approach to conduct 71 interviews from …
9526	The lighter side of EMS. Have you hugged your physician advisor today?
7651	Why (we think) facilitation works: insights from organizational learning theory	Background: Facilitation is a guided interactional process that has been popularized in health care. Its popularity arises from its potential to support uptake and application of scientific knowledge that stands to improve clinical and managerial decision-making, practice, and ultimately patient outcomes and organizational performance. While this popular concept has garnered attention in health s…
8200	Spanning the know-do gap: Understanding knowledge application and capacity in long-term care homes	Using a multiple case study design, this article explores the translation process that emerges within Ontario long-term care (LTC) homes with the adoption and implementation of evidence-based clinical practice guidelines (CPGs). Within-organization knowledge translation is referred to as knowledge application. We conducted 28 semi-structured interviews with a range of administrative and care staf…
9786	Integrating quality management into clinical systems: tools for achieving clinical integration...including commentary by Hunter LL	This article describes the use of quality systems as a tool for managers of health-care clinical services to establish a common framework across the different disciplines in the continuum of care. Quality systems used internationally in the manufacturing and service sectors are applicable to multidisciplinary clinical systems management because the essential elements of quality are universal. The…
7313	Participatory Work Flow Analysis prior to Implementation of EPR: A Method to Discover Needs for Change	We need to know how clinicians' use their paper based medical records to secure a local participation in the implementation process of Electronic Patient Record (EPR). In what way their use of paper based medical records is related to, or dependent on, other people and artifacts. The research presented in this paper was done as part of a work flow analysis of the particular sequence of doing roun…
4554	Eleven worthy aims for clinical leadership of health system reform	Clinicians ought to be playing a central role in making the changes in the health care system that will allow the system to offer better outcomes, greater ease of use, lower cost, and more social justice in health status. Instead, most of the proposed changes that are today called 'health care reform' are actually changes in the surroundings of care rather than changes in the care itself. Clinici…
3124	The state of quality management in HMOs	Interest in total quality management (TQM) in health care is increasing rapidly as leaders search for positive strategies to deal with both costs and quality. We conducted a national telephone survey of 200 HMO medical directors, 451 physicians affiliated with managed care organizations, and 550 corporate health benefits officers to obtain their reports of the potential contributions, the current…
10371	Quality management in the NHS: the doctor's role--II
8751	Physicians as leaders in improving health care: A new series in Annals of Internal Medicine	Searching for one word to describe the state of mind of the physician in the United States today, we might choose beleaguered. Threats appear from all sides-from payers, would-be managers of care, the growth of technology, and even patients. The rhetoric is one of siege and battle, and the dynamic seems to be a clash of values from which only one winner can emerge. But scientific and health servi…
6906	Friends of foes? Private physicians and managed care medical directors seek common ground
6001	The nurse practitioner's role in the OR--'no substitute'	The advanced practice nurse examines patient outcomes and ways to improve them. APNs maintain a continuum of care throughout the patient's entire surgical experience. Standards of the APN include clinical expertise and clinical leadership.
7978	Large-System Transformation in Health Care: A Realist Review	Context: An evidence base that addresses issues of complexity and context is urgently needed for large-system transformation (LST) and health care reform. Fundamental conceptual and methodological challenges also must be addressed. The Saskatchewan Ministry of Health in Canada requested a six-month synthesis project to guide four major policy development and strategy initiatives focused on patien…
8236	Medtech: Potential for innovation	Switzerland, with its ETHZ and EPFL, universities, advanced technical colleges, the CSEM, the Empa and the Paul Scherrer Institute, possesses a complete chain of knowledge and interdisciplinary competence which ranks it among the worldwide leaders in medical technology. To ensure that a wider range of excellent research results are translated into marketable products and methods, the CTI Agency f…
10357	Defining cultural competence: a practical framework for addressing racial/ethnic disparities in health and health care
2066	Engaging all doctors in continuous quality improvement: A structured, supported programme for first-year doctors across a training Deanery in England	The structure of postgraduate medical training rightly puts enormous emphasis on gathering clinical experience and constantly updating knowledge of relevant medical research to use in practice. At most, this can be contrasted with the slight emphasis on clinical leadership and acquiring the skills to effect change and improve the quality of care. Doctors play central roles in orchestrating the cl…
2549	Physician managers: A description of their job in hospitals	There are those who view management as generic and others who argue that the health care system is significantly different from other systems, requiring managers with special knowledge and skills. This study uses a task inventory mailed to members of the American Academy of Medical Directors (AAMD) to describe and analyze the job of physicians who are in hospital management positions. Physician m…
9717	Winning over the medical staff: by creating a Physician Advisory Group, East Jefferson gained the trust of its physician staff
6393	The ideal state for perioperative nursing	For a typical surgical procedure, a minimum of three individuals document the care provided during the intraoperative phase. This makes it difficult to develop perioperative records with pertinent data elements without creating redundancy, errors, and inconsistencies. This article discusses strategies to develop surgical records that share information effectively through the use of structured voc…
7881	Gottfried Ewald and the "Operation T4" in Gottingen	Gottfried Ewald (1888-1963) had been director of the State Hospital and Nursing Home and the University Clinic for Psychiatry from 1934. In August 1940, he refused his cooperation as a medical expert in the National Socialist's aEuroeuthanasia" operation during a discussion of the aEuroReich Cooperative for State Hospitals and Nursing Homes" (Reichsarbeitsgemeinschaft Heil- und Pflegeanstalten) i…
8865	Aids - the Economical Cost of Care and Treatment or Economical Cost-Structure for the Charges Incurred in the Treatment of Aids	It is not easy to identify these costs. One must start by setting out the data of the whole health system, either in hospitals or privately. Furthermore, the statistical disposition is purely administrative, not epidemiological. No budget has been set aside for pathology. However, the total health costs involved are estimated at 2,2 billion francs for 1990. A 27% increase of costs brings the tota…
9531	Opportunities for improving patient care through lateral integration: the clinical nurse leader
1987	From pilot project to annual success: Creating an evidence-based leadership program for medical directors in long-term care	Engaging physicians in health care administration is critical. Within Canada, physician leadership programs have not been designed to meet the needs of medical directors in Long-Term Care (LTC). This article explains how a pilot program for medical directors in LTC was created to develop their leadership skills, and how it has now become an annual event. The program must evolve to enable medical …
3837	Barcelona 2006 - Indian Heart Journal on display	Doctors need to manage their own continuing education. Traveling for large international/national meeting is one way to keep up to date. Besides providing a collegial feeling and fellowship, meeting serves us as a learning medium and also helps in networking. It fortifies the professionalism so much needed to carry our day-to-day work. Yet we need to debate on the number of conferences needed per…
3593	Psychotherapy in Long-Term Care: A Review	Psychological distress in long-term care (LTC) settings is highly prevalent and crosses many conventional psychiatric diagnostic boundaries. Mental health professionals who consult in LTC facilities have experienced firsthand the impact of a variety of nonpharmacological therapeutic approaches on individual residents, yet these are rarely investigated in a systematic fashion, and even less common…
4211	Prevalence of Behavioral Symptoms: Comparison of the Minimum Data Set Assessments with Research Instruments	Objective: To examine the total and domain-specific prevalence of verbally and physically abusive, socially inappropriate, and care-resistive behaviors according to the Minimum Data Set (MDS) compared with research instruments in nursing home residents with severe dementia. Design, Setting, and Methods: As part of a longitudinal observational study, MDS behavioral symptoms data were compared with…
9569	Human resource issues: implications for health sector reforms	Given the growing complexities and challenges it faces, reforms in the health sector are inevitable. They generally focus on making the health systems responsive through strengthening financial systems, ensuring local participation and public--private partnerships, and autonomy of health facilities. It is only through these reforms that deficiencies in the health sector can be addressed. The proc…
9917	LEADERSHIP TRAINING FOR RESIDENTS: A NOVEL APPROACH	Leadership skills for physicians will become increasingly important as the health care landscape evolves. Though leadership programs for residents exist, they are typically targeted toward a subgroup of residents with declared management or administrative leadership goals. In light of the changing health care environment, a shift of health care systems to focus on value-based care and the emergen…
5054	Medical leadership in changing times	Medical leadership is becoming an increasingly popular buzz word. However, its importance, skills inherent in it and training for such a role are often not clear. In this paper, some of these factors are described. Medical leadership, like other leadership roles, must have passion, courage, vision and an ability to scan the horizon for health care policies, which may affect health services direct…
5570	What makes a medical leader?	Medical leadership is important and must be a part of training. It requires qualities at three levels: the personal, the interpersonal (working with and through others) and the organisational (in political and cultural contexts). Some of the traits of good leadership can be taught and learnt, whereas others are inherent. The roles of individual leaders depend on the organisations in which they ar…
5282	Stressors, emotional exhaustion and aversion to patients in residents and chief residents - What can be done?	Questions under study: The goal of the study was to identify (1) specific stressors in the work of residents and chief residents (R and CR) and their consequences, and (2) possibilities for improvement. Methods: Written questionnaire of 80 physicians at a Swiss public primary and secondary referral center and teaching hospital surveying stressors and resources in the working conditions as well as…
9100	Development of a Multidisciplinary, Multicampus Subspecialty Practice in Endocrine Cancers	Objectives: Relative to more abundant neoplasms, endocrine cancers have been historically neglected, yet their incidence is increasing. We therefore sought to build interest in endocrine cancers, improve physician experience, and develop innovative approaches to treating patients with these neoplasms. Methods: Between 2005 and 2010, we developed a multidisciplinary Endocrine Malignancies Disease …
7572	Culture can make or break a restructuring	Organizational restructuring doesn't always bring about anticipated change; often, that's because management doesn't put enough effort into aligning the organization's culture with the new structure. Redesign must lead trustees, clinicians, managers, and employees to behave differently from before.
8862	The Changing Faces of Promotion and Tenure at United-States Medical-Schools	Faced with many potentially divisive questions related to tenure and promotion, leaders at medical schools have lacked an overview of examples of how other medical schools are adapting their faculty policies to reflect changing realities. This article reports results of a survey of U.S. medical school deans and of interviews with faculty affairs administrators regarding areas of change in faculty…
2294	Pediatric Intensive Care Unit Admission Tool: A Colorful Approach	This article discusses the development, implementation, and utilization of our institution's Pediatric Intensive Care Unit (PICU) Color-Coded Admission Status Tool. Rather than the historical method of identifying a maximum number of staffed beds, a tool was developed to color code the PICU's admission status. Previous methods had been ineffective and led to confusion between the PICU leadership …
5258	Factors influencing the provision of long-acting reversible contraception in California	OBJECTIVE:: To assess long-acting reversible contraception (LARC) beliefs and practices among site directors who represent the family planning services delivered in their practices. METHODS:: Medical directors from 1,000 sites listed in the Family Planning Access Care and Treatment program (California├â┼ás family planning Medicaid program) provider database were mailed a survey in the fall of 201…
5423	Muscle Strength Rather Than Muscle Mass Is Associated With Standing Balance in Elderly Outpatients	Objectives: Assessment of the association of muscle characteristics with standing balance is of special interest, as muscles are a target for potential intervention (ie, by strength training). Design: Cross-sectional study. Setting: Geriatric outpatient clinic. Participants: The study included 197 community-dwelling elderly outpatients (78 men, 119 women; mean age 82 years). Measurements: Muscle …
8199	Identifying challenges for academic leadership in medical universities in Iran	Context The crucial role of academic leadership in the success of higher education institutions is well documented. Medical education in Iran has been integrated into the health care system through a complex organisational change. This has called into question the current academic leadership, making Iranian medical universities and schools a good case for exploring the challenges of academic lead…
2886	Why doesn't your hospice program have a strong medical director?	The question is not whether you need a medical director but what is his or her role. The agency should empower the director--an appropriately trained physician--to assure quality of care and take an active role in marketing and other administrative functions.
5670	Reverse liaison rounds with a burn unit case	A liaison rounds is presented, one attended by all members of a consultation-liaison (C-L) team along with the medical director of a burn unit. This structure is designated as a 'reverse liaison rounds', as it is the opposite of the conventional liaison meeting, which consists of one C-L consultant and the total nonpsychiatric team. The content centered on a self-inflicted burn case in which coun…
8906	Diabetes medication intensification in rural primary care practices: A cluster-randomized effectiveness trial	Purpose of Study: To determine the effectiveness of an educational intervention in improving diabetes management. Methods Used: In an effectiveness cluster-randomized trial, rural primary care physicians from 11 United States Southeastern states (2006-2008) were randomized to a control Web site or a Web-based intervention that included interactive problem-based continuing medical education, perfo…
5722	How physician executives and clinicians perceive ethical issues in Saudi Arabian hospitals	Objectives - To compare the perceptions of physician executives and clinicians regarding ethical issues in Saudi Arabian hospitals and the attributes that might lead to the existence of these ethical issues. Design - Self-completion questionnaire administered from February to July 1997. Setting - Different health regions in the Kingdom of Saudi Arabia. Participants - Random sample of 457 physicia…
2049	Senior paediatric specialist registrars' experience in management	Background: There is an increasing focus on trainees acquiring management skills which form part of college curricula and the guidance provided by the General Medical Council in the UK. Objective: To explore the managerial learning activities of senior paediatric specialist registrars (SpRs). Design, setting, participants: Questionnaire study; West Midlands region, UK; senior paediatric SpRs in t…
5889	A state-wide obstetric hemorrhage quality improvement initiative	Purpose: The mission of the California Maternal Quality Care Collaborative is to eliminate preventable maternal death and injury and to promote equitable maternity care in California. This article describes California Maternal Quality Care Collaborative's (CMQCC's) statewide multistakeholder quality improvement initiative to improve readiness, recognition, response, and reporting of maternal hemo…
2029	Competence in advanced older people nursing: development of 'nursing older people--competence evaluation tool'	BACKGROUND: Community care is characterised by a move from institutionalised to home-based care, a large patient population with comorbidities including cognitive failure, and nurses who struggle to keep up with their many competence demands. No study has examined the competence of nurses based on present demands, and an instrument for this purpose is lacking. AIM AND OBJECTIVE: We conducted a De…
5165	Unfreezing the Flexnerian Model: introducing longitudinal integrated clerkships in rural communities	INTRODUCTION: Physician shortages in rural areas remain severe but may be ameliorated by recent expansions in medical school class sizes. Expanding student exposure to rural medicine by increasing the amount of prolonged clinical experiences in rural areas may increase the likelihood of students pursuing a career in rural medicine. This research sought to investigate the perspective of rural phys…
4657	Preferences Versus Practice: Life-Sustaining Treatments in Last Months of Life in Long-Term Care	Purpose: To determine prevalence and correlates of decisions made about specific life-sustaining treatments (LSTs) among residents in long-term care (LTC) settings, including characteristics associated with having an LST performed when the resident reportedly did not desire the LST. Design and Participants: After-death interviews with 1 family caregiver and 1 staff caregiver for each of 327 LTC r…
3863	Epidemiology of intensive care medicine: Supply versus demand	Developments in hospital medicine combined with social and demographic changes are likely to increase the need for intensive care services at a time when cost containment and cost-efficacy are the main items on the political agenda. This will exaggerate the supply-demand outcome mismatch unless the problem is approached in a constructive manner by clinicians, managers and politicians. More resour…
6865	Ireland's doctors' leaders offer subtle shift on abortion stance
6511	Detecting alcohol abuse: the value of carbohydrate deficient transferrin	The author, an advocate of CDT testing for insurance applicants, senses considerable uncertainty among medical directors concerning the value of the test. This review of CDT literature and the history of CDT testing in insurance laboratories is an attempt to mitigate that confusion. Two principle problems are identified: 1) the expected sensitivity of the CDT test in insurance applicants will be …
6375	Integrating risk management into working practice	The aim of this article, the third in this series on the Seven Steps to Patient Safety (National Patient Safety Agency (NPSA) 2004), is to explore how risk management can be integrated into the culture of a healthcare organisation and the working practices of clinicians, managers and their immediate teams.
5213	Guideline for the use of fresh-frozen plasma	Objective. To make recommendations regarding the rational use of fresh-frozen plasma (FFP), since there is evidence of excessive and uncritical use of this blood component. Options. Alternatives to the use of FFP are presented: (i) specific factor concentrates for the treatment of the haemophilias and related inherited bleeding disorders; (ii) cryoprecipitate for the management of fibrinogen defi…
3383	Medical directors can be a strong facility image builder
3412	Creating a culture of 'we' investing in physician leaders
6915	The future of physician leadership: physician leaders and the changing healthcare landscape
3231	The medical director in the nursing home	The place of the medical director in the acute care general hospital is discussed. The federal legislation mandating medical directors for nursing homes is summarized, and is criticized for being too closely based on acute care general hospital models. Descriptive writing about the medical director's role are reviewed, and also quantified surveys. It is suggested that an educational and consultat…
8163	Program and Policy Interventions for Preventing Mother-to-Child Transmission of HIV in New York State	Mother-to-child transmission (MTCT) of human immunodeficiency virus has been virtually eliminated in New York State (NYS) in a relatively short time. The dramatic reduction in MTCT was achieved through a comprehensive public health program that maximized the benefits of advances in both diagnosis and treatment of HIV infection. The multifaceted program encompassed interventions at multiple levels…
3481	Becoming a physician executive. To be effective leaders, clinicians must first adopt a new mind-set
3388	The physician leader in health care. What qualities does a doctor need to be an effective organizational leader?
10311	Leadership for nursing and allied health care professions
8996	Clinical leadership characteristics confirmed
7231	Reasons and remedies for under-representation of women in medical leadership roles: a qualitative study from Australia	OBJECTIVE: To elicit medical leaders' views on reasons and remedies for the under-representation of women in medical leadership roles. DESIGN: Qualitative study using semistructured interviews with medical practitioners who work in medical leadership roles. Interviews were transcribed verbatim and transcripts were analysed using thematic analysis. SETTING: Public hospitals, private healthcare pro…
8669	New skills needed in medical leadership	The hospital improvement team is preparing its final report to the executive team. It has been a complex but rewarding project, and the ream is excited about its success The team reports improvements in the processes of care for patients with cardiac disease and an improvement in efficiency-patients can now be discharged from the hospital a full day earlier. The team's leader has calculated that …
8977	The High-Risk Postpartum Transitional Program: A Multidisciplinary Approach to Caring for Postpartum Woman With Hypertensive Disease	Purpose for the Program Preeclampsia complicates 5% to 8% of all pregnancies, is the second leading cause of maternal death in the United States, and a common cause of unplanned postpartum hospital readmissions. Women with perinatal hypertensive disease are also at increased risk of future cardiovascular disease. The High-Risk Postpartum Transitional Program targets postpartum women at risk of pe…
7087	Physician executives beware: your pay may be reported
9632	The new NHS framework for handling performance concerns	There have recently been important changes in the procedures for handling performance issues among medical and dental employees. The author explains the background, explores the practicalities, and discusses the challenges and unresolved issues for medical managers.
2416	Induction for newly appointed consultants	Induction and support of newly appointed consultants is highly desirable in the National Health Service. This paper considers a personal view of a comprehensive system of induction implemented in a medium-sized district general hospital, including the experience of 14 doctors who have been through the whole process. The programme has five strands: meeting the Medical Director; meeting with releva…
9016	A review of strategies to support the professional practice of specialist cancer nurses	Specialist cancer nurses are effective in delivering safe and cost-effective cancer care. Nurses working at an advanced level require support, not only to undertake professional development and maintain their clinical skills and competency, but to prevent emotional burnout and remain in clinical practice. This paper examines mechanisms of professional support for nurses working in advanced roles …
8548	Directory of clinical databases: improving and promoting their use	Background: The controversy surrounding the actual and potential use of clinical databases partly reflects the huge variation in their content and quality. In addition, use of existing clinical databases is severely limited by a lack of knowledge of their availability. Objectives: To develop and test a standardised method for assessing the quality (completeness and accuracy) of clinical databases…
2996	Challenges to performance-based assessment for community physicians	The Joint Commission on Accreditation of Healthcare Organizations requires accredited organizations to assess individual competency of physicians granted membership on the medical staff. Verification of the competency of physicians caring for children in the acute-care setting presents a particular challenge for the clinical privileging of community physicians. At Cincinnati Children's Hospital, …
9075	Clinical Leadership: From A to Z
7557	Prehospital care	To improve patient outcome and reduce time at the scene, treatment protocols for specific injuries and rapid transport should be established with individual systems. These standards should be based on such parameters as history, mechanism of injury, physiologic status of the patient on arrival, triage criteria, and predicted transport times. Ensuring airway patency and stability is a vital functi…
3738	The role of an NHS library service in the UK; The perceptions of clinical managers in Portsmouth, UK	Background: Portsmouth NHS Library Service is exploring methods of raising its profile within its host organization and wishes to demonstrate its contribution to achieving organizational goals, perhaps by means of an impact study. Objective: The objective of this small scale study, regarded as a possible precursor to an impact study, was to identify areas where there is potential to increase awar…
7619	Twenty-five years of hospital and community psychiatry: 1945-1970	The author, the first medical director of the American Psychiatric Association and APA president in 1964-65, presents a historical review of the 25 years between 1945 and 1970, a period in which there was a reawakening of interest in the mentally ill and mentally retarded after years of neglect. He lists major landmarks in mental health care during those years, describes the first Mental Hospital…
3444	Cultivating physician leaders
3194	Stakeholder issues for the physician executive	If physician executives are to cope with the environmental turbulence and uncertainty facing their organizations, they must effectively manage their "stakeholders." The stakeholder approach helps integrate managerial concerns that are frequently treated separately, such as strategic management, marketing, human resource management, "organizational politics," and social responsibility. The stakeho…
2929	Strategic stakeholder management. First round results from 'Facing the Uncertain Future'	Authors summarize preliminary results from the first round of a two-round modified Delphi study called "Facing the Uncertain Future." Health care experts were asked to comment on the status of the health care industry in 1994 when the study began and their predictions for change by 1999. Major findings based on the 580 responses received include: (1) the continued movement of the U.S. health care…
8646	The paradox prescription: Leading the medical group of the future	Leaders of health care organizations must constantly deal with paradox in and around their organizations. The paradox profile is a modeling technique for examining how organizations prioritize their dealings with the eight competing issues from which the four paradoxes are derived. This article demonstrates the leadership challenges that exist when a paradox is present and how these tensions diff…
8779	The problematic fit of diagnosis and strategy for medical group stakeholders - Including IDS/Ns	This article extends stakeholder management theory using data from 270 medical practice executives to identify key stakeholders and determine the ''fit'' between stakeholder diagnosis and stakeholder management strategy. Four optimal and 12 suboptimal situations are identified.
3166	Negotiating for more than a slice of the pie	Negotiation is an important way for physician executives to manage conflict and to accomplish new projects. Because of the rapidly changing nature of the health care environment, as well as conflicts and politics within their organizations, managers need to effectively negotiate with a wide range of other parties. Managers should consider the relative importance of both the substantive and relati…
10220	The problematic fit of diagnosis and strategy for medical group stakeholders--including IDS/Ns	The present study extends stakeholder management theory using data from 270 medical practice executives to identify key stakeholders and determine the "fit" between stakeholder diagnosis and stakeholder management strategy. Four optimal and 12 sub-optimal situations are identified.
4559	Reconceptualising health services for school-age children in the 21st century	This paper describes the historical background and philosophy of development of health services for school-age children in England. The school health service originated in the early 20th century in response to increasing awareness of signifi cant childhood morbidity and has shifted from a 'seek and treat' to a 'prevent and promote' paradigm. The latter is currently supported by a clear evidence b…
5782	A Successful Model of Collaborative Practice in a University-Based Maternity Care Setting	When building an integrated practice, the ability of each team member to work comfortably with other professionals is key. Midwives need to understand departmental expectations for participation in resident/student education, be willing to provide midwifery care in a high-acuity setting with limited opportunities for low-intervention care, and understand expectations for clinical leadership. Phys…
9402	Clinic profile: The Jefferson-Myrna Brind Center for Integrative Medicine
6594	Military perspective on the civilian response to the London bombings July 2005	With the break up of the Warsaw Pact and changing global relations, current military deployments are becoming smaller and more expeditionary (e.g. Afghanistan, East Timor and Sierra Leone). During the Cold War, the use of weapons of mass effect was highly likely to have been seen on the battlefield. Ironically, the proliferation of CBRN agents and the knowledge of their application, as well as th…
6549	POPs less widely used	Progestin-only pills (POPs) are less widely used and available than combined pills. For example, the U.S. Agency for International Development (USAID) shipped only 3 million packets of POPs worldwide in 1994, compared with 62 million packets of combined pills, according to Mark Rilling, program analyst with USAID's Office of Population. While USAID considers POPs to be an acceptable contraceptive…
5668	Understanding referral patterns to an epilepsy clinic: Professional perceptions of factors influencing the referral of older adults	Purpose The number of older patients with epilepsy has been increasing steadily, however older adults have been shown to be referred less commonly to specialist epilepsy services than younger individuals. The aim of this study was to explore staff perceptions of why older adults may be under-represented in epilepsy clinics. Method We conducted 19 interviews with potential referrers and staff prov…
8965	Hiring your next partner: AOA critical issues	Hiring a new partner into an orthopaedic department or group can be a daunting task. A recent American Orthopedic Association symposium sought to address three major aspects of hiring that affect orthopaedic leaders: (1) when to hire-the chairperson's role; (2) generational issues that affect hiring; and (3) the development of an initial compensation package.How does the chairperson recruit new p…
6999	Medical leadership
7133	New CME for physician executives?
5571	A national survey of practice patterns in the noninvasive diagnosis of deep venous thrombosis	Purpose: Recent studies have recommended unilateral venous duplex scanning for the diagnosis of deep venous thrombosis (DVT) in patients who are unilaterally symptomatic. Vascular laboratory accreditation standards, however, imply that bilateral leg scanning should be performed. We examined whether actual practice patterns have evolved toward limited unilateral scanning in such patients. Methods:…
4842	Teasing leadership development out of clinical scenarios	Staff development professionals increasingly use clinical simulation, case studies, and nonsimulated, real-time clinical performance for strengthening clinical judgment and corresponding action when training clinicians. Leadership competencies can also be strengthened and reinforced during these educational opportunities. Through debriefing and peer evaluation, clinical scenarios are rich with le…
3982	Process evaluation of a multicomponent intervention program (exbelt) to reduce belt restraints in nursing homes	Objective: The current study describes the process evaluation of a multicomponent intervention program (Expelling Belts EXBELT]) to reduce the use of belt restraints in psychogeriatric nursing homes. The aim was to assess the feasibility and ascertain suggestions for optimization of the EXBELT program. Design: A descriptive study comprising longitudinal elements. Setting: Fifteen psychogeriatric …
8011	Subsequent Treatment Following Proximal Femoral Fracture - Who, When, Where? Assessment of the Current Situation in Germany	Background: Geriatric fractures are an increasing challenge for the German health-care system. While the acute care for patients with proximal femoral fractures is already standardised, differences remain in the further treatment and rehabilitation. A survey was conducted in cooperation with the section of geriatric trauma (AG Alterstraumatologie) of the German Association of Trauma Surgery (DGU)…
6079	The UK indicative prescribing scheme: background and operation	The cost of drugs in the UK has increased at a rate of 4% above inflation over the last ten years. Prescribing in general practice accounts for 80% of the total drugs bill. Within general practice, there is considerable variation in individual prescribing frequency and costs, reflecting demographic, morbidity and professional influences. Recognition that much prescribing is unnecessary and wastef…
4751	Prevalence of incontinence by race and ethnicity of older people admitted to nursing homes	Objective: While admissions of minorities to nursing homes (NHs) are increasing and prevalence of incontinence in NHs remains high, little is known about incontinence among racial-ethnic groups of NH admissions other than blacks. The purpose of this study was to describe the prevalence of incontinence among older adults admitted to NHs by race/ethnicity at three levels of measurement: individual …
7080	A medical director's experience with two types of HMO's
2986	The "gag rule" revisited: physicians as abortion gatekeepers	In this article, I explore this failure of the therapeutic exception as a compromise device in federal abortion counseling regulations] with an eye toward its broader lessons about the social uses of medical discretion and the difficulty of achieving an abortion compromise in America. I begin by examining the legal underpinning beneath the widespread belief that the "gag rule" imposed a near-abso…
6984	The documentation management program: a concerto for typically unaccompanied physician executives
3039	Professionalism and the physician leader	The perception of the well-respected, knowledgeable, empathetic physician of early 20th century medicine is slowly being eroded in American society today. Consider the causes of the breakdown and how to restore the image.
9985	A Dramatic Shift for Successful Health Care Reform	The need for population-based medicine is being driven by health care reform to address the issues of access, quality and cost of health care delivery. With a new value proposition of delivering patient-centered, high-quality care in a cost-effective manner looming on the horizon, physicians need to embrace population health management as a model for change in the delivery of care that is patient…
8854	The Swedish Health-Care System - an Economists View	This article compares the organization of the Swedish health care system with that in three other countries, the U.S., the U.K., and Canada, focussing on three main areas: (1) the provision and financing (public or private) of health insurance, including the question of the quality of the insurance protection offered; (2) the organization of the production of health services, and the economic inc…
4882	Improving growth of very low birth weight infants in the first 28 days	Objective. To increase weight gain in the first 28 days after birth for very low birth weight (VLBW) infants by isolating and sharing meaningful process differences between high- and low-weight-gain centers within a neonatal network. Design/Methods. We identified weight gain as an important target for improvement in 1999 for our national group practice of neonatologists. Site-specific average wei…
2907	The chief of staff and the medical director	To understand the roles of the medical director and the chief of staff, it is important to consider the environment in which they operate. If both the environment and the roles are designed for collaboration and cooperation, these physicians can contribute to the success of the institution.
6193	Indications for the use of low-osmolar contrast agents	The recent introduction of low-osmolar contrast agents for use in radiology procedures presents a dilemma for health care managers concerned about cost and quality. The new agents are reported to be safer and are better tolerated by patients, but they are very costly. Earlier this year, a survey was sent to hospital-based members of the American College of Physician Executives to determine what p…
2709	Management training for the physician executive	At conferences of physician managers, the issue almost always arises of whether or not a physician manager needs to obtain a formal management degree. There is no clear answer to such a question, reason enough for its perennial appearance at such meetings. These decisions are the result of both personal and environmental factors, each creating unique situations that will dictate the direction tak…
3653	Second institutionalization	The medical director of the Joseph L. Morse Geriatric Center in West Palm Beach, FL, details his experiences with "Boris," a resident at the center. Due to the fact that Boris suffered from mild cognitive impairment and lived alone in southern Florida with no immediate family available, the authors did not have access to indepth or formal social and personal history. Therefore, it was not known t…
5335	Measuring International Normalized Ratios in Long-Term Care: A Comparison of Commercial Laboratory and Point-of-Care Device Results	Objectives: Point-of-care (POC) anticoagulation testing devices can potentially improve warfarin therapeutics in long-term care; however, there is variable accuracy reported for these devices and scant data when used in older adults. Accordingly, we undertook this study to determine the accuracy of a POC device (Hemosense INratio) in long-term care settings and examine factors associated with dis…
4222	Working With Families in Long-Term Care	Effective communication with families can improve clinical process and outcomes in long-term care. Such communication may be challenging to long-term care clinicians, who may feel they lack requisite skills or are uncomfortable with potentially charged and negative emotions that may result. These barriers can be overcome by using models of family behavior and of physician involvement in family co…
3208	Physicians in transition	The study of physicians as managed care executives has been relatively recent. Much of what was written in the past focused primarily on doctors who had taken hospital-based administrative positions, especially as medical directors or vice presidents of medical affairs.1 But the '80s brought rising health care costs and the emergence of the "O's"--HMOs, PPOs, UROs, EPOs, PHOs, H2Os, and Uh-Ohs--i…
3574	Be an effective medical director
3354	The role of the nursing home medical director
8786	Quality of health care .6. The role of physicians in the future of quality management
10373	A report card on continuous quality improvement
3696	Addressing the leadership gap in medicine: Residents' need for systematic leadership development training	All clinicians take on leadership responsibilities when delivering care. Evidence suggests that effective clinical leadership yields superior clinical outcomes. However, few residency programs systematically teach all residents how to lead, and many clinicians are inadequately prepared to meet their day-to-day clinical leadership responsibilities. The purpose of this article is twofold: first, to…
7406	Implementing a pilot leadership course for internal medicine residents: design considerations, participant impressions, and lessons learned	BACKGROUND: Effective clinical leadership is associated with better patient care. We implemented and evaluated a pilot clinical leadership course for second year internal medicine residents at a large United States Academic Medical Center that is part of a multi-hospital health system. METHODS: The course met weekly for two to three hours during July, 2013. Sessions included large group discussio…
1929	Interpretations of referral appropriateness by senior health managers in five PCT areas in England: a qualitative investigation	To explore interpretations of "appropriate" and "inappropriate" elective referral from primary to secondary surgical care among senior clinical and non-clinical managers in five purposively sampled primary care trusts (PCTs) and their main associated acute hospitals in the English National Health Service (NHS). Semi-structured face-to-face interviews were undertaken with senior managerial staff f…
3288	A qualitative analysis of a consensus process to develop quality indicators of injury care	Consensus methodologies are often used to create evidence-based measures of healthcare quality because they incorporate both available evidence and expert opinion to fill gaps in the knowledge base. However, there are limited studies of the key domains that are considered during panel discussion when developing quality indicators. We performed a qualitative content analysis of the discussions fro…
7531	Economic implications of the timing of do-not-resuscitate orders for ICU patients	Healthcare reform continues to move forward, with the influence of managed care increasing in most areas of the United States. Strategies for cost containment are being considered to limit marginally beneficial health care, including futile-care policies, capitation, preset limits on health care, and guidelines for writing do-not-resuscitate (DNR) orders. Recent studies which attempted to improve…
3835	Patients' Awareness of Symptoms of Dysphagia	Objectives: To assess geriatric patients' assessment of their clinical symptoms of dysphagia by means of a customized dysphagia screening tool and the usefulness of this assessment to health care professionals. Design: The screening tool was distributed to an appropriate cohort and the entries correlated with results of standard speech-language pathology clinical assessments. Setting: A large lon…
5403	Long-Term Care and Oral Health Knowledge	Poor oral care correlates with an increase in systemic diseases such as aspiration pneumonia. Lack of education and oral care knowledge in caregivers raises the risk of poor oral care among elderly patients residing in long-term care facilities. This study investigated the results of an education program provided by speech-language pathologists for certified nursing assistants (CNA). Data pre- an…
4327	Financial crisis in a family practice residency: A successful strategy	A family practice residency program in a California public teaching hospital was faced with a financial crisis that threatened its elimination. Hospital officials and medical leaders developed a strategy that resulted in (1) personnel reductions focused principally on hospital overhead departments, (2) reductions in faculty teaching fees, (3) increased resident and faculty productivity, (4) incre…
9939	Management in medicine or medics in management? The changing role of doctors in German hospitals	Purpose - Internationally, management in medicine has become a topical issue in health care research and policy. Against this background, the purpose of this paper is to examine the changing role of doctors in the management of German hospitals. Design/methodology/approach - The paper is based on a literature review on the one hand, explorative research drawing on field document and expert interv…
6947	Executives with white coats - The work and world view of managed-care medical directors: Second of two parts
7020	Executives with white coats - The work and world view of managed-care medical directors
2107	High and rising health care costs. Part 4: Can costs be controlled while preserving quality?	Several interrelated strategies involving physician leadership and participation have been proposed to contain health care costs while preserving or improving quality. These include programs targeting the 10% of the population that incurs 70% of health care expenditures, disease management programs to prevent costly complications of chronic conditions, efforts to reduce medical errors, the streng…
6214	Pay for performance in hospitals: implications for nurses and nursing care	As pay-for-performance programs gain momentum, hospital administrators and clinical leaders will need to consider the organization's infrastructure and measures that promote quality management initiatives. Many hospital performance measures by the Centers for Medicare & Medicaid Services involve chronic diseases that may be best managed by an interdisciplinary team-based approach, of which nurses…
6834	Malpractice stress and coping--the role of the physician executive
3545	NAMDRC: medical directors getting it together
8752	SHARE: A tool to analyze and assess strategies in health care organization management	In health care organizations, management of both human and material resources implies decision making. When seemingly equivalent strategies are possible, simulation can help to make a decision on better grounds. The SHARE workframe was designed to address the specificities of health care and to provide a comprehensive environment for modelling and simulating health care processes. The typology of…
9013	The relationship between nurse practice environment, nurse work characteristics, burnout and job outcome and quality of nursing care: A cross-sectional survey	Aim: To explore the mechanisms through which nurse practice environment dimensions are associated with job outcomes and nurse-assessed quality of care. Mediating variables tested included nurse work characteristics of workload, social capital, decision latitude, as well as burnout dimensions of emotional exhaustion, depersonalization, and personal accomplishment. Background: Acute care hospitals …
9461	General Practitioners with special clinical interests: a qualitative study of the views of doctors, health managers and patients	BACKGROUND: The difficulties with under-provision of doctors mean that alternative ways of providing services need to be developed. In the UK, some primary care doctors are now providing services traditionally only obtained through secondary care. The views of health care professionals, as well as patients, about these new services are currently unexplored. OBJECTIVES: To study the views of a var…
9202	Will red ink cause IDSs to self-destruct?	Faced with mounting losses associated with owned medical practices, leaders of integrated systems can be tempted to allow their concerns about the situation to goad them to act too hastily to remedy it. IDS leaders require a process for examining the causes of medical practice underperformance that focuses simply on clarifying the facts. As part of this process, they should examine five areas: ac…
3435	Physician leadership
8015	Paul Nitsche: psychiatric reformer and main protagonist of Nazi euthanasia	The professional career of Paul Nitsche reflects the contradictory path taken by a German institutional psychiatrist who was a leader in the field at the time. During the Weimar Republic he advocated improving the institutional system based on principles of psychiatric reform, but was already receptive to concepts of racial hygiene. Shortly after the National Socialists seized power, Nitsche was …
10314	The instrumental value of medical leadership
3045	Restructuring within an academic health center to support quality and safety: the development of the Center for Quality and Safety at the Massachusetts General Hospital	Recent focus on the need to improve the quality and safety of health care has created new challenges for academic health centers (AHCs). Whereas previously quality was largely assumed, today it is increasingly quantifiable and requires organized systems for improvement. Traditional structures and cultures within AHCs, although well suited to the tripartite missions of teaching, research, and clin…
10289	Leading clinicians and clinicians leading
8975	Risks, dangers and competing clinical decisions on venous thromboembolism prophylaxis in hospital care
9522	Incentive implementation in physician practices: a qualitative study of practice executive perspectives on pay for performance	Pay-for-performance (P4P) programs offer health care providers financial incentives to achieve predefined quality targets. Practice executives sit at a key nexus point for determining how P4P programs are implemented in physician practices. Using a qualitative interview design, this article examines the role practice executives play in the implementation of P4P programs and how their perspectives…
6285	Transfusion medicine management for reconstructive spinal repair in a patient with von Willebrand's disease and a history of heavy surgical bleeding	STUDY DESIGN: A case report of a multidisciplinary approach to a second reconstructive back surgery in a patient with von Willebrand's disease, flatback syndrome, and a history of heavy surgical bleeding is presented. OBJECTIVE: To review the perioperative planning and assessment of hemostasis and transfusion medicine management, including administration of Humate P, a Factor VIII preparation wit…
6811	Are we facing our responsibilities as medical directors
8611	Rural long-term care integration: Developing service capacity	This article uses a case study-based framework for analyzing acute and long-term care systems' integration efforts in rural areas and their impacts on sen,ice capacity. The article examines opportunities for enhancing sen,ice capacity, as illustrated by the experiences of rural programs in three states: Arizona, Illinois, and Vermont, Local control, local leadership, the medical/social paradigm, …
7605	The provision of birth control services to unwed minors: a national survey of physician attitudes and practices
2824	The case for medical direction in home care agencies	Good medical directors can add value across all areas of agency operations. With relevant training, good communication, and fair reimbursement, agencies can benefit from the knowledge and expertise of physicians who are committed to home care.
4590	Reported home health agency referrals by internists and family physicians	Objective: To evaluate the frequency of home health agency referrals (HHRs) by internists and family physicians. Design: Telephone survey of a randomly selected, nationally representative, stratified physician sample. Participants and Setting: One thousand one hundred sixty-one interviews with 576 family physicians and 585 internists selected from the American Medical Association Physician Master…
4022	Professional misconduct: The Bristol case	In June 1998, the Professional Conduct Committee of the General Medical Council of the United Kingdom (the body which regulates British doctors) concluded the longest-running case it has considered this century. Three medical practitioners were accused of serious professional misconduct relating to 29 deaths (and four survivors with brain damage) in 53 paediatric cardiac operations undertaken at …
5358	Revalidation is not to be feared and can be achieved by continuous objective assessment	Revalidation is defined by the International Association of Medical Regulatory Authorities as ├óΓé¼┼ôthe process by which doctors have to regularly show that they are up to date, and fit to practice medicine├óΓé¼┬¥. In December 2012, the General Medical Council in the United Kingdom introduced revalidation processes that involve medical practitioners collecting a portfolio of evidence for assessm…
8467	Early rehabilitation and specific rehabilitation - Components of a complete rheumatological treatment concept	From the very beginning of a necessary acute inpatient treatment and within the hospitalization period necessary for this acute treatment, the rehabilitation potential must be exploited fully in order to increase the quality of treatment. The accompanying rehabilitation in the hospital (early rehabilitation) cannot replace the special, time-consuming, multimodal rehabilitation treatment complex. …
8495	Succession planning - Securing the future	Succession planning is an essential business strategy for healthcare organizations, given the impending retirement of the huge Baby Boomer cohort of experienced nurses. It ensures that there will be qualified candidates when key vacancies occur. The authors describe the critical elements of a succession plan and suggest ways to implement them. The model can be applied to leadership and clinical p…
4696	Moving beyond implementation to sustained use of computers in general practice in Australia	This research reports on the results from a cross sectional study of doctor attitudes towards computerisation in a regional area (the Illawarra) of New South Wales, Australia. The survey examined General Practitioner (GP) attitudes towards computerisation and computerised medical records use in general practice. A quantitative survey was mailed to 205 GPs in the Illawarra region in 2001. The resu…
6316	Encouraging women and minorities to enter medical management	Women and minorities are underrepresented in medical management. If we use our personal knowledge of physician managers we know, it should be clear that the profession is dominated by white males, mainly middle-aged. But the evidence is more conclusive.
8348	2006 national clinical pharmacy services survey: Clinical pharmacy services, collaborative drug management, medication errors, and pharmacy technology	Study Objective. To determine the extent of 15 hospital-based clinical pharmacy services, 51 different drugs managed under protocol by pharmacists, medication errors, and pharmacy technology in United States hospitals. Design. A survey was mailed, as well as sent electronically, to pharmacists in 2893 hospitals. Results. A total of 1125 surveys were returned (38.9% response rate). The 1125 hospit…
8242	A Profile of Advanced Practice Clinician Membership in the American Society for Colposcopy and Cervical Pathology	Objective. To describe the advanced practice clinician (APC) membership of the American Society for Colposcopy and Cervical Pathology (ASCCP). Materials and Methods. Members of the APC Task Force designed a 34-question survey and sent it by electronic mail to 270 APC ASCCP members in the fall of 2006. The survey assessed demographics, preparation for colposcopy practice, current practice environm…
4932	Encouraging participation in health system reform: Is clinical engagement a useful concept for policy and management?	Objective. Recent health system enquiries and commissions, including the National Health and Hospital Reform Commission, have promoted clinical engagement as necessary for improving the Australian healthcare system. In fact, the Rudd Government identified clinician engagement as important for the success of the planned health system reform. Yet there is uncertainty about how clinical engagement i…
5690	Bacteriuria in a Geriatric Hospital: Impact of an Antibiotic Improvement Program	Objectives: To prospectively evaluate a management approach to bacteriuria including advice from an infectious diseases consultant (IDC) in geriatric inpatients. Design: Prospective study from July 1, 2003, to June 30, 2004. Setting: A 205-bed geriatric university-affiliated hospital. Participants: Consecutive hospitalized patients with positive urine cultures. Intervention: The hospital's infect…
8328	Examining the knowledge, attitude and use of research by nurses	Aim This study sought to determine the knowledge, attitudes and use of research by nurses. Background There is little evidence about whether nurses are aware of using research and how much research they use in their clinical practice. Method Using a descriptive design, 347 registered and Enrolled Nurses completed the Edmonton Research Orientation Survey. Results Senior Nurse Managers were more li…
3703	Certified Nursing Assistants' Perceptions of Nursing Home Patient Safety Culture: Is There a Relationship to Clinical Outcomes?	Objectives: The main objective of this study was to examine whether certified nursing assistants' (CNAs') perceptions of patient safety culture (PSC) were correlated with clinical outcomes (rates of falls, pressure ulcers, and daily restraint use) in a random sample of nursing homes. An additional objective was to describe facility-level and CNA-level characteristics that were associated with CNA…
5191	Emerging issues in antibiotic resistant infections in long-term care facilities	Managing patients infected with antibiotic resistant bacteria is becoming one of the major clinical obstacles facing physicians who treat patients in long-term care facilities (LTCFs). Penicillin-resistant pneumococci (PRP), vancomycin-resistant enterococci (VRE), gram-negative bacteria that produce extended-spectrum and ampC-type ├Ä┬▓-lactamase enzymes, and quinolone-resistant gram-positive and …
3860	Hospitalization risk following admission to an academic nursing home	Objectives: Nursing home residents are at risk for experiencing acute illness and hospitalization early in nursing home stay. The objectives of this study were (1) to measure the probability of hospitalization over time from nursing home admission, and (2) to determine resident risk factors for early hospitalization. Design: Prospective observational study. Setting: 409-bed urban, not-for-profit …
7879	Delirium During Acute Illness in Nursing Home Residents	Objectives: To ascertain the incidence of delirium during acute illness in nursing home residents, describe the timing of delirium after acute illness onset, describe risk factors for delirium, and explore the relationship between delirium and complications of acute illness. Design: Prospective observational cohort study. Setting: Three nursing homes in metropolitan New York. Participants: Indivi…
4546	Inter-facility transfer of patient information before and after HIPAA privacy measures	Objectives: The study objectives were (1) to test whether interfacility communication of health information at the time of patient transfer changed as a result of implementation of US privacy protection measures (HIPAA) in April 2003, and (2) to examine patient, transfer, and illness characteristics correlated with interfacility transfer document completion. Design: Observational study. Participa…
8351	Family caregivers: A shadow workforce in the geriatric health care system?	Based on two years of fieldwork, conducted between March 2003 and March 2005 in the health care industry of the northeastern United States, this study shows that the work of family caregivers of elders goes far beyond previously recognized care in the home to acknowledge care inside health care facilities and in conjunction with community services. It reveals that family caregivers-untrained, und…
9195	Creating the conditions for growth: a collaborative practice development programme for clinical nurse leaders	boomer c.a.& mccormack b. (2010) Journal of Nursing Management├é┬á 18, 633-644 Creating the conditions for growth: a collaborative practice development programme for clinical nurse leaders Aim To evaluate a 3-year practice development (PD) programme for clinical nurse leaders. Background The development of effective leaders is a key objective to progress the modernization agenda. This programme a…
8180	Barriers to the acceptance of electronic medical records by physicians from systematic review to taxonomy and interventions	Background: The main objective of this research is to identify, categorize, and analyze barriers perceived by physicians to the adoption of Electronic Medical Records (EMRs) in order to provide implementers with beneficial intervention options. Methods: A systematic literature review, based on research papers from 1998 to 2009, concerning barriers to the acceptance of EMRs by physicians was condu…
7925	A Feasibility Study of Transcutaneous Posterior Tibial Nerve Stimulation for Bladder and Bowel Dysfunction in Elderly Adults in Residential Care	Objective: To assess preliminary effects of a program of transcutaneous posterior tibial nerve stimulation (TPTNS) on lower urinary tract symptoms and number of episodes of urinary and fecal incontinence in older adults in residential care homes and the feasibility of a full-scale randomized trial. Design: Pilot randomized single-blind, placebo-controlled trial. Setting: Seven residential care ho…
3996	Urinary incontinence and indwelling urinary catheters in acutely admitted elderly patients: Relationship with mortality, institutionalization, and functional decline	Objectives: To study differences in functional status at admission in acutely hospitalized elderly patients with urinary incontinence, a catheter, or without a catheter or incontinence (controls) and to determine whether incontinence or a catheter are independent risk factors for death, institutionalization, or functional decline. Design: Prospective cohort study conducted between 2006 and 2008 w…
5463	How do I implement a more restrictive transfusion trigger of hemoglobin level of 7 g/dL at my hospital?	Background: The red blood cell (RBC) transfusion trigger is a major driver of transfusion practice and affects health care costs and in some instances patient outcomes. Reducing the transfusion threshold will decrease RBC utilization and hospital costs. Study Design and Methods: The hospital transfusion committee, endorsed by the medical staff executive committee, developed an educational program…
8496	Attitudes towards patient care at the end of life. A survey,of directors,of neurological departments	In view of the increasing importance of palliative medicine and end-of-life care of neurological patients, a survey from the American Academy of Neurology was translated in a validated fashion and sent to all medical directors of neurological departments in Germany. The topics of the survey comprised - based on clinical scenarios - the withdrawal, or withholding of life-sustaining measures, physi…
8661	The role of clinical opinion leaders in guideline implementation and quality improvement	Background: The lag between the publication of clinical and health-services research and the application of this information is substantial and delays health-care improvement. A wide range of corrective strategies are being used to address this issue. Objectives: Evolution in the use of significant opinion leaders is described. Hospital quality improvement projects, undertaken by the Healthcare E…
8681	Skills and attributes of directors of educational programmes	Objectives The purpose of this study was to obtain a list of desirable skills and attributes of prospective educational programme directors as judged by potential employers of future directors. Design An international mail survey was conducted worldwide, using a one-page, open-ended questionnaire. Setting University of Illinois at Chicago, USA. Subjects Deans, department heads and chief executive…
8513	Parents' reports of children's medical care access - Are there Mexican-American versus non-Hispanic white disparities?	Objectives: We investigated whether there were Mexican-American versus non-Hispanic white disparities in parents' reports of problems with 4 dimensions of children's medical care access after controlling for a range of demographic, social, economic, and health status factors. Methods: Data were collected through a telephone survey of 5941 parents residing in Texas. The survey questionnaire includ…
4523	Rural residence and migration for specialty physician care	This article describes why rural residents migrate or travel outside their local market area for specialty physician care. Data were collected through a random mail survey of persons residing in Iowa's rural counties. The results imply that migration for specialty care is not simply a function of a low perceived availability of local specialty physicians. Managers of rural and urban health care s…
8657	Why rural residents migrate for family physician care	Several studies have examined why rural residents bypass local hospitals, but few have explored why they migrate for physician care. In this study, data from a random mail survey of households in rural Iowa counties were used to determine how consumers' attitudes about their local health system, health beliefs, health insurance coverage and other personal characteristics influenced their selectio…
8578	Are rural residents and Hispanics less satisfied with medical care? Evidence from the Permian Basin	Few population-based studies of consumers' perceptions of health care quality have included both rural residents and Hispanics. Using data collected through a random-digit telephone survey of households in the Permian Basin region of west Texas, an area with a relatively high percentage of Mexican Americans, we tested for rural/urban and ethnic differences in satisfaction with medical care. The s…
5521	Diversity in pulmonary rehabilitation: A geographic survey study	This descriptive study was undertaken to assess similarities and differences in midwestern outpatient pulmonary rehabilitation programs. A three-page, 26-item survey was sent to a convenience sample of 31 program coordinators. Major areas of focus were: program organization including program age, size, and personnel; methods of implementing daily activities, namely exercise testing and training, …
8771	Geriatrics: The effect of time in medicine	In the October 1997 issue, THE WESTERN JOURNAL OF MEDICINE, along with 82 journals from 30 countries, will focus on aging. Our emphasis will be on successful aging. Eric B. Larson, MD, Medical Director, University of Washington Medical Center, and Edward H. Wagner, MD, MPH, Director of the Center for Health Studies and of the W.A. (Sandy) MacColl Institute for Health Care Innovation, Seattle, are…
3155	We can be heroes	Physician executives are engaged in a search for ways to maintain balance, enthusiasm, and gratification in today's health care delivery environment. The primary resource for effecting positive change is themselves. This article addresses both pragmatic and philosophical initiatives that could assist them in their search. It postulates the premise that physician executives help themselves, their …
9214	Ethical budgets: a critical success factor in implementing new public management accountability in health care	New public management accountability is increasingly being introduced into health-care systems throughout the world - albeit with mixed success. This paper examines the successful introduction of new management accounting systems among general practitioners (GPs) as an aspect of reform in the Italian health-care system. In particular, the study examines the critical role played by the novel conce…
8388	Test the artefact - Develop the organization - The implementation of an electronic medication plan	Objective and methods: The paper aims to develop further insights into the process of implementation of IT in health care by describing findings from a study of a trial implementation of a newly developed electronic medication plan (EMP) in three hospitals in a county in Denmark. A sociotechnical perspective is applied to data acquired by the qualitative methods of participant observation and sem…
2231	Systematic Review of Studies of Staffing and Quality in Nursing Homes	Purpose: To evaluate a range of staffing measures and data sources for long-term use in public reporting of staffing as a quality measure in nursing homes. Method: Eighty-seven research articles and government documents published from 1975 to 2003 were reviewed and summarized. Relevant content was extracted and organized around 3 themes: staffing measures, quality measures, and risk adjustment va…
2392	What Do We Know About Knowledge Translation in the Care of Older Adults? A Scoping Review	Objectives: The recent emphasis on knowledge translation (KT) in health care is based on the premise that quality of care improves when research findings are translated into practice. This study aimed to identify the extent, nature, and settings of KT research pertaining to the care of older adults. Design and Methods: We searched Medline, CINAHL, The Cochrane Library, and EMBASE for systematic r…
3676	Nutrition Status Among Residents Living in a Veterans' Long-Term Care Facility in Western Canada: A Pilot Study	Objective: To examine nutrition status and to explore risk factors for malnutrition in an urban veterans' long-term care (LTC) facility in Western Canada to determine whether nutrition should be a higher priority for managers, physicians, and staff. Design: A descriptive cross-sectional study design was used. Setting: A LTC facility for Canadian veterans with a resident population of 120 adults w…
6736	Examining communication and team performance during clinical handover in a complex environment: the private sector post-anaesthetic care unit	Threats to patient safety during clinical handover have been identified as an ongoing problem in health care delivery. In complex handover situations, organisational, cultural, behavioural and environmental factors associated with team performance can affect patient safety by undermining the stability of team functioning and the effectiveness of interprofessional communication. We present a pract…
8339	Intelligent information: A national system for monitoring clinical performance	Objective. To use statistical process control charts to monitor in-hospital outcomes at the hospital level for a wide range of procedures and diagnoses. Data Sources. Routine English hospital admissions data. Study Design. Retrospective analysis using risk-adjusted log-likelihood cumulative sum (CUSUM) charts, comparing each hospital with the national average and its peers for in-hospital mortali…
6776	Physician leaders should embrace patient engagement/activation
3426	Twitter: an essential tool for every physician leader
2767	Interview with a quality leader: Kent Bottles, MD, president of ICSI, on transforming care for the future. Interview by Susan V. White	Kent Bottles, MD, President of the Institute for Clinical Systems Improvement (ICSI). Dr. Bottles is a board-certified pathologist who specialized in surgical and cyto-pathology. He earned a medical degree from Case Western Reserve University in Ohio. He has extensive experience in integrated healthcare delivery systems, research, academia, commercial laboratories, genomics, proteomics, and manag…
3099	Wandering in the desert. Lessons from a life in health care	A physician executive who's worked in many different areas of health care explains the nearly universal problems he's encountered with the "broken" system. He also suggests ways to fix it.
6525	Chance encounters	How can physician executives change their thinking and expand their understanding? Chance encounters offer a way to draw on others' unique experiences and patterns of thought unknown to us and have our usual way of thinking challenged and sometimes shattered--one of life's most powerful experiences. After reflecting on three optimal personal learning experiences from a recent conference, the auth…
3010	Leading in a chaotic health care environment	How can physician executives be effective leaders during a time of such upheaval in health care? How does anyone lead in a confusing environment where planning seems impossible? Is effective leadership even possible when no one seems to understand what is going on? These important questions are addressed in this article. Health care is a confusing field. But it still needs effective leadership. E…
3113	Reinventing my medical career	The author found himself in a surprising situation in the Fall of 1998. For the first time in his life, he was looking for a job. Kent Bottles, MD, shares his experience of reinventing himself from academic chairman in an integrated delivery system to health care consultant. He stresses that physician executives need to package their experiences in terms of transferable skills that are easily und…
6986	How physician leaders can use social media to crowdsource
6860	Generational attitudes affect adoption of social media by physician leaders
10057	If I Can Learn to Become a Great Speaker, Anyone Can	Speaking in public is in the top 10 list of American fears according to the National Comorbidity Survey of more than 8,000 respondents published in the American Journal of Psychiatry. Public speaking makes the top 10 list of American fears as measured by what people search for on the Internet, according to Bill Tancer's book Click. Because early humans who feared dangerous situations were more li…
10087	Patients, Doctors and Health 2.0 Tools	Physician executives understand that the major challenge of the early 21st century is to provide health care that delivers more value for patients, employers, third-party payers, and government. One of the most intriguing aspects of the evolving physician/patient relationship is how it will change as patients and physicians participate more and more in what has been termed Health 2.0. Health 2.0 …
10045	Who Should Manage Your Social Media Strategy?	Hospital and medical group leaders are facing the most challenging health care environment in recent memory. The need to decrease per-capita cost and increase quality to respond to federal health care reform and the global economy is a daunting task that requires two-way communication with a broad range of stakeholders. As reform unfolds, hospitals and medical groups of all sizes are embracing so…
9830	Breast cancer care: women's experience	Medical treatments for breast cancer are undergoing rapid change. Studies of the management of breast cancer have investigated the psychosocial consequences of the diagnosis as expressed by the patients themselves, but infrequently relate these women's views directly to improvements in health care systems. The following study explores the experience of 18 women recently diagnosed as having breast…
2821	Expanding roles for radiology administrators	In a fast-moving trend, radiology administrators are being asked to assume responsibility for other hospital departments. Pressure to reduce costs is the primary force behind restructuring that results in expanded roles for managers. The changes mean fewer management positions and increased responsibilities for those who retain their jobs. To maximize their opportunities for success, radiology ad…
4729	Diabetes risk factors, diabetes risk algorithms, and the prediction of future frailty: The whitehall II prospective cohort study	Objective: To examine whether established diabetes risk factors and diabetes risk algorithms are associated with future frailty. Design: Prospective cohort study. Risk algorithms at baseline (1997-1999) were the Framingham Offspring, Cambridge, and Finnish diabetes risk scores. Setting: Civil service departments in London, United Kingdom. Participants: There were 2707 participants (72% men) aged …
8391	An overview of the world's medical schools	Background: In the past several years, there has been a rapid expansion in the number of medical schools. Presently, there are over 1,900 operating medical schools in the world, located on six of the seven continents. Regrettably, other than for select countries and regions, relatively little is known about the characteristics or the quality of these institutions. Description: The International M…
8639	The Use of Quality Benchmarking in Assessing Web Resources for the Dermatology Virtual Branch Library of the National electronic Library for Health (NeLH)	Background: In 1998, the U. K. National Health Service Information for Health Strategy proposed the implementation of a National electronic Library for Health to provide clinicians, healthcare managers and planners, patients and the public with easy, round the clock access to high quality, up-to-date electronic information on health and healthcare. The Virtual Branch Libraries are among the most …
5321	The urgency of preparing primary care physicians to care for older people with chronic illnesses	Population trends are driving an undeniable imperative: The United States must begin training its primary care physicians to provide higher-quality, more cost-effective care to older people with chronic conditions. Doing so will require aggressive initiatives to educate primary care physicians to apply principles of geriatrics - for example, optimizing functional autonomy and quality of life - wi…
6814	Ethics and research in long-term care: A position statement from the American medical directors association
5146	How to Improve Nutritional Support in Geriatric Institutions	Nutritional problems are frequent in nursing homes including undernutrition, obesity, and diabetes mellitus, mainly related to disability and behavior troubles. Adequate nutritional care relies both on the quality of menus for regular and modified diet (texture-modified and enriched food) and on the staff knowledge of nutritional problems, particularly undernutrition. Self-assessment of professio…
3921	Vision in the global evaluation of older individuals hospitalized following a fall	Introduction: The objective of this study was to verify if vision is appropriately evaluated in older individuals admitted to a Geriatric Assessment Unit following a fall. Methods: A retrospective clinical chart review of 158 patients from 3 university-based Geriatric Assessment Units is presented. The clinical charts of patients admitted following a fall in the Geriatric Assessment Units of 3 Mo…
2194	Hampshire HealthConnect: A local effort increases access to health care for the uninsured	In the absence of universal coverage, there is a need to develop solutions at a local and state level to the dramatic rise in the uninsured. This article summarizes a local county-wide effort to address this issue in a rural area. Key ingredients for success include both hospital leadership (they have significant resources at their disposal), extensive community involvement (to maintain momentum …
9058	From Knowledge Translation to Engaged Scholarship: Promoting Research Relevance and Utilization	Abstract: It is now accepted within health care that clinicians and managers should base their practice and decision making on evidence. One would think that this would be quite a simple undertaking├óΓé¼ΓÇ¥if good research is available and well communicated, people will act on it. But most of our efforts to date, which have focused largely on research transfer, have had modest success. This has c…
9001	Measuring safe staff levels in the community: the 'DominiC' Workforce management tool	There is significant need to establish and predict what numbers of district nursing staff are needed to provide quality patient care. This is the first in a series of articles sharing the evidence-based and tested solutions being used in clinical practice across the UK to inform caseload and workforce planning. Stockport NHS Foundation Trust's electronic workload management tool 'DominiC' is expl…
[truncated: 7,401 more rows]

## Sheet: Title Abst Screening
	Number of Screeners:	2	If there is only 1 screener, click on the link to the left to make the adjustment.									Do not enter data to the right of this column
[truncated: 8,497 more rows]

[truncated: 1 more sheets: Partial PRISMA flowchart]
