# Supplementary material for: Medical leaders or masters?—A systematic review of medical leadership in hospital settings
Source: PLoS One. 2017 Sep 14;12(9):e0184522. doi: 10.1371/journal.pone.0184522 (PMC5598981; doi:10.1371/journal.pone.0184522)
Supplement: S2 File — (XLSX) [file pone.0184522.s004.xlsx]

## Sheet: Instructions & copyright
Excel Workbook for Reviewing Full Text Articles
Copyright/License
The "Excel Workbook for 2 Full Text Reviewers" by Helena M. VonVille is licensed under a Creative Commons Attribution-NonCommercial-ShareAlike 3.0 Unported License.
More information about Creative Commons can be found at:
http://creativecommons.org/licenses/by-nc-sa/3.0/
Date of last revision:			The most current version of the Excel workbook along with instructions for use can be found at:
2015-12-08			http://libguides.sph.uth.tmc.edu/excel_SR_workbook
If you discover a problem with a formula or your have a suggestion to improve this workbook, please contact Helena VonVille:
helena.m.vonville@uth.tmc.edu
713-500-9131
University of Texas School of Public Health Library
Changes made to this revision (12/8/2015)
Added rows in the screening and FT review worksheets to allow for larger data sets.
Changes made to this revision (11/0/2015)
Minor changes to formulas in the Exclusion Reasons worksheet.
Changes made to this revision (8/28/2015)
Added formulas to the Exclusion Reasons page to check for errors.
Changes made to this revision (8/17/2015)
Fixed language on the error messages to be consistent with other workbooks.
Changes made to this revision (4/31/2015)
Fixed a data validation issue on the Full Text Reviewed worksheet.
Changes made to this revision (4/14/2015)
There was an error in the data validation formula for the 1st reviewer. It has been fixed.
Changes made to this revision (4/8/2015)
A modified PRISMA flowchart has been added. It provides data for items excluded during the full review portion of the SR.
This workbook is designed for blinding full text decisions of 2 reviewers. If you have only 1 reviewer, use the PRIMARY Excel Workbook for Systematic Reviews.

## Sheet: Exclusion Reasons
	This workbook is designed for 1 or 2 reviewers If there is just one reviewer, copy your decisions and paste them into the appropriate worksheet of the primary Excel workbook.	2
	Review Full Text: While you cannot review the full text articles in this worksheet, both reviewers should record their decisions in this worksheet and copy to the MASTER Excel workbook order to reconcile differences. Don't worry if you have fewer than 15 exclusion criteria-- it is only an issue if you have more than 15. Each reason will be displayed as a drop down list in the cells of the "FT Exc…
	Reconcile all decision differences in the COMPILED REVIEWING Excel workbook.
	Review Full Text
	Exclusion reason	Total # for each reason: 1st reviewer	Total # for each reason: 2nd reviewer
	Not physicians	57	0
	Not working in a hospital setting	31	0
	Not focused on cure	0	0
	Not in a formal or informal leadership role	2	0
	Not focused on a definition of ML, skills or competencies, or organizational barriers for ML	40	0
	Focus on effectiveness of ML	10	0
	Interventions to develop ML, incl education programs	21	0
	Governance when meant in a broader healthcare setting than solely the hospital setting	0	0
	Non-English or non-peer reviewed publication	250	0
	No research or theory	329	0
	Not in English	6	0
	No systematic review	0	0
	Reason #13	0	0
	Reason #14	0	0
	Reason #15	0	0
	Total # of NO's by reason	746	0	The formula to the left adds up how often reasons for no were given by each reviewer in the Full Text Reviewed worksheet.
	Total # of NO's selected in Full Text Reviewed	746	0	The formula to the left counts how often "no" was selected by each reviewer in the Full Text Reviewed worksheet.
	Difference between # of NO's by reason and # of NO's selected in the Full Text Reviewed worksheet	0	0	This should be 0. If it is not, you need to find the error! It could be "yes" was selected when it should have been "no" so a reason for no was recorded.
	Total # of FT "YES"	29	0	The formula to the left counts how often "yes" was selected by each reviewer in the Full Text Reviewed worksheet.
	Total # Unavailable	11	5	The formula to the left counts how often "Unavailable" was selected by each reviewer in the Full Text Reviewed worksheet.
	Total # of ILL Requests	0	0	The formula to the left counts how often "ILL" was selected by each reviewer in the Full Text Reviewed worksheet.
	Total number of NO's, YES's, ILL's, and UNAVAILABLE's in the Full Text Reviewed worksheet	786	5	The formula to the right counts adds together the number of times "no" was selected and "maybe" was selected by each screener.
	Total number of items to review	0	0	Counts how many items there are in Put titles&absts here
	Difference between # of items that were screened and the number of items to be screened.	786	5	This should be 0. If it is not, you need to find the error! The most likely option is that an item was not screened.

## Sheet: Put titles&absts here
The next worksheet receives data from this worksheet. DO NOT ERASE OR COPY OVER ANY CITATIONS IN THIS WORKSHEET.
Copy all of the citations from the Put titles&absts here worksheet from the PRIMARY workbook for this project. Be sure you include the data from the column Review the full text?. Paste the data starting at cell A5.
Citation ID #	Title	Abstract			Review the full text?		Paste the VALUES only of Review the full text?. To do so, right click on cell F5 and select Paste Values.
6788	What is Physician Leadership?
6982	4 Ways to Support Emerging Physician Leaders
8914	QUANTIFYING DIRECTORS
7298	Transforming services through clinical leadership
9000	Ten travel scholarships aim to focus on clinical leadership
9042	Clinical leadership is needed locally to inspire the NHS	Dr Phil Hammond, broadcaster and GP turned hospital doctor.
9069	Quarterly change
5995	Advances in Chronic Kidney Disease 2011 - 13th International Conference on Dialysis	The proceedings contain 28 papers. The topics discussed include: what is expected of a medical director in the centers for medicare and medicaid services conditions of coverage?; potential effects of the new medicare prospective payment system on drug prescription in end-stage renal disease care; motivational interviewing to engage patients in chronic kidney disease management; sodium: a wolf in …
9128	Leadership in emergency medical services
9141	The Julie Finucane OAM Medical for Leadership 2011
3515	Physician leadership is defining the way forward for Michigan health care
9250	Practice management: RPA releases position paper on medical director responsibilities...Renal Physicians Association	RPA endorses the core principles that form the basis for the CMS Conditions for Coverage (CFC) for ESRD facilities, and supports the key roles established for the dialysis facility Medical Director set forth in the CFC
9251	Fellmongers footnotes
9322	Chief executive's office
9339	Changing the culture of the NHS: the role of clinical governance managers
7058	Finding an effective structure for perioperative clinical leadership
3369	Research notes. The role and function of physician executives
9654	Clinical development: leadership initiative focuses on care delivery
9672	Management Q&A. Nonactive medical director
3331	Increasing the leadership role of medical directors in managed care	Based on the final group discussion of medical executives in managed care at the Specialist Cambridge Healthcare Summit on March 20-22, 2002, this article highlights the current limitations of medical directors' role in health plans and outlines practical approaches to appropriately increase their influence over the clinical outcomes of plan members, improve relationships of health plans with the…
6991	Physician leaders speak out
9756	Keynoter addresses clinical leadership
3375	Physician executives influencing other physicians
3550	Data watch: do medical directors have clout where it counts?
9818	New path for health-care leadership: clinical systems management	This article sets forth a concept and an action plan to support the educational needs for the clinical systems manager. This article describes the roles, competencies, and tasks of the clinical systems manager and defines specific intermediate and long-term steps. Clinical systems management is umbrella terminology used to describe an array of related jobs including, but not necessarily limited t…
3362	Physician executives view communication skills as the key to their success as managers
6872	Physician executives. Demand grows for doctors with management skills
3443	New medical director roles emerge as units emphasize medical model
3546	Physician executives report an increase in both job scope and responsibilities due to managed care
7057	Medical director raises barely a blip
7032	Is the grass really greener for a medical director?
8863	Medical Leadership - a Long and Noble Tradition
6898	Physician managers sharpen skills to meet future challenges
5969	The four toughest questions new medical directors ask	In this article, medical directors and educators who have leading roles in the young academy map some landmark answers to the four questions asked most often by newcomers.
7074	The medical director
7011	MEDICAL director
6975	The medical director/One level of care
6192	Time management. Getting more with less	This "how-to" article is designed to give physician executives a variety of time management ideas, strategies, and techniques. Time management is a critical skill that enables a manager to accomplish more with less effort. The benefits of improved time management are higher quality professional and personal life, and reduced stress.
3367	Executive coach helps physician adjust to life as medical director	The skills that had served Dr. Adler so well in his medical practice didn't help him much in the managed care business world.
8275	'Keeping things moving': space and the construction of middle management identity in a post-NPM organization	Reforms associated with New Public Management (NPM) have led to changes in the management of work and organization that challenge the stability, durability and linearity of the managerial hierarchy in contemporary public sector workplaces. Against this background, this article considers the ways in which two clinician-managers who work in a large metropolitan teaching hospital speak about their o…
3057	Management training for medical managers	In the light of changes in the NHS requiring medical staff to take on managerial roles, the North Western RHA carried out a survey of clinical directors' need for management training. Dr David Allen and Sue Brimelow outline the results.
1920	The new health care civilization: integration of physician land and manageria	Changes occurring in health care demand that physicians expand their professional knowledge and skills beyond the medical and behavioral sciences. Subjects absent from traditional medical education curricula, such as the economics and politics of health care, practice management, and leadership of professional organizations, will become important competencies, particularly for physicians who serv…
10304	Leading Organisations
7219	The medical leadership challenge in healthcare is an identity challenge	PURPOSE: The purpose of this article is to describe and analyse the identity challenges that physicians with medical leadership positions face. DESIGN/METHODOLOGY/APPROACH: Four qualitative case studies were performed to address the fact that identity is processual, relational and situational. Physicians with managerial roles were interviewed, as well as their peers, supervisors and subordinates.…
8354	Competencies to Manage Basic Healthcare Units: Manager's Perception	The objective of this research was to identify the competences profile of the healthcare Unit Manager's and verify if it facility the implementation of the new clinical and managerial models proposed. To understand the changes in the health care management, the authors have analyzed the social transformation in their historical and dynamic context; the research-action methodology was chosen becau…
1926	The value of physician leadership
3572	Demographics, shifting models of care and physician leadership
9922	From the CEO: A HEALTHY NEW YEAR!	While a host of competencies define leadership, a few important aspects are providing vision, reassurance and a strong sense of direction. Physician leadership is beginning to provide each of these across a range of venues. The workforce is progressively emerging with renewed vigor, energy and enthusiasm to create and deliver positive change in health care. For early career physicians there is an…
9983	All Physicians Are Leaders	As individuals, physicians provide leadership within their professional, personal and community activities on a routine basis. As physicians consider their evolving understanding of leadership and the potential roles they may want to explore, it is important to recognize how their skills are viewed in the marketplace. It is worth taking at least a cursory review as you begin to evaluate your curr…
9927	Unique benefits of physician leadership - an American perspective	Purpose - This paper aims to present the argument that effective physician leadership is needed to improve the quality and efficiency of healthcare delivery in the USA and around the world. Design/methodology/approach - This paper is based on an in-depth literature review, interviews with physician leaders and a study of the competencies required for physicians to successfully lead healthcare org…
8079	Managerial functions in the German prehospital emergency medical service	The chief emergency physician in the field and the medical director of emergency medical services (EMS) are both managerial positions in the German system of prehospital emergency medicine. The chief emergency physician in the field is the medical supervisor in the field to manage major accidents and medical mass casualties. The director of emergency medical services is the medical expert for eme…
10324	What is political leadership?
6753	An introduction to the theory of constraint and how it can be applied to medical management	This overview of a new way of thinking about medical management problems could help physicians executives think about those problems differently.
3471	IT infrastructure, physician leadership critical for ACO success
6859	Preparing for your first physician executive role
9951	Evolution of the C-Suite	Brian Krehbiel, SVP at BE Smith, is seeing increased transformation in the C-suite. Roles such as chief patient experience officer, chief of clinical transformation, and chief patient rights officer are becoming more common, and Krehbiel consistently receives requests for physician leader candidates. As indication of the C-suite's state of flux, however, titles do not always align from one organi…
7045	The active physician executive of the future
3433	Continued challenges for the physician executive in managed care
6479	Part 2, Conflict management. Managing low-to-mid intensity conflict in the health care setting	Physician executives face low to mid-level intensity conflicts, day-to-day issues and problems associated with pressures and changes in the health care environment. Such conflicts can be sorted on the basis of relationship, duration, and intensity. The authors apply the five major modes of conflict management--competition, avoidance, compromise, accommodation, and collaboration--to specific scena…
3437	The medical director in a university teaching hospital
6909	The medical director of the management team
9765	Management vs symbolic leadership and hospitals in transition -- a Swedish example	Aim: To describe, analyse and interpret symbolic leadership in Swedish public hospitals. Background: Swedish hospitals are undergoing major structural changes. Hospitals are amalgamated in order to increase productivity and accessibility and reduce health care costs. Method: In-depth interviews have been performed with 54 politicians, senior civil servants, medical directors and trade union repre…
6968	How medical director can help improve patient care
6245	Physician executives strive for balance in their changing roles	Many physicians are apprehensive about healthcare reform and what it will mean for them. As physician executives, our job is to help construct systems that cost-effectively deliver high-quality services and achieve positive outcomes in a competitive environment. To this end, we must understand management and all of its ramifications--from finance to organizational dynamics to marketing to systems…
2173	Developing physician leaders in academic medical centers	While physicians have historically held positions of leadership in academic medical centers, there is an increasing trend that physicians will not only guide the clinical, curriculum and scientific direction of the institution, but its business direction as well. Physicians are assuming a greater role in business decision making and are found at the negotiating table with leaders from business, i…
2410	Developing physician leaders in academic medical centers: Part 1: their changing role	While physicians have historically held positions of leadership in academic medical centers, there is an increasing trend that physicians will not only guide the clinical, curriculum and scientific direction of the institution, but its business direction as well. Physicians are assuming a greater role in business decision making and are found at the negotiating table with leaders from business, i…
2922	What governing boards expect from physician executives	Governing boards of health care organizations have undergone major changes in the past two decades. Structurally, today's typical not-for-profit hospital board is smaller, includes 1-4 physicians, and limits trustees' terms in order to infuse the board periodically with new talents and fresh ideas. Even more important, today's trustees aren't there just for prestige or to contribute money. They a…
8145	Medical leadership in health care systems: from professional authority to organizational leadership	Transforming health care organizations to improve performance requires effective strategies for engaging doctors and developing medical leadership. Most efforts in the US and UK to develop medical leadership have focused on structural changes that integrate doctors into administrative structures, but these have had limited impact. Recognizing the distributed and collective character of effective …
2863	Role of the medical director	The regulations establishing NHS trusts make specific provision for a medical director on the board of every trust, although no guidance is issued on the responsibilities associated with such a post. This paper explores the possible roles and relationships facing the medical director.
3141	The 7 habits of highly effective medical directors	Like the well-known 7 Habits of Highly Successful People, the seven steps for successful medical management outlined in this article offer an inspirational guide for physician leadership in today's chaotic health care arena. Setting a vision, communicating the vision, and leading employees to realize the vision may sound like the simple characteristics of any leader. True leaders, however, must b…
2535	Strong partners make good partners: Insights about physician-hospital relationships from a study of physician executives	While physicians are likely to respond favorably in concept to hospital-based disease management and other clinical programs, they are less likely to accept their structural and functional characteristics. Because of their role at the hospital-physician interface, hospital physician executives are often tasked with implementing such programs. Given the challenges involved, a deeper understanding …
7546	Confronting myths with science
6916	Overcoming physician leadership limbo: addressing the obstacles physicians face when transitioning from medicine to leadership
2935	A profile and educational framework for physician managers in a teaching hospital	The role of the physician executive is explored in this article using a case study approach to outline administrative performance. Based on a survey of clinician executives at University Hospital in London, Ontario, a profile of background characteristics, activities and responsibilities, and reports on physician attitudes on the merit of administrative training, qualities that make good physicia…
7033	Managing the nursing service in clinical directorates
10377	Doctor and nurse: changing roles and relations
8195	Leadership competencies for implementing planned organizational change	This paper bridges the leadership and organizational change literatures by exploring the relationship between managers' leadership competencies (namely, their effectiveness at person-oriented and task-oriented behaviors) and the likelihood that they will emphasize the different activities involved in planned organizational change implementation (namely, communicating the need for change, mobilizi…
2781	Clinical program renovation management	The day-to-day management of medical practice is so heavily influenced by tactical imperatives that few physicians have the time to think strategically. Traditionally, the difference between tactics and strategy is not a major concern of most physician executives. The realm of tactics is the short run, when managers must make do with the fixed resources at hand. Strategy addresses the long run, w…
2679	Physician leader, be careful not to let arrogance stand in for competence	At various points in your physician leadership career you may feel such a sense of mastery that you delude yourself into believing that you are better than you are. Depending on the size of your ego, that time may come sooner or later than in your peers, but, be mindful, it could come.
7718	Understanding the responsibilities and obligations of the modern paediatric surgeon	The modern paediatric surgeon needs to be competent in multiple domains that extend well beyond their clinical and technical expertise. This article, based on the Journal of Pediatric Surgery Lecture at the BAPS Congress (2014), explores some of these less well understood responsibilities and obligations, including professionalism, leadership, effective clinical teaching, and research. The conseq…
3429	Hospitals and health systems: a compliance approach for medical directorships
6655	Crafting the new physician executive	We are at the beginning of a new revolution that will redefine work, the organizations in which the work gets done, and the relationships among organizations. The future for physician executives is imbedded in the phenomenon of such fragmentation and change. As a result, a new class of physician executives is emerging. The physician executive of the future will be an information builder, a visual…
3397	The benevolent dictator. A new breed of medical director
6266	Leaders or managers: the drive for effective leadership	In the light of government initiatives to develop effective clinical leadership, the author asks whether a leader is the same thing as a manager. While management implies leadership, leaders are not necessarily managers.
9298	Practicing excellence: your role in practice transformation	Physician leaders play a vital part in guiding the practice toward exceptional performance.
3379	The making of a medical director
3482	Profile of the HMO medical director
6861	The medical director's role in oncologic treatment coverage
6794	Physician leadership: directing the process of integration
3377	How to hire a medical director
3521	The clinical side: the roles of physicians. Physician executives
2686	What should a clinical director do?	Clinical directors play an important role in developing service strategy and in the introduction of systems needed to generate efficiency and improve quality in health care delivery in their provider units. This article emphasizes the range of abilities needed to succeed as a clinical director.
8751	Physicians as leaders in improving health care: A new series in Annals of Internal Medicine	Searching for one word to describe the state of mind of the physician in the United States today, we might choose beleaguered. Threats appear from all sides-from payers, would-be managers of care, the growth of technology, and even patients. The rhetoric is one of siege and battle, and the dynamic seems to be a clash of values from which only one winner can emerge. But scientific and health servi…
2549	Physician managers: A description of their job in hospitals	There are those who view management as generic and others who argue that the health care system is significantly different from other systems, requiring managers with special knowledge and skills. This study uses a task inventory mailed to members of the American Academy of Medical Directors (AAMD) to describe and analyze the job of physicians who are in hospital management positions. Physician m…
5054	Medical leadership in changing times	Medical leadership is becoming an increasingly popular buzz word. However, its importance, skills inherent in it and training for such a role are often not clear. In this paper, some of these factors are described. Medical leadership, like other leadership roles, must have passion, courage, vision and an ability to scan the horizon for health care policies, which may affect health services direct…
5570	What makes a medical leader?	Medical leadership is important and must be a part of training. It requires qualities at three levels: the personal, the interpersonal (working with and through others) and the organisational (in political and cultural contexts). Some of the traits of good leadership can be taught and learnt, whereas others are inherent. The roles of individual leaders depend on the organisations in which they ar…
3383	Medical directors can be a strong facility image builder
3412	Creating a culture of 'we' investing in physician leaders
6915	The future of physician leadership: physician leaders and the changing healthcare landscape
3481	Becoming a physician executive. To be effective leaders, clinicians must first adopt a new mind-set
3388	The physician leader in health care. What qualities does a doctor need to be an effective organizational leader?
8996	Clinical leadership characteristics confirmed
9075	Clinical Leadership: From A to Z
3444	Cultivating physician leaders
3166	Negotiating for more than a slice of the pie	Negotiation is an important way for physician executives to manage conflict and to accomplish new projects. Because of the rapidly changing nature of the health care environment, as well as conflicts and politics within their organizations, managers need to effectively negotiate with a wide range of other parties. Managers should consider the relative importance of both the substantive and relati…
6999	Medical leadership
6984	The documentation management program: a concerto for typically unaccompanied physician executives
3039	Professionalism and the physician leader	The perception of the well-respected, knowledgeable, empathetic physician of early 20th century medicine is slowly being eroded in American society today. Consider the causes of the breakdown and how to restore the image.
2907	The chief of staff and the medical director	To understand the roles of the medical director and the chief of staff, it is important to consider the environment in which they operate. If both the environment and the roles are designed for collaboration and cooperation, these physicians can contribute to the success of the institution.
3208	Physicians in transition	The study of physicians as managed care executives has been relatively recent. Much of what was written in the past focused primarily on doctors who had taken hospital-based administrative positions, especially as medical directors or vice presidents of medical affairs.1 But the '80s brought rising health care costs and the emergence of the "O's"--HMOs, PPOs, UROs, EPOs, PHOs, H2Os, and Uh-Ohs--i…
3574	Be an effective medical director
3696	Addressing the leadership gap in medicine: Residents' need for systematic leadership development training	All clinicians take on leadership responsibilities when delivering care. Evidence suggests that effective clinical leadership yields superior clinical outcomes. However, few residency programs systematically teach all residents how to lead, and many clinicians are inadequately prepared to meet their day-to-day clinical leadership responsibilities. The purpose of this article is twofold: first, to…
9939	Management in medicine or medics in management? The changing role of doctors in German hospitals	Purpose - Internationally, management in medicine has become a topical issue in health care research and policy. Against this background, the purpose of this paper is to examine the changing role of doctors in the management of German hospitals. Design/methodology/approach - The paper is based on a literature review on the one hand, explorative research drawing on field document and expert interv…
6947	Executives with white coats - The work and world view of managed-care medical directors: Second of two parts
7020	Executives with white coats - The work and world view of managed-care medical directors
3545	NAMDRC: medical directors getting it together
3435	Physician leadership
10314	The instrumental value of medical leadership
10289	Leading clinicians and clinicians leading
6811	Are we facing our responsibilities as medical directors
6776	Physician leaders should embrace patient engagement/activation
3010	Leading in a chaotic health care environment	How can physician executives be effective leaders during a time of such upheaval in health care? How does anyone lead in a confusing environment where planning seems impossible? Is effective leadership even possible when no one seems to understand what is going on? These important questions are addressed in this article. Health care is a confusing field. But it still needs effective leadership. E…
3198	Defining the management role of the department medical director	Through analysis of medical and administrative director positions it is possible to identify an organizational structure for medical departments that enhances departmental operations. Possible roles and tasks that describe managerial responsibilities are considered, and a review of the literature identifies options for how these roles or tasks can be shared between medical and nonmedical managers…
3376	What physician leaders need to succeed
6643	An empirically-based model for clinician-managers' behavioural routines	Numerous past articles, many of which consist of idealised prescriptions for success or the occasional case study or practitioner's contribution, have commented on the role of hospital clinician-managers. Prior work is circumscribed, however, in that it tends to be normative and a priori (how clinician-managers in principle should manage) rather than descriptive and a posteriori (how clinician-ma…
1950	How important are quality and safety for clinician managers? Evidence from triangulated studies	Aims to discover the work hospital clinician managers think they do and observe them in practice. A total of 14 managerial interests and concerns were identified in focus group discussions. Clinician managers' jobs are pressurised, and are more about negotiation and persuasion than command and control. Their work is of considerable complexity, pace and responsibility and it is predicated more on …
2159	Roles of hospital administrators in South Carolina	Using discriminant analyses of data on 916 returned questionnaires from a mailing to 1,650 administrators in 82 South Carolina hospitals, this study examines the allocation of interpersonal, informational, decisional, and treatment roles among executive, administrative, and clinical directors. Educational attainment, years of experience, and gender were found to influence respondents' positions. …
6864	Medical leaders hear warning of upcoming legislative struggle
7454	Medical leadership in an increasingly complex world
8012	Why we cannot afford not to engage junior doctors in NHS leadership
3524	Physician executives, or management training for physicians
6478	High-performing physician executives	Physician leadership extends beyond traditional clinical disciplines to hospital administration, group practice management, health policy making, management of managed care programs, and many business positions. What kind of person makes a good physician executive? What stands out as the most important motivations, attributes, and interests of high-performing physician executives? How does this c…
1924	Doctor in the process. The engagement of clinical directors in hospital management	Aims to examine medical involvement in hospital management processes, and to consider the implications of current experience for the next generation of clinical directors. Doctors who move into a formal management role often find themselves unprepared for their new responsibilities. Research has thus concentrated on identifying the management competences which doctors lack, and with designing way…
8573	Determinants in young physicians' careers: a survey of chief physicians' views	Background and objective: Chief physicians play an important role for physicians' careers by providing advanced training and allocating time and research resources. This study examined which characteristics will help physicians to achieve a leadership position and how chief physicians conduct career promotion. Sample and methods: All 532 chief physicians in Switzerland's German speaking cantons w…
1915	Views and understanding of clinicians on the leadership role and attitude to coaching as a development tool for clinical leadership	Background: Coaching is a recognised method of leadership development which is utilised for leaders in many organisations but is less so with clinical leaders in healthcare. Coaching has demonstrated potential in leadership development with high returns on investment. This could be transferred to healthcare and may be of benefit in improving quality of care cost-effectively. This would require lo…
7389	Physician Executive Competencies: Collaboration, Teaming Serve as the Foundation for Success
6976	Physician leadership development: a strategic imperative for integrated healthcare delivery
3179	Culture in chaos: the need for leadership and followership in medicine	The health care industry is changing at a dizzying pace and most of its players are struggling to maintain some form of the status quo. But resisting change will not prove fruitful--ultimately, it will rob physician executives of the opportunity to be architects in designing a new, more efficient health care system and their role in it. Because health care is a complex adaptive system (CAS)--chan…
2705	Clinicians' contributions to healthcare management	Primary tasks for clinical directors are to disseminate information to colleagues, provide feedback to senior professional managers, and to play key roles in strategic planning and resource allocation in health services. These tasks are seen to reduce barriers between clinicians and management. The application of clinical directorates across healthcare organisations is inconsistent and ambiguous.…
9726	Leading with confidence...to develop my leadership skills	Clinical leaders are crucial to meeting the needs of patients. A programme of support and development helps them to enhance their skills, writes Marian Bulley.
6791	Can Damocles rediscover Hippocrates - What is the developing role of the clinical director?
7100	Hiring of physician executives on the rise
2421	Clinicians into management: The experience in context	This paper interprets the experience of a sample of 60 clinicians becoming involved in formal management, mainly at hospital unit level in the historical context of changing health service organisation. This includes the introduction of managerialism and the evolution of the NHS into a structured network based around purchaser/provider relationships. The conclusion is that these clinicians are be…
2769	Role stress among physician executives	On the one hand, physician executives are clinicians who place value on professional autonomy. As clinicians, the best interests of the patient drive their decision making and their value system. On the other hand, as managers, physician executives serve as agents of an organization. Because of the differences in the two cultures, some physicians have called the physician executive position a "no…
3718	Towards a better understanding of clinical leadership	The effectiveness of leadership is important to everyone, yet leadership is often misunderstood and represented as undesirable. There are many theoretical models of the virtues which make a good leader, but comparatively little practical advice. How well do you understand your ability to influence others? How could you improve?
6199	Seven lessons in medical management	In more than 15 years of functioning as a medical director, addressing the needs and wants of patients, physicians, hospitals, and ancillary health care suppliers, I have accumulated pieces of ├é┬┐wisdom├é┬┐ that I now feel I should share with others in medical management. The concepts are fairly simple, but they are of significant value in the ├é┬┐real-life├é┬┐ management of people. The seven si…
1913	Management and leadership development in healthcare and the challenges facing physician managers in clinical practice	The organisation and delivery of healthcare in many countries is in various stages of transition. Associated with this transition is a significant shift in patients' expectations of healthcare. As a result there is an increasing need for healthcare providers with a different and specific set of competencies. One of these competencies is the physician's role as manager for which the undergraduate …
9905	SURVEY RESULTS: SURVEY FINDS PHYSICIAN LEADERSHIP DEVELOPMENT MOVING INTO HIGH GEAR	A physician leadership development training program is not yet the norm in US health care, but it is quickly moving in that direction, according to respondents of a survey by the American Association for Physician Leadership and the Navigant Center for Healthcare Research and Policy Analysis. Of the more than 2,300 physicians who participated in the survey in the spring, 47% of respondents said t…
2669	Knowledge and opinions of undergraduate medical students on NHS structure, medical management and leadership: Defining the structure of curriculum improvement	Little is known about the knowledge and opinions of UK medical undergraduates on NHS structure medical management and leadership. Recent reports have emphasised the importance of developing these attributes in future doctorswhilst highlighting currently an uncertainty and possible knowledge gap amongst undergraduates. This study investigates these areas by surveying 240 students fromone UK medica…
2756	The role of clinical directorate managers in facilitating evidence-based practice: a report of an exploratory study	This paper presents an exploration of the role of clinical directorate managers in facilitating evidence-based practice. It reports on a small qualitative study which explored the perceptions held by directorate managers regarding their role in facilitating evidence-based practice for their nursing teams. Insights were sought into the nature of the overt and covert behaviours which the managers u…
1990	Involving Irish clinicians in hospital management roles - Barriers to successful integration	In a previous paper we described the transitional process that the concept and practice of clinicians in management is going through in Ireland.1 Following an exploration of the divergence of power and responsibility within current paradigms of clinical and administrative management, this paper addresses some of the root factors influencing such divergence. Training and education, when examined a…
2734	Are you on the right track?	Physicians in early or mid-level leadership positions need different skills than those at the top. What are the skills they need and what are the risks of focusing on the wrong skills?
2517	Influence of organizational culture on quality healthcare delivery	Purpose: The purpose of this paper is to identify if aspects of organizational culture may indicate a new terrain in the cultural influences-quality healthcare relationship. This research stems from the author's belief that viewing the role of head of department or directorate as pivotal to health care management is critical to health care planning and quality healthcare delivery. Design/methodol…
2693	Using leadership criteria to measure and reward performance	Physicians speak of performance and outcomes. They speak of customers and patients. While many leaders nod their heads, shake hands in agreement, and establish liaisons, agreements are implemented without an appropriate understanding of how to recognize and measure leadership performance. How are physicians and other management team members measured? Are you measuring the right things? Physician …
6847	Physician managers in the Canadian context
3513	The docs are in charge. Physician executives branch out to lead a diverse array of institutions
7757	Meanings attributed to management as an explanation for clinician managers' attitudes and professional identity	Objective: To understand the process by which clinician managers construct their professional identities and develop their attitudes toward managing. Methods: A qualitative study was performed, based on grounded theory, through in-depth interviews with 20 clinician managers selected through theoretical sampling in two public hospitals of Catalonia (Spain), participant observation, and documentati…
7071	RE-ENTRY: WHAT EVERY PHYSICIAN LEADER SHOULD KNOW
6764	Clinical leadership in action: Lionel's story
7352	Medical leadership: doctors at the helm of change
9928	Leadership styles used by senior medical leaders	Purpose - The purpose of this study was to determine the predominant leadership styles used by medical leaders and factors influencing leadership style use. Clinician leadership is important in healthcare delivery and service development. The use of different leadership styles in different contexts can influence individual and organisational effectiveness. Design/methodology/approach - A mixed me…
3386	Physician Leadership: The Competencies of Change
1943	Leadership in the NHS: Does the emperor have any clothes?	In this essay, I explore the rise of the concept of ├óΓé¼╦£leadership├óΓé¼Γäó in the English NHS, highlighting the similarity with a previous shift from (bad, old) ├óΓé¼╦£administration├óΓé¼Γäó to (good, new) ├óΓé¼╦£management├óΓé¼Γäó. I take a critical look at this discursive shift and highlight some of the overblown claims made for the value of ├óΓé¼╦£clinical leadership├óΓé¼Γäó. I argue that, …
3459	Role of the medical director/chief medical officer in managed care organizations
10061	Transforming Culture Through Physician Leadership Development	Teamwork and leadership are essential to achieve the goals outlined in any strategic plan. Physicians are critical stakeholders who must be invested in realizing organizational and departmental goals. Health care organizations must recognize the need to develop physician leaders who possess the knowledge, skills, behaviors, and attitudes to educate physicians to work collaboratively across profes…
3580	Dilemmas of cooperation for physician leaders
2574	The moral foundation of medical leadership: The professional virtues of the physician as fiduciary of the patient	Leadership in medicine, as in other settings, should be based on values that provide appropriate direction for the use of institutional power and authority. Leadership also requires managerial competence. Managerial knowledge and skills can be used for worthy and unworthy goals and therefore require a moral foundation. Using the methods of ethics, we argue that the concept of the physician as the…
2526	The professional responsibility model of physician leadership	The challenges physician leaders confront today call to mind Odysseus' challenge to steer his fragile ship successfully between Scylla and Charybdis. The modern Scylla takes the form of ever-increasing pressures to provide more resources for professional liability, compliance, patient satisfaction, central administration, and a host of other demands. The modern Charybdis takes the form of ever-in…
8032	Leadership competencies for medical education and healthcare professions: population-based study	Objective: To identify and empirically investigate the dimensions of leadership in medical education and healthcare professions. Design: A population-based design with a focus group and a survey were used to identify the perceived competencies for effective leadership in medical education. Setting: The focus group, consisting of five experts from three countries (Austria n=1; Germany n=2; Switzer…
1903	Attainment of competency in management and leadership: No longer an optional extra for doctors	Purpose - The purpose of this paper is to provide a summary of a research and consultation project being undertaken by the NHS Institute for Innovation and Improvement and The Academy of Medical Royal Colleges to develop an integrated medical management and leadership competency framework. This will apply to all doctors in training at undergraduate and postgraduate levels and post-registration. D…
9397	Medical professionalism: leadership competency -- an essential ingredient	There is increasing acknowledgement by the medical profession that doctors need to be competent managers and leaders at all stages of their careers. This view is being endorsed not only in the UK but also internationally as increasing evidence becomes available at the relationship between medical engagement and organisational performance.This paper provides an overview of a project being jointly …
10064	Leadership competency for doctors: a framework	Purpose - The purpose of this paper is to explore the use of competences in medical education and training and to discuss some existing standards, curricula and competency frameworks used by the medical profession in both the UK and internationally to inform leadership development. Design/methodology/approach - This research reinforces the message delivered by the medical profession and policy ma…
6795	Clinical leadership: values, beliefs and vision	LEADERSHIP HAS been a key issue in healthcare organisations for more than a decade, partly because healthcare services across the UK have been going through a period of profound change.
7254	Leadership in Undergraduate Medical Education: Training Future Physician Leaders	To confront the challenges facing modern health care, experts and organizations are calling for an increase in physician leadership capabilities. In response to this need, physician leadership programs are proliferating, targeting all levels of experience at all levels of training. Many academic medical centers, major universities, and specialty societies now sponsor physician leadership training…
2296	Physician leadership in changing times	Today, hospitals and physicians are reorganizing themselves in novel ways to take advantage of payment incentives that reward shared accountability for the total health care experience. These delivery system changes will take place with our without physician leadership. To optimize change on behalf of patients, physicians must play a conscious role in shaping future health care delivery organizat…
2581	Physician leaders in integrated delivery	It's common to hear the analogy comparing organizing physicians to 'herding cats.' Actual practice proves the adage false. Physicians are taking leadership roles in the formation of integrated systems across the country. Their input is proving invaluable. Based on case studies of integrated systems, the authors answer commonly asked questions about physician leaders, including: Should physician l…
9331	Yvonne Coghill	I remember my first management post; I was so pleased with myself. I was responsible for a team of ten people and made the assumption that they had the same motivations and aspirations that I did. I was shocked to find that this was absolutely not the case. I learned pretty quickly that everyone had different motivations for being at work. My job as manager and leader was to learn how to motivate…
2798	The evolution of the hospital medical director: a historical perspective	Numerous articles have been written regarding the concept of the Medical Director, especially in the community hospital. Extensive research of the topic yielded little information in a readily available form as to the substantive, historical sequence that led us to the present concept. The material herein represents an overview of my perspective on how we got here and is presented as a based upon…
3229	The medical director--the untapped potential of the position	The increasing complexities of hospitals and their relationships with their medical staffs require a complete examination of the environment to reveal ways to enhance hospital outcomes. A properly trained and empowered medical director can be the missing link that ensures the continuity and coordination necessary for the best possible outcomes in patient care, economic survival and growth, or sim…
2699	The medical director in a community hospital. A perspective	The responsibilities of being a medical director in a community hospital are legion. The community involvement piece can be as big as one would allow it. The need for such a position becomes more obvious although some originally felt that the ultimate goal of the medical director was to put himself out of business, since an optimal job on his part would assure that the medical staff could do thei…
3108	Physician executives in the 21st century: new realities, roles, and responsibilities	This article is based in part on responses from 150 physician executives who participated in an interactive discussion of future trends at the American College of Physician Executives' 1999 Spring Institute and Senior Executive Focus, in Las Vegas, Nevada, on May 13, 1999. The session included electronic polling on 40 predictions, such as the future composition of the clinical workforce and how t…
3295	Managing managed care. The task calls for an integrated management team	Healthcare providers must learn the art of "managing care," a concept integral to but broader than managed care. Managing care has four dimensions: recruiting skilled operations managers; developing systems, procedures, practices, and protocols that meet the demands of capitation and risk management; fully integrating physician leaders; and preserving society's resources by providing care on the …
6454	Preparing physicians to lead	The University of St. Thomas' Physician Leadership College is an 18-month program that trains physicians in leadership and management. It was started in 1999 in response to calls from within the health care industry for more training of physician leaders to guide reform efforts. This article makes the case that physicians need to not only participate in but also to lead change in health care. It …
9840	Effective clinical leadership in A&E	Andrew Cook examines ways of developing leadership in A&E departments.
6793	Clinical leadership that works
2091	Learning for clinical leadership	Clinical leadership has been acclaimed widely as a major factor influencing the quality of patient care but research has revealed a paucity of preparation for this significant role. Leadership literature has rarely addressed clinical leadership specifically or referred to the difficulties in characterizing effective clinical leaders. The research informing this paper focused on clinical leadershi…
9566	Medical director dialogue: reflections of a medical director
3206	Pandora's Box: clinical directorates and the NHS	Reports on the research concerning the current debate surrounding the maturity of clinical directorates. Indicates that there is some ambiguity as to how directorates should be structured and strategically managed. Finds evidence that trust executive boards need to involve clinicians in setting strategy and to support clinical directors with suitable business managers to manage the boundary betwe…
10080	The Chief Medical Officer: A Critical Success Factor	After working with many health care organizations around the US one model -- anchored by an experienced chief medical officer (CMO) with the right temperament -- is helping multiple organizations to implement the changes needed to succeed in this new and challenging health care environment. First, CMOs are clinicians. They have clinical credibility and understand the practice of medicine because …
6897	Women in medical leadership
9147	Reviews. Clinical leadership from A to Z
9389	Perceptions of the clinical director role	Two decades have elapsed since clinical directorates were first introduced into the NHS, yet evaluations of the clinical director (CD) role remain limited and lack practical application
7250	Perceptions of trust in physician-managers	PURPOSE: The purpose of this paper is to explore the dual role of physician-managers through an examination of perceptions of trust and distrust in physician-managers. The healthcare sector needs physicians to lead. Physicians in part-time managerial positions who continue their medical practice are called part-time physician-managers. This paper explores this dual role through an examination of …
2489	Beyond the dual degree: Development of a five-year program in leadership for medical undergraduates	The current state of physician leadership education consists mainly of executive degree programs designed for midcareer physicians. In 2004, the authors proposed that, by educating medical students in physician leadership and integrating this with a business management or public health degree program, graduates, health care organizations, and communities would benefit sooner. Given the lack of pr…
3483	Medical directors find themselves working more closely with payers
3242	Ascendancy of primary care will create role intensification for physician executives	The need for physicians in management roles in the health care system has never been greater. And the years ahead will see that need broadened and intensified. To maintain their leadership role in medical affairs in hospitals and other types of health care delivery organizations, physician executives will have to envision provider organizations and systems that have not yet been conceived, let al…
6789	The Medical Manager, Version 6: an update
3824	The role of the medical director	This article will provide information that can be used to create or enhance the position of a medical director in a surgical suite. Included are role descriptions and distinctions. Lists of tasks or responsibilities are also provided, along with a model that may be useful for medical director selection, development, and evaluation. ├é┬⌐ 2005 Elsevier B.V. All rights reserved.
6940	The medical director... an emerging role in hospital administration
2670	Involving clinicians in hospital management roles: Towards a functional integrative approach	The business of running a hospital is a complex one. Managing a hospital effectively is becoming truly dependent on excellent collaboration between professionals across the organisation. This research was mostly concerned with how the 'empowerment of those that deliver healthcare' will be achieved in the Maltese setting. It explored the challenges facing a small part of the healthcare providers i…
3420	Clinical leadership. Wanted: doctors to help redesign services	The need for more doctors to take on a management role has almost become a mantra, yet progress has been painfully slow. Penny Dash and Pam Garside examine the challenges and opportunities
9355	My way. Stephen Davies
10221	Management, competition and professional practice: Medicine and the marketplace	Within the context of the creation of the internal market for health care, the role of clinical directors, that is doctors who have retained their professional clinical positions while at the same time assumed roles as managers within increasingly well-defined corporate organizations providing health care, is examined. This represents considerable change from previous contexts in which doctors co…
3442	The rise of the doctor-manager
7161	Worth repeating: Medical leadership. From Vol. 52, No.7
6819	MEDICAL LEADERSHIP (ABEL SEYMOUR BALDWIN)
5842	A novel trauma leadership model reflective of changing times	As a result of generational changes in the health care workforce, we sought to evaluate our current Trauma Medical Director Leadership model. We assessed the responsibilities, accountability, time requirements, cost, and provider satisfaction with the current leadership model. Three new providers who had recently completed fellowship training were hired, each with unique professional desires, ski…
2223	The dimensions of efficiency and effectiveness of clinical directors: Perceptions of clinical directors and senior management in Western Australian public teaching hospitals	Health systems have elected to devolve management to semi-autonomous clinical subunits, known as 'clinical directorates'. This has placed responsibility for managing diminishing healthcare resources primarily in the hands of those who use them the most, notably medical practitioners. This research examines and presents a framework that describes the dimensions of efficient and effective clinical …
7104	From research to practice--a corporate medical director's reply
3373	The structural prerequisites for clinical leadership	Following a critical review of the conceptual foundations of current calls for leadership, this paper assesses the extent to which the preconditions for clinical leadership are evident in health settings. In detail, it examines how prevailing professional cultures may be affecting the followership of clinical leaders. It then assesses the extent to which existing health policies, structures and m…
3601	Change implications of clinical governance	In common sense terms the concept of clinical governance is both appealing and persuasive. These characteristics, however, will not guarantee its implementation. The challenges that are likely to arise from efforts to give substance and form to clinical governance in acute care settings are examined in the light of findings derived from a recent comparative study of 850 staff located in four Engl…
10170	Leadership for the systemization of health care: the unaddressed issue in health care reform	The case literature strongly suggests that both in England and in Australia health care reforms have had very little impact in terms of "improved performance". It is in the context of a perceived failure in the implementation of the reforms that an interest has arisen in leadership at the level of individual clinical units (e.g. an orthopaedics unit or birth unit), as the possible "fix" for bridg…
4150	Child and adolescent psychiatry: Exploring the option to be a manager in an academic medical center	Traditionally, few child psychiatrists have opted for careers as senior managers in academic medical centers, preferring to emphasize their clinical role and hoping their clinical work will be valued and reimbursed despite economic pressures. Yet the career of a hospital-wide manager in an academic medical center provides opportunities to promote an individual's career, the mission of the whole o…
3199	Physicians in the C-suite. Hospitals are looking for a new kind of leader, but are today's docs ready?	M.D. Hospitals seeking physician executives first must provide leadership learning opportunities.
3326	Defining high-performance teams and physician leadership	Learn to define the essential hallmarks of high-performing teams and look at the role of physician management in this team-based environment.
1979	The impact of the new hospital concept on the doctor's education: The place for physician-executives	In the present study, attention was focused on educational needs in relation to the involvement of physicians in hospital management. We attempted to determine the number and the characteristics of physicians who could be interested in receiving training in management and to propose an appropriate curriculum. Surprisingly, many physicians (about half of hospital doctors) are willing to be trained…
7443	Medical directors' role crucial in making provider purchase work
7444	Medical director to the rescue!
1901	Medical leadership arrangements in English healthcare organisations: Findings from a national survey and case studies of NHS trusts	This project sought to describe the involvement of doctors in leadership roles in the NHS and the organizational structures and management processes in use in NHS trusts. A mixed methods approach was adopted combining a questionnaire survey of English NHS trusts and in-depth case studies of nine organizations who responded to the survey. Respondents identified a number of challenges in the develo…
10322	Are we there yet? Models of medical leadership and their effectiveness: An exploratory study
7343	Key elements of clinical physician leadership at an academic medical center	BACKGROUND: A considerable body of literature in the management sciences has defined leadership and how leadership skills can be attained. There is considerably less literature about leadership within medical settings. Physicians-in-training are frequently placed in leadership positions ranging from running a clinical team or overseeing a resuscitation effort. However, physicians-in-training rare…
3502	Responsibilities of corporate medical directors for health management in developing countries
3254	Medical directors as partners in creating healthy work environments	Relationships between nurses and physicians in the intensive care unit can range from collegial and supportive to dysfunctional and abusive. When there is trust, open communication, respect, and a sense of camaraderie, the work is still challenging but gets done: priorities are met and people feel good about what they are doing. When these key elements are missing, satisfaction on the part of sta…
6913	Fly the coop: escaping the physician executive pigeonhole
7368	The medical director's role in culture change
6767	Role of the medical director of the operating room
5576	Principles supporting dynamic clinical care teams: An american college of physicians position paper	The U.S. health care system is undergoing a shift from individual clinical practice toward team-based care. This move toward teambased care requires fresh thinking about clinical leadership and responsibilities to ensure that the unique skills of each clinician are used to provide the best care for the patient as the patient's needs dictate, while the team as a whole must work together to ensure …
3110	What physician executives and health care organizations should expect from each other	Today, interest in defining the role of the physician executive and ensuring this individual is effectively integrated into the organization is high for good reason--the ranks of physician executives are growing. What attributes should health care organizations look for when hiring physician executives and what should they should expect of them once they are on the job? Physician executives shoul…
10328	Leading health care organizations
3134	The role of physician managers in larger multispecialty groups	Traditionally, medical group practices have relied upon their administrators to supply leadership and innovation. In recent years, however, with the growth of large multispecialty groups, the role of the physician in management has taken on an increased presence and importance. To gain an understanding of the role of physician managers in medical group practices, a questionnaire was developed and…
3392	Integration pushing the emergence of new physician management positions
3445	Developing physician leaders today using the 70/20/10 rule
7013	A call for physician leadership at all levels
3463	LEARNING BY DOING: DEVELOPING PHYSICIAN LEADERS THROUGH ACTION
7265	A Model for Physician Leadership Development and Succession Planning	Although the presence of physicians in formal leadership positions has often been limited to roles of department chiefs, MAC chairs, etc., a growing number of organizations are recruiting physicians to other leadership positions (e.g., VP, CEO) where their involvement is being genuinely sought and valued. While physicians have traditionally risen to leadership positions based on clinical excellen…
6369	Implementing a physician leader compensation program at a major community hospital	The roles of physician leaders in Canadian hospitals and health regions are becoming more complex and time consuming. Physician leaders are increasingly being seen by hospital boards and executives as key to achieving strategic and operational outcomes. Given the growing importance of these roles and the increasing performance expectations being placed on physician leaders, it is critical that or…
7185	A challenge for progressive medical leadership
2783	The value of the physician executive role to organizational effectiveness and performance	With the growing importance of medical management as a component of health care delivery, it is important to understand the extent to which physician executives assist their organizations in the provision of health care that is efficient and of high quality. To date, research on the role of physician executives in large health care organizations has been limited. This research attempts to address…
8852	The Role of Doctors as Health-Care Managers - an International Perspective	The participation of physicians in health care management has followed different paths in developed and developing countries. However, we can say that in most of the countries the physicians have had cyclical patterns of participation and withdrawal from health care management. It is readily apparent that these patterns are different in each country. We propose to take into account three differen…
2025	Medical managers in contemporary healthcare organisations: A consideration of the literature	Objectives. To consider the literature supporting the evolution of the roles of a Medical Manager within contemporary healthcare organisations. Design. Consideration of available literature. Results. Limited dedicated literature available. Consideration of available studies and expert opinion reveals benefit of doctors in management positions within healthcare organisations. The roles of Medical …
8218	Roles, attributes and career paths of medical administrators in public hospitals: survey of Victorian metropolitan Directors of Medical Services	Aim. To document the roles, the perceived skills and attributes and experience required of Medical Administrators in contemporary public hospitals. Method. Interviews with Directors of Medical Services (DMS) from Victorian metropolitan public hospitals between March 2005 and May 2005. Results. A total of 14 of the 21 DMS in Victoria were interviewed. Key roles: Managing Medical Staff; Clinical Go…
7184	Cultivating physician talent: 5 steps for developing successful physician leaders
6792	The clinical director: dynamic psychiatrist and scientific manager
10283	Closing the gap between science and practice: the need for professional leadership
8761	Management for clinicians or the case of 'bringing the mountain to Mohammed'	This paper reports on a new and innovative initiatives undertaken to develop the first intensive residential management program for clinician managers in Australian hospitals. A number of health care experts have argued that the reform of the health system, and public hospitals in particular, can only occur if clinicians are given, and take on, greater management responsibilities. This paper outl…
10336	Developing leaders and leadership in health care: a case for rebalancing?	Purpose The paper aims to describe the emerging critique of leader development in health care and to describe an alternative approach. Design/methodology/approach The paper explores the growing critique of leader development, highlighting the concentration on the development of individual human capital. The creation of social capital through an emphasis on leadership development is explained. Des…
7461	Clinical leadership: the elephant in the room	The article explores the concept of clinical leadership in the National Health Service in the UK by seeking to establish a workable definition and by contrasting it with managerial leadership, focussing on the 'disconnected hierarchy' in professional organizations. It proposes that the problems faced by clinical leadership relate to the current nature of general management in the NHS and conclude…
5810	Action learning as a developmental practice for clinical leadership	Clinical leadership is assuming a higher profile in the healthcare systems in the UK. This paper seeks to clarify the nature of clinical leadership, and proposes action learning as a developmental practice that is well suited to its enhancement. The paper reviews recent definitions of clinical leadership and examines action learning as both ethos and practice, and its application in the NHS. The …
10290	What is clinical leadership development
6748	Effective medical leadership development for a complex NHS	The NHS Leadership Academy in England is investing ├é┬ú46 million in a standardized model of development, with academic qualifications becoming essential in future NHS leadership roles. This represents a cul-de-sac for medical leaders because it is based on a series of misplaced assumptions about health-care leadership and its development.
7305	Whither the elephant?: the continuing development of clinical leadership in the UK National Health Services	The paper revisits the theme of clinical leadership in UK countries, following an earlier (2009) review. It examines the competency-based approach; considers the emerging voices of clinical leaders; explores the results of evaluation research studies; identifies learning from intra-UK and international comparisons and considers the issue of leader development versus leadership development. It con…
5916	Expanding technologies and responsibilities for respiratory care medical directors and practitioners	An awareness of current economic factors is necessary for respiratory care medical directors and practitioners to understand their important new responsibilities. These include accurate documentation and cost analysis of every departmental activity so that clinical and fiscal considerations can be properly balanced. All procedures and purchases should be evaluated in light of medical necessity an…
10154	Power of Persuasion Influence Tactics for Health Care Leaders	Leadership positions in a broad range of health care organizations are filled by scientists and physicians. these leaders must be able to achieve business results by motivating direct reports and influencing multiple stakeholders over whom they have no formal activity. To increase their leadership development and organizational effectiveness, scientist and physician leaders need to use a full ran…
1912	Doctor-managers as decision makers in hospitals and health centres	Purpose - This paper describes factors influencing doctor-managers' decision making in specialised health care, health centres and at different levels of management. Design/methodology/approach - Data were collected as part of a survey on physicians graduating in 1977-1991 as drawn from the register of the Finnish Medical Association. The study sample was formed by selecting all physicians born o…
5911	Maintaining clinical excellence in a weekend alternative program: the role of the divisional clinical manager	Many innovative management changes designed to promote clinical excellence and scholarship were undertaken by the nursing executive team at our 821-bed tertiary care teaching hospital. Included in these changes was the creation of the divisional clinical manager (DCM). The purpose of this article is to describe how these weekend managers employees contribute to the overall objectives of providing…
2758	The role of the physician manager	At least since the Griffiths Report ministers have been saying that clinicians must become more involved in the management of hospitals. It is not an approach peculiar to the UK, and in April last year an international symposium was organised in Toronto when six hospitals from four different countries discussed their experiences in trying to implement it. Peter Ellis and Malcolm Moffat describe h…
7092	Forecast for change: health care organizations and the new medical leadership
3190	Identifying the management development needs of senior executives in Iran's teaching hospitals	This research paper reports the findings of the first comprehensive survey of senior executives in Iran's teaching hospitals. It is based on an analysis identifying the continuing professional development (CPD) needs of the total population of the two senior levels of teaching hospitals management-presidents of physician-managers and administrative-managers. Four key areas of management knowledge…
7135	Medical leadership
7511	It's back to work we go?
6220	A pivotal role for physician executives	Physician leaders are needed to fill a pivotal role in the health care industry of the '90s. Medical education based solely on traditional scientific methods will continue to produce physicians with excellent clinical and research skills. However, study of science alone will not produce physician leaders. Effective leaders will also need to understand the tools and concepts of organization and ma…
3951	Selecting physician leaders for clinical service lines: Critical success factors	PURPOSE: Clinical service lines and interdisciplinary centers have emerged as important strategic programs within academic health centers (AHCs). Effective physician leadership is significant to their success, but how these leaders are chosen has not been well studied. The authors conducted a study to identify current models for selecting the physician leaders of clinical service lines, determine…
7095	From physician leader to corporate physician
8946	Delivering the Future: An evaluation of a multidisciplinary clinical leadership programme
8921	FIELD PHYSICIANS. MAINTAINING CREDENTIALS
8929	FIELD PHYSICIANS. COLLABORATIVE DATA...Cameron Decker
1961	The importance of clinical leadership in twenty-first century health care	The aim of this paper is to investigate the importance of leadership in health care. It also attempts to guide the aspiring clinical leaders to acquire the necessary leadership skills to help them deliver safe high value care for patients. This research paper describes the ingredients for successful leadership including individual attributes, competencies, and leadership outcomes. The findings un…
3581	The broadening horizon for physician executives: the six constituencies of health care
2605	Physician as hospital chief executive officer	The vast majority of hospitals in the United States today are led by nonphysicians. This is in sharp contrast to the turn of the 20th century, when over a third of the hospitals in the United States were physician led. As the pendulum swings back from lay leader to clinician leader, there is a strong and appropriate opportunity for physicians to reinsert themselves into a leadership role. In fact…
3480	The physician manager in Central and Eastern Europe
2998	Transformational leadership. Leadership competencies for physicians	Physician leaders accustomed to operating as "captain of the ship" must now employ group leadership skills to inspire a shared vision, facilitate consensus and ease the transition to integrated systems.
7072	Failure of clinical leadership and the challenge of health system reform
3565	Physician executives. Can they manage both worlds?
6775	So you want to be a medical director?
6815	Making the successful transition from physician to medical director
10305	Clinical leadership in hospital care: leadership and teamwork skills are as important as clinical management skills
2773	Recommendations for new medical directors and physician advisors. Administrative clinical pearls	Presented here are "administrative pearls" that evolved out of a health plan's program to help new physician advisors and medical directors in their daily operations and decision-making process. The list of eight recommendations represents accumulated wisdom from experienced medical directors, physician advisors, and nurse managers.
2826	Is leadership born or made?	Is leadership born or made? By profiling three colleagues who made the transition from clinician to top-flight executive in a health care organization, the author provides case studies from which to discuss leadership issues. An evolutionary pattern has developed with respect to physicians changing careers: The first model was the medical director, followed by the vice president for medical affai…
6997	City's tradition of African-American medical leadership embodied in Dr. Hood
6195	Ward leadership: balancing the clinical and managerial roles	This qualitative study investigated ward managers' experiences of combining a clinical leadership role with the managerial and administrative parts of their job. Ward managers saw their main task as one of developing their staff and improving the quality of their service, yet found balancing their different roles problematic.
7181	Setting physician leaders up for success
7631	Medical education and medical leadership
3021	Clinical management as boundary management. A comparative analysis of Canadian and UK health-care institutions	Focuses on the critical role played by professionals in the management of healthcare institutions in the UK and Canada. Using empirical data, examines the structural models of clinical management, the roles of clinical managers and their relationships with colleague professionals. Compares the approaches taken in the UK and Canada, and explores issues of context, history and relative power. Quest…
4066	Clinicians into management: On the change agenda or not?	This article examines the issue of drawing medical consultants into managerial decision making. It commences by examining both historically and comparatively the influences on doctors and their reluctance to adopt managerial roles and responsibilities. It progresses to an analysis of the impact of the NHS and Community Care Act particularly in relation to the separation of purchaser and providers…
2957	Finding a new path	When a clinician becomes a physician-executive, the shift is abrupt, confusing, and marked by few signposts. To be an organizational leader-especially in the 1990s, in health care more than in any other industry-is to be a master of teamwork, a maven of process, at home with ambiguity, comfortable with change, a nurturer of consensus, yet decisive, ready to move in the face of all the ambiguity. …
9564	Development and implementation of a clinical leadership continuing education certificate program
3501	Medical director: a full-time job
8918	What makes a good clinical leader?
3366	The medical director: questions & answers
3349	Medical director vs. fire chief
6994	HOW YOUNG PHYSICIANS CAN MASTER LEADERSHIP ROLES	Tips on taking on a leadership position for younger physicians
6797	Tool for developing clinical leadership
2071	The Role of the Medical Laboratory Director	The American Medical Association notes in its Principles of Medical Ethics that a physician "shall be dedicated to provide competent medical service with compassion and respect for human dignity." As physicians whose profession involves the medical direction of pathology and clinical laboratory services, pathologists strive to provide high-quality, cost-effective services to support the needs of …
7079	The ailing health care system: SOAP note for physician leadership
3578	Issues and challenges for clinical leaders
1960	Leadership: Quot;They never taught me this in medical schoolquot; Quot;They	Pediatric hematologist/oncologists lead in a variety of roles and settings: at the bedside, in private or academic practice, in the laboratory, and in wider society. Whether their leadership is the result of innate ability, technical expertise, or educational experience, patients, colleagues, academic centers, and communities turn to physicians for leadership. But where do these physicians learn …
10309	Leadership:├óΓé¼┼ôThey never taught me this in medical school├óΓé¼┬¥
2302	Leadership, clinician managers and a thing called "hybridity"	Purpose: In many countries leadership theories and leadership development programs in healthcare have been dominated by individualistic and heroic approaches that focus on developing the skills and competencies of health professionals. Alternative approaches have been proffered but mainly in the form of post-heroic and distributed forms of leadership. The notion of "hybridity" has emerged to chal…
4524	From leader to leadership: clinician managers and where to next?	Individual clinician leadership is at the forefront of health reforms in Australia as well as overseas with many programs run by health departments (and hospitals) generally focus on the development of individual leaders. This paper argues, along with others, that leadership in the clinician management context cannot be understood from an individualistic approach alone. Clinician managers, especi…
2093	Expanding the scope of leadership training in medicine	All physicians take a leadership role at some point in their career - some exert influence in their practices and communities as informal leaders, and others hold formal leadership roles to which they are appointed or elected. These formal leadership roles convey power to those individuals who hold such positions. Formal leadership, however, is limited in its influence unless it is accompanied by…
2447	Perspective: Physician leaders and their bases of power: Common and disparate elements	Physicians hold numerous types of leadership positions in academic, executive, and/or clinical environments. To be successful, physician leaders must exert power, or social influence, as power is conceptualized in social psychology. The power of leaders accrues through their positions, expertise, or other factors, such as communication abilities or their ability to influence others to identify wi…
3158	A physician leadership development program at an academic medical center	To achieve care integration required for efficient high-quality care, physicians are increasingly organized into large multispecialty groups. The success of these groups depends in large part on the ability of leadership to successfully navigate the shifting reimbursement, regulatory, and quality and safety terrain, while simultaneously providing their physicians with a rewarding practice environ…
6856	Physician leader: would you rather manage people... or ideas?
10179	Want to be CEO? Focus on Finesse	You may be assuming that once you've accumulated the requisite medical management and operational experience in the trenches, you will be "groomed" enough to move to the top. But getting to the highest levels of executive leadership - not to mention succeeding when you're there - requires a whole new set of "soft skills" on top of the technical leadership skills you are developing as a physician …
6396	Sage advice. Experienced physician executives share the secrets of their success. Interview by David O. Weber	Seven successful physician executives, now retired from distinguished careers, look back over their experiences and offer advice for those who follow. Be a good doctor first, and never let business interests undermine the ethics of the health care profession. Prepare for management responsibilities with business training. Seek out mentors and develop a network of knowledgeable colleagues and advi…
8796	Leadership in medical department
3410	Medical director, Ochsner Clinic
2749	Doctors and management--the development dilemma	Identifies managerial knowledge and skills from undergraduate to medical director level and considers the development of a core management training strategy and development programme, transferable on a national basis. Reports on a questionnaire survey plus in-depth interviews with doctors and senior managers divided between grades covering hospitals, general practices and public health services. …
10215	Doctors and management - a model for change	This article identifies managerial knowledge and skills for undergraduate to medical director level and considers the development of a core management training strategy and development program, transferable on a national basis. It reports on a questionnaire survey plus in-depth interviews with doctors and senior managers divided between grades covering hospitals, general practices and public heal…
6962	Mission statements: Guidelines for principled medical leadership
3541	Do physicians manage? A perspective on physician-managers in teaching hospitals
8884	Bioethics and Leadership of Medical-Profession
6936	Physician executives and the political process
6852	Life cycle of physician executives. Life-cycle phases for physician executives provide order in a turbulent environment
10293	Teaching doctors in training about management and leadership
3411	The role of physician leaders in partnering to shape quality management
10344	Leadership needs of medical directors and clinical directors
9174	Leadership needs of medical and clinical directors	The National Health Service (NHS) is facing one of the toughest financial periods of its history, and clinical leadership will be critical to maintaining the quality of care. The King’s Fund drew on a wealth of experience in developing the skills of leaders in the NHS to conduct a survey of clinical and medical directors to find out what skills they believed they need to face these challenging ti…
3417	Physician executives--the lone rangers of administration?
2967	After the revolution: the physician executive of the future	There is a revolution in health care occurring in our midst. The roots of this revolution are explored. The physician executive of the future will need a new set of skills because the health care system will change. This new, evolving set of skills includes being: Savvy about business; simultaneously employer- and customer-focused; and technologically driven. This manager must be a team builder r…
2977	A strong lead	Effective clinical leadership protects patients from 'care less care' and aloof management. Good leaders lead by example, consistently getting right the small things that matter to patients. Leadership programmes give staff the skills to harness talent and solve problems.
6846	The Physicians Foundation: inspiring physician leadership in organizations & at the bedside
7023	Clinical leaders. Wanted: medics for the top jobs
7640	Dimensions, discourses and differences: trainees conceptualising health care leadership and followership	ContextAs doctors in all specialties are expected to undertake leadership within health care organisations, leadership development has become an inherent part of medical education. Whereas the leadership literature within medical education remains mostly focused on individual, hierarchical leadership, contemporary theory posits leadership as a group process, which should be distributed across all…
7297	Five steps for building physician leadership skills
10337	Clinical leadership, management, and the CNS
6884	The role of the medical director
6934	Six myths about physician executives
3246	The changing role of physician executives	Throughout the nation, physician executives are taking on new and emerging roles-from brokering the purchase of information systems and creating managed care networks to functioning as systemwide consultants, facilitators, and educators. This article offers profiles of eight creative physician executives-including their current roles and responsibilities, recommendations for emerging physician ex…
7435	The elusive role of the physician assistant program medical director
2829	Who will lead?	A recent survey conducted by the UCLA Center for Health Services Management and the Physician Executive Practice of Heidrick & Struggles, an executive search firm, sheds light on the emerging physician executive's role. The goal of the research was to identify success factors as a means of evaluating and developing effective industry leaders. Respondents were asked to look at specific skills in r…
2933	Challenges in developing physician leadership and management	Many of the issues confronting healthcare organizations require physician involvement and understanding, and the physician executive is a tool to achieving physician participation. Physician leaders can become the mediators between physicians and organizational management, minimizing miscommunication and maximizing agreement and understanding. Yet few doctors seem willing to stand up and speak po…
4581	Medical direction of dialysis - A critical leadership role	The position of medical director of a dialysis unit is important, requires leadership, knowledge, interest, energy, and commitment. The position is mandated by the federal regulations and is necessary to quality and performance of the unit. ├é┬⌐ Journal compilation 2007 Blackwell Publishing.
5236	A current perspective on a moving target: clinical leadership in postgraduate medical education	Clinical leadership is now part of the curriculum for all doctors in training. This article describes one deanery's approach to the development of clinical leadership.
7567	Physician execs bring clinical insight to non-clinical challenges	Many physicians look to administrative careers as a natural step in their professional development. But the training and development of a hospital manager is strikingly different from that of a clinician. Physician executives who've made the transition to a variety of posts, including that of CEO, speak out on the shifts and surprises involved in making the transition.
6971	The medical director's role in the changing social and economic climate
2926	Boards want leadership and decisiveness	Regardless of whether they aspire to the top executive spot, physician managers are likely to benefit from insights into what hospital boards want in their chief executive officers. Many of the attributes board chairs desire in hospital CEOs involve how they handle medical staff matters. In general, board chairs want leadership and decisiveness--attributes they likely would covetin any physician …
7056	Strengthening medical leadership. Medical leaders are vital in the new NHS
9398	Doctors in leadership: learning from international experience	This paper describes the arrangements for involving doctors in leadership roles in Australia, New Zealand, The Netherlands, Germany, Denmark, Finland, Sweden, Canada and the United States. While it is rare for doctors to be appointed to chief executive posts, it is common for them to be involved as medical directors in hospitals and other healthcare organisations. Doctors also take on leadership …
10341	Enhancing engagement in medical leadership: a rapid survey of international experience
7025	Improving the performance of health services: The role of clinical leadership
2339	Doctors who become chief executives in the NHS: From keen amateurs to skilled professionals	Objectives: To investigate the experiences of doctors who become chief executives of NHS organizations, with the aim of understanding their career paths and the facilitators and barriers encountered along the way. Design: Twenty-two medical chief executives were identified and of these 20 were interviewed. In addition two former medical chief executives were interviewed. Information was collected…
4786	Selected important characteristics for enlightened medical leaders	An enlightened leader understands that unleashing the creativity and energy of the individuals in an organization is crucial to maximizing the potential of that group. A quality leader is more than a manager and invites the membership to help in the process of directing and caring for an organization and its people. A wise leader promotes communication, learning, innovation, and empowerment for a…
6813	Clinical leadership--bridging theory and practice
7076	Clinical leadership. Engagement party
9957	Physician Self-Assessment of Leadership Skills	Physician leadership positions are often offered to doctors who have demonstrated clinical or research skill and productivity independent of their leadership competence or formal leadership training. Although there is little disagreement about the value of these skills, there is sparse objective data identifying the optimal timing or most effective methodologies to equip emerging leaders with the…
6292	The costs, challenges, and rewards of management	Until recent years, the designation of physicians as managers in medical complexes generally followed three criteria, professionally known as "SAG Factors"--Seniority, Accountability, and Gullibility. Within the scope of these salient features, little room for creative career design or targeting was possible. Given the unprogrammed and largely unprepared conscription of many physicians into early…
6895	Medical director, Olmsted Medical Group
9942	Polish and UK doctors' engagement with hospital management	Purpose - The purpose of this paper is to present the findings of a short research project, conducted in 2010 as part of a larger EU funded action investigating the participation and impact of doctors in management. The authors sought to compare the ways in which hospital doctors in the UK and Poland - countries with distinct histories - participate in management; whether they are converging and …
3243	Medicine plus management	Developing physician leaders requires time and planning.
3489	The hospital medical director: an administrator's view
6894	Medical director, Nicolet Clinic
2972	Case study of physician leaders in quality and patient safety, and the development of a physician leadership network	There is increasing recognition of the need for physician leadership in quality and patient safety, and emerging evidence that physician leadership contributes to improved care. Hospitals are beginning to establish physician leader positions; however, there is little guidance on how to define these roles and the strategies physician leaders can use toward improving care. This case study examines …
9804	Educating towards clinical governance	Clinical governance represents a culture change in the NHS, making managers of health care institutions responsible for clinical standards as well as the financial bottom line. Doctors and managers will need to be educated to play their full part in this new culture.
4170	Maximizing the contribution doctors make to NHS management	Management is an increasingly important issue for many doctors. If doctors wish to influence resource allocation, they must involve themselves in health service management. This article describes the results of an enquiry action learning project involving six doctors. As part of the project, clinical directors and their business managers were interviewed. In addition, the Police Force and BAA (fo…
6896	The challenges of clinical leadership
7152	The medical director: a job description for the 1990s
7405	Serving on Boards: Caveats for Physician Leaders	Few opportunities exist for physician leaders to learn the expectations and skills required to effectively serve on a board and to learn the differences between governance and management
6187	Am I demoralizing my staff?--10 questions to ask	Examine 10 questions that all physician leaders should ask themselves periodically to ensure that they are leading, and not bringing down, their staff.
6833	The spectrum of medical leadership roles
6928	What physician leaders say and do matters--the spirit of mudita
10081	Crossing the Leadership Bridge	Much has been written about what makes a leader successful. Few articles have mentioned what a physician leader must do in order to be successful -- cross the leadership bridge from wanting to be popular to being respected. Early in one's career, physicians who aspire to be effective must master many leadership competencies, including interpersonal, strategic and financial skills. There are sever…
10110	Vertical versus Lateral Thinking	Physician leaders operate in a realm of uncertainty and guide complex adaptive health care systems. Traditionally, physician leaders have depended on reasoning and logical/sequential thinking to solve organizational problems. This traditional way of thinking is referred to as "vertical thinking." On the other hand, "lateral or horizontal thinking" often used by successful leaders demands a breadt…
2941	Hospital medical director. Documenting roles and responsibilities	Establishing the position of medical director for a hospital entails making a clear exposition of the role of the medical director in relation to the board, the basic administrative structure, and the medical staff. The responsibilities assigned to the medical director in one hospital may differ in more than a minimal manner from those in another institution, and the nature of these relationships…
10279	Leadership development in health care: a word of caution
6901	The motivational profile of an physician leader
7768	Factors influencing advanced practitioners' ability to enact leadership: a case study within Irish healthcare	AimTo report the factors that influence clinical specialists' and advanced nurse practitioners' ability to enact their clinical and professional leadership roles; findings from the SCAPE study. BackgroundThe importance of leadership for specialist and advanced practitioners is highlighted in the international literature and is considered an important factor in the provision of improved patient ou…
6559	What do I want from a clinical director?	There are strong arguments for the effective involvement of clinicians in management and the need for a positive interface between medical staff and managers. There are three major dimensions of different management models for the involvement of clinicians in management. There are a number of key deliverables expected from an effective clinical director, and a series of characteristics which the …
9492	Leadership competencies for clinical managers, the renaissance of transformational leadership
9191	Leadership theories relevant to the role of the supervisor of midwives	The beginning of the 21st century has seen the importance of strong clinical leadership, at all levels of the NHS, with the result that the quality of care and the safety of services can be improved (King's Fund, 2007; Department of Health, 2008a). Supervisors of midwives (SOMs) are well placed to provide leadership within the maternity services. The focus of this article is to explore the leader…
2828	The new breed	Structural changes within the health system--particularly in the organization and financing of services--have made new and different opportunities available to physicians interested in management. What types of physicians are currently going into management? How do they compare to others who have been in management for a longer period of time and to the "traditional" portrait of the physician exe…
2154	Exploring dual commitment among physician executives in managed care	The growth of a medical management specialty is a significant event associated with managed care. Physician executives are lauded for their potential in bridging the clinical and managerial realms. They also serve as a countervailing force to help the medical profession and patients maintain a strong voice in healthcare decision making at the strategic level. However, little is known about their …
2276	Professional commitment among US physician executives in managed care	This paper examines professional commitment among physician executives working in managed care settings in the United States. The rise of an 'administrative elite' in medicine is central to the notion that physicians preserve their professional dominance despite changes in their prestige, work and employment status. Implicit in the notion of Freidson's restructuring perspective, physician executi…
3554	Physician executives in managed care: Characteristics and job involvement across two career stages	This paper examines characteristics, job involvement, and career stage differences among 294 physician executives working in managed care settings. The following research questions guide the study: What types of physicians are currently in managerial roles in these settings? What role (if any) does medical career stage play in physician executives' professional and job-related attitudes? What fac…
2934	Characteristics of physician leaders working to improve the quality of care in acute myocardial infarction	BACKGROUND: The influence of physician leaders on their colleagues in local medical communities has been recognized for several decades. However, the literature indicates that little is known about the specific characteristics of physician leaders involved in improving quality in today's hospital environment. A taxonomy of the characteristics of the physician quality leader from the perspective o…
6008	Clinical leaders: Listening is the key to better care
7735	Distinguishing competencies of effective physician leaders	Purpose - The purpose of this paper is to determine the particular competencies demonstrated by effective physician leaders. Changing organizational and environmental dynamics present unique challenges to leaders in the field of healthcare. An accelerated emphasis on increasing the quality of health care delivery, containing costs, and restructuring the delivery of health care itself are redefini…
3359	Clinical leadership in practice: Wearing many hats
10288	The servant leader: Isis Lioba Howatson-Jones explores the concept of leadership in the NHS, and explains why the servant leadership model is particularly ├óΓé¼┬ª
1925	Are your docs management ready?	Hospital chief executives are tapping physicians for upper management roles beyond the traditional chief medical officer and other primarily clinical positions. But often, these highly educated, entrepreneurial and strong-willed individuals need help acquiring the business and people skills to successfully make the transition.
3452	Medical leaders. The long engagement
2130	Doctors as managers: Poachers turned gamekeepers?	Doctors in health care systems of different types are coming under increasing pressure to take on active roles in management. Mounting concern among governments over the escalating costs of health care, coupled with a desire to improve the quality of care and render services more responsive to user preferences has resulted in management being viewed as offering an effective means of tackling thes…
8817	Bridging the Divide - the Duality of Roles for Medical Directors and Clinician in the New Nhs	This article describes some of the central concerns of medical directors in NHS trusts. It focuses on the issues they face as a result of their dual roles as medical professionals and management professionals. Three aspects of the duality are discussed: the tension in satisfying the demands of the two roles in their own job; the facilitation of other clinicians to come to terms with an enhanced m…
8536	'It's an interesting conversation I'm hearing': The doctor as manager	The aim of this article is to outline in discursive-linguistic terms how doctor-managers (or 'physician-executives' as they are termed in the USA) manage the incommensurate dimensions of their boundary position between profession and organization. In order to achieve this we undertook a discourse analytical study of both recorded, situated talk and open interview data focusing on one doctor-manag…
6236	Six core principles for creating strong physician leaders	Consider some of the people who overcame challenges and became famous using leadership skills that are critical for true leaders.
10307	Leading and Managing Change
10331	Doctors as leaders
3468	The new physician executive: the next decade
3382	Medical director dilemmas
6778	Women physicians in medical leadership
2126	Physician leadership is a new mandate in surgical training	Background Traditionally, development of physician leadership has occurred at random in surgical training. One possible reason is that surgical educators have focused on detailed instruction on critical patient situations, resuscitation, and technical skills, but they have provided little formal training in the essential leadership skills. Methods To determine resident perceptions about the impor…
4320	The management of health care: A model of control	This paper is aimed primarily at those involved in managing and implementing management structures in health services. It is concerned with the replacement of historical management structures with 'proven' private sector structures. It is argued that a major problem with the private sector models introduced in New Zealand is that they fail to recognise the levels of uncertainty inherent in the di…
8229	Chief Medical Clinic Manager of a University OB/GYN Clinic - An Innovative Job Description as Management Response for Increase of Profitability, Quality of Care, and Physicians' Freedom of Action	Leadership structures in German clinics are adjusting parallel to DRG (diagnose-related groups)-induced economic reorientation of the health care system. A Chief Medical Clinic Manager (CMCM) is a new job description and an innovative approach to combine medical competence and business economics at the operational level of care. The ideal qualification is a medical specialist in the clinical fiel…
2193	Fundamentals of service lines and the necessity of physician leaders	In the demanding and unpredictable environment of the health care industry, hospitals and health systems continue to search for ways to improve the efficiency and quality of care provision and, thus, thrive. Service line organization in health care, a concept that was popularized in the past, has recently experienced a resurgence, spanning the gamut from small community hospitals to large academi…
3425	Developing Physician Leaders
2265	Orthopaedic surgeons as clinical leaders in the National Health Service, United Kingdom (NHS UK): Can the world learn from us?	This article outlines some of the key concepts in leadership (both styles and theories) to provide a platform for further learning and to help the modern day orthopaedic surgeons to apply these concepts to their current practice. It is focused on two major aspects: management of medical organizations and effective twenty-first century care by surgeons through proper leadership guide and aimed in …
5540	Teamwork: The art of being a leader and a team player	The development of the concept of clinical leadership over the past 5 years, in conjunction with an ever-increasing emphasis on its importance in the medical world, has led to an explosion of reviews, resources, fellowships and other academic programmes in this area. Arguably, with the focus on clinicians as individual leaders, teamworking is a fundamental aspect of effective clinical leadership …
3265	Physician executive leadership	Administrators are joining hands with physician executives to confront the challenges of the changing healthcare environment. Who is this new breed of physician--the physician executive? The author presents a model of physician executive leadership based on in-depth interviews with 45 physician executives in a tertiary care health center. Five physician executive patterns emerge from the research…
10010	The problem of identity in hybrid managers: who are medical directors?	Purpose - This article is drawn from doctoral research exploring the identity struggles faced by professionals who take on management and leadership roles. The research focused on the experience of medical directors - the most senior doctor-manager with board responsibility for medical affairs. Based on the fact that a medical director is a hybrid manager this research has implications for any pr…
6825	What will the medical director do?
3384	Practical lean for physician leaders
7060	An area for medical leadership
2943	Spirituality and the physician executive	The "s" word can now be spoken without flinching in health care organizations. Spirituality is becoming a common topic in management conferences around the world. Many U.S. corporations are recognizing the role of spirituality in creating a new humanistic capitalism that manages beyond the bottom line. Spirituality refers to a broad set of principles that transcend all religions. It is the relati…
6043	The physician executive and the future	In summary, physician managers have a bright future. They are working on one of the most exciting professional interfaces--medicine and management. The future of medicine is both high-tech and low-tech. It will challenge all physician executives. For a few years, health care organizations will experience turbulence and stress. The name of the game for physician managers will be organizational sur…
7371	What medical directors should know about front-line caregivers
10149	Climbing the Ladder to CEO, Part III: Following Your Own Path	The last in a three-part series, "Climbing the Ladder to CEO," is presented. Eight experienced physician executives acknowledged in recent interviews that physicians encounter a negative bias when they enter the boardroom. However, they also agreed that the bias is sometimes accurate -- many physicians are not qualified for top business roles. To be a competitive CEO candidate, you must demonstra…
10023	Creating a Strategy-Based Physician Leadership Development Program	Today's environment creates a compelling case to rethink the roles of physician leaders and the necessary leadership and management skills required for them to be successful. The passage of health care reform legislation has set in motion drastic disruption of the status quo regardless of the ultimate outcome of the original bill. The health care system will be accountable for improving the value…
6953	Realizing the value of in-house physician leadership development
7084	Redefining the physician executive
3356	Role of the physician executive in consumer-driven care
7225	Today's Medical Directors in Line To Be Tomorrow's Health Tech Chiefs
3389	The medical director wants my office
3111	Selling yourself in a tough health care market	Physician executives are vying for top positions in health care organizations. With so many qualified candidates in the marketplace, how can you differentiate yourself as a strong contender? Recruiters search through hundreds of r├â┬⌐sum├â┬⌐s, not the ten or 20 that many hospital and HMO CEOs have seen. Recruiters--the people who actually find specific candidates--were interviewed to find out wha…
6633	Mistakes the newly promoted make	Many newly promoted managers make identical mistakes, most of them preventable. Physician executives who are thinking of taking on a bigger job should consider the following eight mistakes: (1) misreading top management's agenda, (2) micromanaging your successor, (3) not updating technical skills, (4) assuming customs and taboos are negotiable, (5) not rewriting your job description to mirror you…
6628	What employers are looking for right now	What specific skills are employers and recruiters looking for in physician executive candidates? Here are the top dozen characteristics that were invariably mentioned in interviews with high profile headhunters, as well as in analyzing open job orders. The most sought-after skill is leadership. Employers want someone who has courage. Expect this list to change in 1997 as the industry changes. How…
6615	Seven deadly assumptions for new physician managers	You've just been, or are about to be, named to a management position, your first. Success will not be easy, but it can be achieved. Just avoid seven common assumptions that are the chief culprits in the demise of many a physician executive: All human beings make rational decisions, so the way to resolve conflicts is by giving people more data. Clinical teams are the same as management teams. Your…
6254	Managing unmanageable physicians: leadership, stewardship and disruptive behavior	Physician executives would undoubtedly prefer to spend the bulk of their time inspiring great employees and building productive teams instead of struggling with disruptive physician behavior. Explore ways to diminish the frequency and intensity of disruptive behavior in your organization and identify your role, rights, responsibilities and accountabilities as a physician leader.
6910	The need for medical leadership
3350	Medical directors shed "lone ranger" past for team play
8787	Physician's responsibility and the development in health care reform: A medical director's view
2485	Leadership at the front line: A clinical partnership model on general care inpatient units	Hospitals strive to provide all their patients with quality care that is safe, timely, efficient, equitable, effective, and patient centered. Although hospitals have developed technology- and industry-based quality improvement models, there remains a need to better engage the frontline health care workers at the site of care to enhance communication and coordination of care. To foster the work en…
2509	Unit-based interprofessional leadership models in six US hospitals	The landscape of hospital-based care has shifted to place greater emphasis on improving quality and delivering value. In response, hospitals and healthcare organizations must reassess their strategies to improve care delivery in their facilities and beyond. Although these institutional goals may be defined at the executive level, implementation takes place at local sites of care. To lead these ef…
2890	Physician executives' characteristics and attitudes	This monograph reports on a survey of physician executives who are members of the American College of Physician Executives. The survey emphasized four areas--factors in an individual's move into management as a career choice; satisfaction with management as a career or as an element of a career; factors that prepare a physician to manage; and factors in future development of physician managers.
3523	Management education for the physician executive. Background and issues
4167	Career paths of physician executives	Survey data from a sample of physicians whose primary professional activity is administration were used to examine their previous administrative positions and career paths. Forty percent reported administrative positions in more than one type of health care organization, and time spent in administration increased with age and years in administration. Most responders with senior titles had four or…
2877	Administrative medicine: A new medical specialty?	Several studies have examined various characteristics of physicians in administration. All of these past studies are limited in that they are dated or only examine one component or employment setting of physicians in administration. The study presented here was designed to obtain current information on the characteristics of physicians engaged in administrative activity to better define and under…
3222	The changing managerial role of physician executives	A survey of tasks performed by a sample of 517 physician executives from the AMA Masterfile was carried out to determine the role played by this group of administrators in health care organizations. In contrast to the findings of previous studies, physician executives appear to have responsibilities in general management as well as clinical management and do not focus primarily on physician and m…
2518	Organisational professional conflict and hybrid clinician managers: The effects of dual roles in Australian health care organisations	Purpose - This article aims to examine tensions between hybrid clinician managers' professional values and health care organisations' management objectives. Design/methodology/approach - Data are from interviews conducted with, and observation of, 14 managerial participants in a Cancer Therapy Unit set in a large teaching hospital in New South Wales, Australia, who participated in a Clinical Lead…
9399	Towards a productive relationship between medicine and management: reporting from a national inquiry	The troubled relationship between doctors and managers has been implicated in many of the perceived failures of the Health Service. Poor relationships have attracted comment in healthcare and public media, but little is written about positive relationships and the benefits they can bring. We report the findings of a National Inquiry into the relationships between managers and doctors and describe…
3112	Leadership is the key to chief medical officer success	Senior physician executives were surveyed in 1998/99 to ascertain that they see as their greatest value to their organizations. They believe that their most significant contribution is their accumulated knowledge and experience--both in medicine and management. This medical management perspective is considered the key advantage of serving on the senior management team and helping to shape the org…
1917	The next step for physician executives?	The next step for career growth for many physician executives will be the top leadership role in a health care organization. The availability of such positions for physicians has been limited in the past but could very well open in the future. As physicians, administrators, and boards begin to trust each other more and form meaningful partnerships, the potential for physician CEOs increases. In 1…
3212	Physician leadership. Physician executives share insights	Senior physician executives were asked to share their insights about how the medical management field has evolved. The Physician Executive Management Center, a Tampa, Florida-based search firm, has been surveying senior physician executives each year for the past decade. This year's report on physician executive compensation and duties in hospitals, managed care organizations, and group practices…
2761	Quality management remains top medical manager responsibility	Earlier this year, the Physician Executive Management Center conducted a survey of physician executives in management positions in hospitals, group practices, managed care organizations, and industry. Information was obtained for physician executives in both full-time and part-time roles. In addition to gathering compensation information, the survey sought to define the scope and intensity of the…
6650	Survey provides overview of profession's responsibilities	At the end of 1990, the Physician Executive Management Center, Tampa, Fla., undertook a survey of College members to determine levels of compensation and benefits and to provide a glimpse at the roles and responsibilities of physician executives. The results of the survey have recently been published by the Management Center. In this article, the roles and responsibilities of physician executives…
3154	Physician anger: leggo dem managed care blues--leadership beyond the era of managed cost	While managed care has caused great disruption, it has also provided physician executives with a natural leadership raison d'├â┬¬tre. Managed care, with all its pros and cons, is largely a response to certain unrelenting trends. The core functions of leaders comprise the stewardship of organizations and colleagues in response to these trends. Four trends are explored: (1) The demise of open-ended…
6837	Galileo's blunders--lessons for physician executives
8683	The "bureaucratization' of professional roles: The case of clinical directors in UK hospitals	This article analyses the process by which some hospital doctors have adopted medical-manager hybrid roles by joining the new cadre of clinical directors. The article has two main aims. The first is to enhance understandings of professional role change by contributing empirical evidence to the debate concerning the alleged 'de-professionalization' of expert roles. The second is to assess the ways…
8951	A CLINICAL DIRECTOR'S PERSPECTIVE
6345	Leadership for the next millennium: the physician executive	We continue to muddle through using tourniquets and bandaids on a health care system that is in dire straits. And the future is even less promising. There will be millions without basic health care, let alone basic health care coverage. Rural and inner-city hospitals will close, with progressive public apathy, as we focus on the marvels of expensive technologies that serve only the few. Costs wil…
6824	Health care reform - Involving our physician leaders
7469	Clinical leadership
3527	New approaches to developing physician leaders
7328	The function of a medical director in healthcare institutions: a master or a servant	The function of a medical director is presented along with features of efficiency and deficiencies from the perspective of healthcare system improvement. A MEDLINE/Pubmed research was performed using the terms "medical director" and "director", and 50 relevant articles were selected. Institutional healthcare quality is closely related to the medical director efficiency and deficiency, and a criti…
3024	Physician leadership in hospital strategic decision making	In this article, three models of hospital strategic decision making are presented. These models focus on the role of physician leaders, particularly chiefs of clinical services, in decision making regarding major changes in the nature and scope of hospital services. The recommended model of decision making for any individual hospital is contingent on the competitive environment which the hospital…
3291	The emerging role of the physician in administration	Physicians often find it difficult to determine the type of training needed to prepare themselves for administrative roles in health services organizations. Without extensive knowledge about organizations and how they function and how administrators contribute to organizational performance, physicians tend to view management roles as either overwhelmingly complex, or, conversely, simply a matter …
3472	Medical directors complete interdisciplinary team
3398	Medical director. The patient's best advocate
8086	Medicine and management in European healthcare systems: how do they matter in the control of clinical practice?	During recent years, management has brought tighter controls into all areas of clinical practice, responding mainly to financial shortages coupled with increasing public demand for quality and safety of care. Management is not simply expanding and creating new roles for non-clinical managers, but doctors, too, are charged with managerial responsibilities. Consequently, the boundaries between medi…
2898	The case for a physician director of the surgical suite	A typical hospital operating room can generate revenue of $1 to 3 million per year. About 30 to 40 percent of the total income of a hospital is produced in the surgical suite. This is a high-cost area in terms of personnel, equipment, and supplies, so strong management is increasingly important in the area. In the past few years, a number of hospitals have found a solution in a physician director…
2597	Leadership in healthcare	There is now widespread recognition that effective leadership by healthcare professionals is essential in modern healthcare settings. The major factor underpinning this is the drive to improve the quality of healthcare provision. There are many reasons why quality improvement programmes fail, however the lack of engagement of medical staff and their resistance to change are amongst the most impor…
3258	Medical director - Does a community hospital need one?	The purpose of this thesis was to determine whether there is a need for a Medical Director in a community hospital. Having showed that such a need does exist, the thesis establishes a theoretical job description for a Medical Director in a hospital organization. The views and information on the topic of a Medical Director were obtained from three primary sources: a literature review, a survey of …
3207	No longer a solo practice: how physician leaders lead	The authors conducted a national study to determine the factors associated with the success of physician leaders. They utilized the Leadership Practices Inventory (LPI) and a demographic survey followed by individual interviews with respondents. Data analysis revealed several implications for the selection, training, management, and career development of physician leaders. The results suggest tha…
7101	For the Medical Director
7062	For the medical director
2742	Skilled medical director can turn conflict into collaboration	The hospital is a complex institution dealing with social, moral, ethical, professional, legal, regulatory, and voluntary incentives and constraints. Each interface established as a result of these demands and constraints can be a barrier to communication and a potential source of conflict. It is the function of the medical director to use the special combination of a physician's perspective coup…
3534	Maximizing the role of your physician executive
2566	Defining competencies and performance indicators for physicians in medical management	The recent and profound changes in the American health care delivery system have created a need for physicians who are trained and willing to assume a high level of responsibility for managing evolving health care organizations. Yet most physicians receive no formal training in medical administration and management because changes in medical school and residency education have lagged behind chang…
7048	Medical director's role updated
3507	Medical leaders wanted--business degree desirable
3335	Adopting the CEO model--why physician executives should not be required to practice medicine
4454	The physician executive: What is in a title?	Whereas it is important for physicians to span medical and administrative boundaries and attain prominent leadership positions, they must also think twice before stepping into dubious jobs with sexy titles, cautions the author. Physicians should not crave power and risk being misunderstood, clinically uninvolved, and distanced from their peers. Copyright 2005 by Medicom International. All rights …
6857	Defining events in the careers of physician executives
2975	Reality check: is your behavior aligned with organizational goals?	Strong, well thought out organizational behaviors help instill confidence in patients and allow physicians to take a leadership role in health care.
7014	The moral obligations of physician executives
3357	The physician executive as a guiding force in health care
3395	The dead moose and other reflections on compassionate physician leadership
2701	Breaking the glass ceiling	The glass ceiling is a form of organizational bias and discrimination that prevents qualified professionals from achieving positions of top governance and leadership. This article examines glass ceiling barriers that keep physicians from the upper reaches of management. While these factors apply mainly to women and minority physicians in academia, and are attributable to sexual harassment and dis…
9970	Soften Up: The Importance of Soft Skills for Job Success	No one would argue that to be an effective manager, a physician needs a keen eye for details and numbers. Knowledge of accounting, finance and quantitative-based decision sciences are considered prerequisite for managing health care systems. But don't be fooled into thinking that "hard skills" alone are sufficient for job success. Today's competitive job market means that minimum acceptable skill…
10109	Adopting the CEO Model-Why Physician Executives Should Not Be Required to Practice Medicine	It is certainly acceptable if a physician executive chooses to see patients and has the time, but it is entirely different if a physician executive chooses not to practice because of the competing demands of practicing and managing. It is disconcerting, therefore, that some organizations may require physician executives to see patients when it would be counter/productive. This stems from an erron…
5864	Physicians in health care management: 1. Physicians as managers: roles and future challenges	Physicians are increasingly expected to assume responsibility for the management of human and financial resources in health care, particularly in hospitals. Juggling their new management responsibilities with clinical care, teaching and research can lead to conflicting roles. However, their presence in management is crucial to shaping the future health care system. They bring to management positi…
1914	Achieving organisational competence for clinical leadership: The role of high performance work systems	Purpose: While there has been substantial discussion about the potential for clinical leadership in improving quality and safety in healthcare, there has been little robust study. The purpose of this paper is to present the results of a qualitative study with clinicians and clinician managers to gather opinions on the appropriate content of an educational initiative being planned to improve clini…
3583	Physician executive track gaining credibility as a real career
3488	Leadership skills for the physician manager
2815	Mission impossible? The definition and functions of the medical director	Seeks to throw light on both strategic and managerial aspects of the post of medical director. The medical director is a key executive member of the Trust Board, yet the role remains ill-defined. The existing published guidance gives some indication of what medical directors should be doing but gives limited information about "best practice" or how to cope with the demands being made on them. A s…
3897	Policy and procedure development and implementation	A basic medical director function is to help draft and implement policies and procedures. Physicians should not underestimate the knowledge and skills involved in doing it well. Instead of viewing this role as merely unpleasant paper work, they should look beneath the surface for the much broader implications. Effective medical directors must be astute problem solvers and analysts of attitudes, s…
3351	Medical director: a pillar of quality
9085	Reflections on a changing role in clinical management	Introduction Clinicians need to engage in medical management to improve quality and efficiency in the NHS. Doctors are well suited to management roles, since they are educated, influential and familiar with the demands of the health service. However, consultants rarely receive leadership training and might experience problems with the transition into management roles, particularly in relation to …
9814	The clinical services manager: a curriculum for the 21st century	The dynamism of change in the evolution of integrated health-care systems is driving change in the skills and competencies required to manage diagnostic services. Formal educational preparation and practical experience in a wider array of disciplines will be essential to the backgrounds of those who will be chosen for these new and ever more complex roles. Curricular elements relevant to this edu…
3493	The role of EMS medical directors
6417	How practicing physicians are adjusting to managed care	Managed care is here to stay. In fact, for the foreseeable future, health care will become increasingly more managed each year. The purpose of this article is to help physician leaders and executives understand how clinicians are reacting and adjusting to managed care. Those of us who are doing primarily management activities have our own set of problems and adjustments. Sometimes we can be insen…
7016	Physician executive's path comes full circle. Doctor uses management education to land full-time management job, and eventually takes up teaching medical management
2694	You have the job you wanted--now what?	We've had calls from physicians who finally have the medical management job they always wanted and then a month later they wondered why they wanted it. I asked seven physician executives to come together as a group and talk to me about this issue. I also asked them what skills they needed most when they first got the job and, as time passed, which skills continued to be most useful. I have not us…
6021	Career paths for women physician executives	The career path leading toward being a physician executive is similar for men and women, but there are some issues that have unique elements for women. Thus, any person interested in developing a medical management career can follow the advice in the following pages, but it is especially useful for women or for those who are coaching women in career development and management.
2190	From advocacy to ambassadorship: Physician participation in healthcare governance	Increasingly, physician leaders are called upon to assume governance positions in healthcare organizations. These range from small group practices to integrated systems with a regional or even national presence. Yet the meaning of board membership and the skills required for effective contributions in the boardroom are often unclear. This article reviews the essential challenges to governance bod…
10203	From advocacy to ambassadorship: Physician participation in healthcare governance / Practitioner application	Increasingly, physician leaders are called upon to assume governance positions in healthcare organizations. These range from small group practices to integrated systems with a regional or even national presence. Yet the meaning of board memberships and the skills required for effective contributions in the boardroom are often unclear. A study reviews the essential challenges to governance bodies …
7027	Cultivating physician leaders
2760	Physician executives: where they are and what they do	As hospital operations become increasingly complex, so does the institution's management and organizational structure. Physician executives with titles of medical director, vice president for medical affairs, medical administrator, chief of staff, medical staff president, etc., are playing more important roles than ever before. This article will briefly review some recent literature describing ph…
8644	'Two-way windows': Clinicians as medical managers	This paper uses the metaphor of the 'two-way window' to understand the aspirations and activities of clinical directors (doctors with management responsibilities). Clinical directors work simultaneously with sets of ideas from both clinical practice and from management, therefore, their role (as 'two-way windows') allows the possibility to create a new area of expertise - medical-management. To e…
3165	Physician executives in the '90s: report of a national survey	In fall 1990, Witt Associates again catalogued the progress of physicians as they obtain management positions of increasing importance. The firm has conducted a continuing study of the position since 1979. The current survey of vice presidents of medical affairs/medical directors renders a candid portrait of the physician manager. The profile that emerges is a 53-year-old white male, working almo…
3499	Physician, help thyself: management positions available
3013	The physician executive "arrives"--a new generation prepares for the future	The recent rise in the number of physician executives in the health care industry vividly demonstrates that a genuinely new generation of physician executives is seeking to combine the sensitivity of their clinical skills with the business acumen that today's health care organizations need to prosper and grow. But physicians who are preparing themselves to be selected one day as chief executive o…
2688	A profile of today's medical director	A profile of the medical director position established at a growing number of hospitals, and those who serve in that position, was obtained through a nationally distributed questionnaire. Also determined were the types of hospitals that have made, or are likely to make, this new position a part of their organization.
10299	Leadership and Management
2538	Embedding leadership into regulatory, educational and professional standards	This is a time of significant change in health and care services in the UK, in which unprecedented power and responsibility are being devolved to clinicians. To enable this change to successfully take place and support clinicians and the wider workforce in this very important role we will need to further develop leadership capability within the system. Achieving this goal means working with the v…
3210	Physician leadership. An emerging leadership position	Demand is growing for Vice Presidents for Medical Management. This is a new physician executive position that enhances the ability of hospitals and health systems to more fully integrate delivery of care and thus attract managed care contracts. Located at a hospital, a health system's headquarters, or at a hospital's MSO, this position complements the traditional role of a hospital Vice President…
3407	Risk takers. Clinical leadership in an era of health care reform
3543	Clinical leadership and patient care
6315	Leadership and followership	Along with the well-known leadership traits, there are some subtle characteristics of true leaders. Managing managers, making decisions, tolerating diversity, and showing a sense of humor are other marks of leadership that physician executives should possess.
6397	Physician executives breaking out of middle management	Physician executives are slowly moving into top management jobs, holding the same stature on senior management teams as chief financial officers and executive vice presidents. Learn how the role of the physician executive is evolving and how opportunities are expanding for even more physicians to assume the top-level posts.
2868	Is it our turn to be CEO yet?	Physician executives continue to have ambitions for the health care CEO role, despite the difficult economic times. And though few have yet been chosen for the position, the expectation is that this will change markedly in the next five to seven years. Today, physician executives have legitimate, relevant professional experiences that directly qualify them for CEO roles in health initiatives. And…
6029	Getting started as a physician executive	In clinical practice, technical skills often outweigh interpersonal and leadership skills as success factors--you can be a great doctor and a so-so person. But the reverse seems to be true in the physician executive role; it is precisely the intangible leadership skills that contribute to and determine potential success. And they can be tough to master, especially when you focus on them for the f…
2963	Professionalism is judged by appearances ... like it or not	Exploring the larger subject of executive professionalism should include the whole range of behavior issues that affect others' perceptions of you. In this competitive environment, with limited time to manage relationships, physician executives must take control of all aspects affecting their credibility and communications. This is not to suggest that you become the stereotyped, air-brushed news …
6240	Global view offers good news for physician executives	Do all physician executives have much "catching up" to do in relation to their non-MD colleagues? A comparison of the role of the physician executive versus the non-MD executive/administrator provides a big picture view and signals new opportunities for physicians in the evolving health care system. Physician executives have only recently become invested in the health care executive suite and are…
3211	Physician leadership. How do physician executives view themselves?	Most physician executives today have acquired substantial management training and experience, and many have worked with and relied on the expertise of mentors for their career guidance and development. Physician executives are actually becoming executives who happen to be physicians. They view themselves first as leaders, then as physicians, and finally as managers. That is a remarkable transform…
6818	THE PHYSICIAN LEADER'S ROLE IN PROMOTING ORGANIZATIONAL JUSTICE
3342	The physician leader's role in bridging the culture gap
3526	Basic economic concepts for physician leaders: broader perspectives for challenging times	The article focuses on the economic concepts to be considered by physician leaders in managing health care organizations. It states that if physician leaders have the knowledge about the nature and effects of economic factors, they can better help to widen the perspectives of their colleagues and assume a leadership role towards necessary change. It mentions that physical leaders should consider …
7220	Developing a Physician Management & Leadership Program (PMLP) in Newfoundland and Labrador	PURPOSE: This article aims to document the process the province of Newfoundland and Labrador used to develop an innovative Physician Management and Leadership Program (PMLP). The PMLP is a collaborative initiative among Memorial University (Faculty of Medicine and Faculty of Business), the Government of Newfoundland and Labrador, and the Regional Health Authorities. As challenges facing health-ca…
2156	The role of the medical director: Changing with the times	The role of the dialysis unit Medical Director has evolved over time to an expanded set of roles from one that used to be strictly "medical" to one that is more "managerial." Physicians providing these Medical Director services are facing increasing demands for a leadership role regarding clinical quality improvement and measurement of performance in core areas of care within the dialysis program…
7096	Becoming an effective physician leader
6542	Clinical leadership	Leadership skills are necessary no matter what work you are doing. This article explores some controversial aspects of leadership for clinical professionals.
2187	Clinical leadership: the challenge of making the most of doctors in management	‘To unleash the potential of senate-level leadership, support for senior doctors is required’
3568	The full-time medical director--will he flourish?
7118	The role of the hospital medical director today
6930	Clinical leaders. The move from medic to manager
3717	Followership, clinical leadership and social identity	This article explores how the concepts of followership, social identity and social influence help clinical leaders and followers better understand how leadership processes function within and between individuals, teams and complex organizations.
7201	'Watching an artist at work': aesthetic leadership in clinical nursing workplaces	AIMS AND OBJECTIVES: To explore how clinical leaders enact aesthetic leadership in clinical nursing workplaces. BACKGROUND: Clinical leadership is heralded as vital for safe and effective nursing. Different leadership styles have been applied to the clinical nursing workplace over recent years. Many of these styles lack an explicit moral dimension, instead focusing on leader qualities and develop…
7256	Grace under fire: aesthetic leadership in clinical nursing	AIMS AND OBJECTIVES: This paper reports the results of an online descriptive survey that sought to determine nurses' perceptions of aesthetic leadership among clinical leaders in nursing. BACKGROUND: Clinical leadership has been identified as an essential component to ensuring the delivery of safe, high-quality health care. Leadership has been increasingly linked in the literature to aesthetics. …
7271	Aesthetic Leadership: Its Place in the Clinical Nursing World	Clinical leadership has been identified as crucial to positive patient/client outcomes, across all clinical settings. In the new millennium, transformational leadership has been the dominant leadership style and in more recent times, congruent leadership theory has emerged to explain clinical leadership in nursing. This article discusses these two leadership models and identifies some of the shor…
7279	'Good ethics and moral standing': a qualitative study of aesthetic leadership in clinical nursing practice	AIMS AND OBJECTIVES: To explore how aesthetic leadership is embodied by clinical leaders in the nursing workplace. BACKGROUND: A number of different leadership styles have been developed, theorised and applied to the nursing workforce over the years. Many of these styles lack an explicit moral dimension in their identified leader attributes, due to a shift in theorising of leadership to focus on …
2507	Developing the doctor manager: Reflecting on the personal costs	These reflections focus on the development of doctors as managers in the National Health Service and the way that their participation is directly influenced by the personal costs perceived to their professional roles as doctors. Research has indicated some of the problems surrounding the development of doctors as managers. Although training has led to a reduction in stress, women doctors are havi…
10229	Medical management: Reflecting on some ripples in the pond	Using current research into the management training of doctors in the UK, some of the personal rather than just organizational issues which arise from the development of doctors as managers are examined. The variety of interpretations of the role raises a number of questions, some of which are highlighted, for example: 1. the status of the management activity for doctors, 2. the option of profess…
6808	Patient services: clinical manager at large
6961	Medical director: do we need one?
3399	Medical director. Doc on the street: another view
9829	Doc on the street: another view... medical director
7044	The Emergency Department medical director
7331	Leadership in surgery	Many opportunities exist for surgeons to be leaders in healthcare. Leadership training should begin in medical school and continue throughout residency training and in clinical practice. Most leadership skills can be developed and refined through a variety of training programs. Formal programs that result in degrees can provide surgeons with special insight, experience, and skill sets. Leadership…
3282	Secrets of management success	Research has shown that certain characteristics set successful managers apart from their less successful colleagues. Research that is just beginning shows that most of those characteristics also set successful physician executives apart. This article is based on presentations at the College's 1989 National Conference in Washington, D.C., and introduces concepts that will be reported on in more de…
2712	In transit from physician to manager--Part I	Physicians are finding themselves in increasing numbers in significant management roles. Physician managers interviewed about their experiences in changing careers identified six critical transitions, three involving psychological adjustments and three requiring development of new skills. A framework is developed in this two-part article that relates career events that trigger transitions, the tr…
2889	In transit from physician to manager--Part II	In the March-April 1992 issue of Physician Executive, the authors described the six transitions that are required for a successful management career. In the second part of the two-part article, the authors describe some of the obstacles to successful transitions that were disclosed in their research.
2942	Why physician managers fail--Part Two	In this second part of the authors' two-part article, they continue with the list of flaws that can cause failure for a physician manager and offer some suggestions for avoiding or overcoming potentially destructive flaws. The authors' findings are based on interviews with a sample of 14 physician executives and on comments received from attendees at workshops of the American College of Physician…
3567	Why physician managers fail--Part one
3266	The making of a hospital physician executive	Physicians are accustomed to having the "buck" stop with them in the clinical arena. Indeed, they resist any attempt to have it otherwise. Management has only recently come back into their consciousness as a career possibility. Management is the "buck" that now belongs to the enemy, represented by managed care, paperwork, and regulation. The thoughts in this article have grown from the author's e…
2417	Involving Irish clinicians in hospital management roles - Towards a functional integration model	Managerial paradigms in the Irish hospital system have undergone extensive revision, with the integration of clinicians into managerial roles now recognised as a key determinant of operational effectiveness. In the Irish context, an assimilation model has yet to be defined which adequately addresses the difficulties for clinicians of combining administrative goals with the values that give meanin…
3221	Medical leadership in an era of managed care and continual improvement	Because clinicians control more than 70% of the total costs of medical care, the success of managed care systems in containing expenditures depends to a large degree on their leadership. Clinicians must make cultural changes and develop core competencies and technical skills to promote the continuous improvement needed for the success of managed care.
7682	Hybrid Manager-Professionals' Identity Work: The Maintenance and Hybridization of Medical Professionalism in Managerial Contexts	We examine the 'identity work' of manager-professional 'hybrids', specifically medical professionals inmanagerial roles in the British National Health Service, to maintain and hybridize their professional identity and wider professionalism in organizational and policy contexts affected by managerialist ideas. Empirically, we differentiate between 'incidental hybrids', who represent and protect tr…
7869	'New' and distributed leadership in quality and safety in health care, or 'old' and hierarchical? An interview study with strategic stakeholders	Objectives We aimed to explore the views of strategic level stakeholders on leadership for quality and safety in the UK National Health Service. Methods We interviewed 107 stakeholders with close involvement in quality and safety as professionals, managers, policy makers or commentators. Analysis was based on the constant comparative method. Results Participants identified the crucial role of lea…
1923	Development of physician leadership competencies: perceptions of physician leaders, physician educators and medical students	Research regarding the development of healthcare leadership competencies is widely available. However, minimal research has been published regarding the development of physician leadership competencies, despite growing recognition in recent years of the important need for effective physician leadership. Usingdata from an electronically distributed, self-administered survey, the authors examined t…
9420	Physicians as executives: leading organizational excellence
4592	Personality, self development and the compassionate leader	This article discusses how the recent publication of the Francis Report aligns with contemporary thinking on leadership development and professionalism, and that development and demonstration of appropriate personal qualities is central to effective medical leadership. ├é┬⌐ 2013 MA Healthcare Ltd.
7038	Medical leadership: From policy to practice	Medical leadership is now becoming embedded at all stages of medical education and training. This article summarizes key policy and practice drivers, highlights some of the debates around what constitutes medical leadership and provides examples of leadership development initiatives
4827	Leadership development for clinicians: What are we trying to achieve?	Background: The role of all health practitioners is changing as a result of social, technological and demographic shifts, and clinicians are increasingly required to participate in leadership activities. Worldwide, there are emerging examples of policy agendas, professional standards and competency frameworks and approaches to leadership development for clinicians. Context: This article looks at …
2273	Clinical leadership effectiveness, change and complexity	This article explores how an understanding of approaches to leading and managing change and complexity science can help clinical leaders engage with and manage change in complex environments and systems more effectively.
3478	Defining the role of the medical director in the dialysis unit
9836	Management for doctors
9759	What would you do? A national forum for addressing EMS management issues...how can I make this physician a good medical director?
2085	Engaging junior doctors: Evidence from "open spaces" in England	Purpose: This paper aims to report on a project undertaken in order to identify, develop and reflect on the leadership and managerial skills of clinicians. The main aim of the project was to design, plan, organise and deliver a learning session for Foundation Year 2 Doctors within the premises of one of the largest NHS Foundation Trusts in the UK. The key theme of the learning session was the int…
1946	Strengthening the Fellowship Training Experience: Findings from a National Survey of Fellowship Trained Geriatricians 1990-1998	Geriatric fellowship training has significantly advanced in the past 2 decades in number, organization, and accreditation of formal fellowship programs. A recent survey examined career decision-making, fellowship training, and current professional activities of fellowship trained geriatricians. This paper focuses upon further desired fellowship training identified by these individuals. The respon…
7243	Configurations of leadership practices in hospital units	Purpose - The purpose of this paper is to explore how leadership is practiced across four different hospital units. Design/methodology/approach - The study is a comparative case study of four hospital units, based on detailed observations of the everyday work practices, interactions and interviews with ten interdisciplinary clinical managers. Findings - Comparing leadership as configurations of p…
3579	The reality of the hospital: physician leaders in harm's way
3469	Physician leaders require special skills in a corporate environment
3191	Shifting sands for medical staffs	As hospital medical staffs go through major changes, it is time for physician leaders to step up and take on more management roles.
2953	Physician leadership for the 21st century	This article examines how rapidly evolving health care delivery structures are radically altering the traditional clinical and organizational autonomy enjoyed by physicians. These changes may render maintenance of prior levels of physician autonomy virtually impossible. The author calls for the emergence of a new breed of physician leaders who will preserve the best of traditional medical practic…
7004	The role of the medical director
9929	Developing junior doctors as leaders of service improvement	Purpose - This paper aims to provide an overview of the design and initial outcomes of a leadership and service improvement program for junior medical staff. Design/methodology/approach - This paper describes the rationale, initial set-up, structure, program outcomes and future directions of the Medical Service Improvement Program for junior doctors. This program is a recent initiative of the Wes…
3418	Medical directors. The directors' cut
3020	What makes an effective medical director?	This article is the second in a two-part series on the changing roles and responsibilities of today's medical director within a medical group setting. As the complexity and demands of the health system have changed, so have the challenges that the new medical director must face to be successful. The first article focused on the duties and responsibilities of the new medical director while this la…
3209	The changing role of the group medical director. Part 1	This article is the first in a two-part series focusing on the changing role of the group Medical Director. While this article will address the typical job responsibilities of today's Medical Director, the next article will highlight stylistic considerations which often make the difference between the individual's success and failure.
4782	Wilderness Emergency Medical Services Medical Director Course: core content developed with Delphi technique	The National Association of Emergency Medical Services Physicians' (NAEMSP) position on the role of medical oversight within an operational Emergency Medical Service (EMS) program highlights the importance of integrating specially trained medical directors within the structure of these programs. In response, the NAEMSP Wilderness EMS (WEMS) Committee recognized the need for the development of an …
2678	Clinical leadership in health care: a position statement	PURPOSE: This paper aims to briefly review leadership within the contemporary UK National Health Services (NHS) including Department of Health and Royal College of Nursing (RCN) initiatives. DESIGN/METHODOLOGY/APPROACH: It is argued that the concept of clinical leadership is a viable and important one, and is theoretically consistent with the contemporary social psychological literature on the im…
2409	Doctors as managers: Moving towards general management? The case of unitary management reform in Norwegian hospitals	Purpose - The paper seeks to explore whether the development in department management in Norwegian hospitals after the unitary management reform in 2001 constitutes a development in the direction of general management Design/methodology/approach - Interviews were conducted with ten managers from different levels in a large Norwegian university hospital in 2001-2002, as a unitary management model …
9349	My way. Tom Moloney
7041	Clinical directors: learning to swim at the deep end
7166	Medical leadership in a changing world
7034	Finding my blind spot as a physician leader
9379	My way. Gill Morgan
9125	A framework to develop leadership potential	Leadership has been acknowledged as central to the development and delivery of health care. This article describes the NHS leadership framework which was launched by the NHS Institute for Innovation this year to enable all staff in any setting to understand their progression as leaders and support the NHS to foster and develop talent. It consists of a series of published documents and online tool…
3424	Clinical leadership: Individual advancement, political authority, and a lack of direction?
3055	Managing managed care	Managed care creates several dilemmas for the physician executive. Effective management is hindered by lack of analytical tools that stem from current limitations in outcomes research and treatment protocols, altered financial incentives that are controversial and that seem at odds with traditional incentives, and values that create conflict between the needs and expectations of individual patien…
3461	The role of the physician executive in the changing medical world
10294	When clinicians lead
10302	Clinical leadership: unlocking high performance in healthcare
7178	The dark side: A year as clinical director (or 'medical management without coronary spasm...')
3294	The medical director's role in an acute care geriatric unit	When a 179-bed acute care hospital decided to open an intensive gerontology unit, it sought a medical director to head it. The medical director's role in the evolution of the unit, as described in this article, included that of an administrator, educator, patient advocate, spokesman to the community, coordinator of a multidisciplinary staff, and recorder of the program's successes and failures.
3400	Groups best governed by physician CEOs
2849	An approach to the assessment of learning needs for physician-managers	In recent years physicians have become increasingly involved in the decision-making and policy-making processes in hospitals and other health service organizations. Consequently, there is a growing awareness of the need for specialized education programs for physicians who have managerial responsibilities. While education programs in management for physicians have been available in Britain and th…
3071	The physician-executive: Part 1. The younger doctor. Growing demand for an emergency subspecialty	Changes in the health care system have fostered the need for a new, evolving specialty: the physician-executive. The author, who foresees medical administration as a board-certified subspecialty within five years, describes this position as a liaison between the administrative and the clinical personnel of a hospital or prepaid health plan. It is particularly suitable for young physicians who are…
3564	Physician-executives can be mediators
6883	Legal responsibility of the medical director
3277	Junior doctors and management: myth and reality	Uses an empirical investigation based on a survey of junior doctors in five NHS trust hospitals, to examine their attitudes towards both the general principle of clinical involvement in hospital management and the particular prospect of exercising such a role themselves. Finds that junior doctors, with few exceptions and irrespective of grade, were very positive towards clinical management roles …
6873	Medical director. Liability risks: fact or fiction?
10308	Improving clinical leadership and management in the NHS	The National Health Service (NHS) is one of the UKs most cherished but political public institutions, providing healthcare, free at the point of delivery. The English NHS must make £20bn efficiency savings in the next 3 years whilst in the midst of fundamental structural change outlined in the government's Health and Social Care Bill. This paper will explore the history of leadership and manageme…
3460	Perspectives on clinical leadership: A qualitative study exploring the views of senior healthcare leaders in the UK	Introduction Clinicians are being asked to play a major role leading the NHS. While much is written on about clinical leadership, little research in the medical literature has examined perceptions of the term or mapped the perceived attributes required for success. Objective To capture the views of senior UK healthcare leaders regarding their perception of the term `clinical leadership' and the c…
7440	Should medical directors assume responsibility for facility-specific outcomes?
3458	Clinical leadership. Structural instability
2452	Lessons of experience: Key events and lessons learned of effective chief medical officers at freestanding children's hospitals	As the healthcare environment changes, physician executives who are effective leaders and agents of change are needed. Healthcare organizations that are successful at developing effective physician leaders will be at an advantage. This article examines how physician leaders develop on the job. Such knowledge and insight can be useful to healthcare systems looking to develop a new physician leader…
7103	The gang of four: why do so few medical directors climb the corporate ladder?
4638	Improve your management skills, improve your clinical service	This article sets out an approach to service improvement and development that depends on psychiatrists acquiring management skills, working with managers and selecting, understanding and using some structured business tools. These are essential elements in the development of clinical leadership and service vision and can add enormously to the improvement of patient care and treatment outcomes. It…
2561	The new clinical leader	The complexity and cost of health care, along with a greater need for accountability calls for a new style of clinical leadership. The new clinical leader will lead reform by putting the needs of the patient first and foremost, looking at current and planned services from the patient's point of view as well as the clinician's. Excellent clinical skills will remain essential but will be supplement…
2825	Physician executive leadership. Leading the way	Today's health care leaders are faced with tremendous pressures for change from diverse, powerful sources including payers, regulators, legislators, patients, and competitors. The leadership approaches of the past, designed to get things back under control, no longer work. In our turbulent times, leadership demands the creation of flexible, adaptive organizations with conscious, capable, and comm…
6965	Reclaiming physician power: your role as a physician executive
6575	Can physicians be effective managers?	What the hospital requires is a style of leadership that is a balance of the bureaucratic, the autocratic, and the democratic approaches: the physician manager as multicrat. However, a leadership style cannot be turned on and off like a faucet. The integration of leadership styles depends on the efforts of the individual physician manager. And, to some extent, a successful manager is a product of…
3087	Chief of staff and medical director: conflict or cooperation?	Inevitably as the role of the medical director expands, it will directly affect power structures already existing in the hospital hierarchy, including department chiefs, other administrators, and the chief of staff. This article will attempt to define the roles of the medical director and the chief of staff, explore possible conflicts, and provide suggestions to help avoid confrontation. Finally,…
10275	Clinical leadership in the provision of hospital care: must be improved to reduce basic errors in clinical care
3098	And a doctor shall lead them	With managed care reshaping every aspect of health care, physicians need to assume leadership roles more than ever before. This requires skills they don't teach in medical school.
3022	Comparative perspectives on doctors in management in the UK and The Netherlands	The role of doctors in hospitals continues to change due to both external (policy) and internal (organisational change) pressures. Comparisons between The Netherlands and the UK highlight that several models of medical management are formulated and exist alongside each other, leading to more flexibility in the roles of both doctors and managers. In particular, the agendas concerning the quality o…
10207	Evolving perceptions of clinical management in acute hospitals in England	Clinical management is at the center of organizational change in the contemporary British hospital sector, and throws up important questions about the relationship between medicine and management. Through the analysis of business planning as a key organizational process the interpretative frameworks which guide the perceptions of the roles of clinical directors and directorate managers can be und…
2051	Physician leadership: A health-care system's investment in the future of quality care	The cureent state of health care and its reform will require physician leaders to take on greater management responsibilities, which will require a set of organisational and leadership competencies that traditional medical education does not provide. Physician leaders can form a bridge between the clinical and administrative sides of a health-care organisation, serving to further the organisation…
7163	The factors influencing clinical leadership
3741	The role of emotion in effective clinical leadership and compassionate care	This article explores the role of emotion in clinical leadership and medical practice and suggests that the Francis report and subsequent debate provides the opportunity for a reframing of how doctors and leaders might engage in 'emotion work'. ├é┬⌐ 2014 MA Healthcare Ltd.
2236	Medical leadership: An international perspective	Doctors are increasingly seen as key to embedding health service improvements and there has been much international debate over how best this can be achieved. This article takes an international perspective on medical leadership and leadership development through discussion of case study examples and initiatives from around the world.
2401	Doctor as professional and doctor as leader: Same attributes, attitudes and values?	This article examines the links between medical professionalism and medical leadership and discusses how the values that are required to be a 'good doctor' are the same as a 'good leader'. The potential of this overlap to inform the debate on developing and assessing both medical leadership and professionalism is evaluated.
3716	Leading and working in teams	This article considers the role of the clinical leader as a team member and leader and explores how an understanding of the purpose and functions of teams can help doctors work more effectively in the various teams with which they are involved.
1953	Lessons learned hiring HMO medical directors	A medical director has enormous influence on medical cost and quality in managed care organizations. Little empirical work has been done on the attributes of an effective HMO medical director. The survey discussed in this article sought to examine those desirable traits from the perspective of medical directors who have risen in the ranks to become employers of medical directors. Mailed questionn…
8928	Sustaining hospital financial health: A role for physician assistant leadership
10385	Managing for organizational integrity
3816	Team and leadership styles of junior doctors	Clinical leadership skills are now being taught to junior doctors. This study looks at the baseline views of 196 recently qualified Foundation doctors (year 2). The most favoured Belbin team roles were 'team worker' and 'company worker', there being no strong tendency for the doctors to be enterprising and creative thinkers. Self-determined leadership styles were more transactional than transform…
2484	Multisource feedback: 360-Degree assessment of professional skills of clinical directors	For measuring behaviour of National Health Service (NHS) staff, 360-degree assessment is a valuable tool. The important role of a clinical director as a medical leader is increasingly recognized, and attributes of a good clinical director can be defined. Set against these attributes, a 360-degree assessment tool has been designed. The job description for clinical directors has been used to develo…
4985	Misconceiving medical leadership	Medical leadership and leadership education have recently emerged as subjects of an expanding though as yet uncritical literature. Considerable attention is being given to the development of courses and electives, together with some proposals for generalizing these offerings to all medical students and doctors. This article briefly sketches this development and its derivation from business and co…
3577	Towards clinical leadership
6700	Financial transparency and physicians: the physician leader's guide to sharing numbers	Review critical factors such as length of stay, case mix, financial statements, ratios and days cash on hand that physicians need to understand to adequately manage hospital patients and engage in the success of the organization.
6900	The physician leader's 10 Commandment
3363	Working with physician executives
8152	What does leadership in surgery entail?	Background: Leadership is not formally taught at any level in surgical training; there are no mandatory leadership courses or qualifications for trainees or specialists, and leadership performance is rarely evaluated within surgical appraisal or assessment programmes. Methods: Literature obtained from a MEDLINE search was reviewed to determine the characteristics of surgical leaders; outline an a…
2862	History and evolution of the role of the medical director	Federal regulations that were published in 1974 required a physician to be employed full or part time as the medical directory by a skilled nursing facilities. Negotiation was needed in each facility to reconcile the traditional role of the physician who care for individual patients with the new role of the physician who would be involved in decisions regarding the care of groups of residents. Pr…
3343	The medical director/being realistic
6964	True physician leadership key to sustainability of ACOs
2287	Differences in managerial behaviour between head nurses and medical directors in intensive care units in Europe	We attempt to determine whether differences appear between the managerial behaviour of European intensive care head nurses on the one side and medical directors on the other. In order to come up with a managerial job and competency analysis of ICU managers, observations and interviews were performed. Additionally, focus groups consisting of ICU experts were organized. The results are discussed ac…
3157	Clinical reengineering. Integrating medical and operational management	In the continuing push for cost containment in health care, many organizations have turned to cost reduction methods that fundamentally change the way care is delivered. As health care organizations continue to make financially-driven staffing changes that impact patient care, medical leadership must take on greater responsibility for operational management. Physician executives are uniquely qual…
7134	Developing clinical leadership in Australia
3361	The role of the physician manager
3253	Medical director, an evolving and expanding role of the physician-executive	The evolution of the role of medical director is an ongoing process. This paper examines several questions as to the origin, purpose, and practice of physicians in the role of a physician executive. The sense that management practice and medical practice may require different skills is noted. As the field of medicine is faced with increasing turmoil in efforts to balance the cost of health care w…
2733	Full time medical director serves board, staff, and administration	The governing board of a hospital must necessarily assume responsibility for the quality of professional services delivered. Hence the greater awareness in recent years of the process of accountability. Thus not only administration but also medical staff is ultimately subject legally to the authority of the governing board. Many aspects of hospital management (quite apart from the actual practice…
7143	Guide for preparing medical directors
8126	Neurosurgery Resident Leadership Development: An Innovative Approach	A great deal of time and resources go into the development and training of neurosurgeons. One area that has minimal literature and assessment is leadership development. Under the core competency of interpersonal and communication skills, the Accreditation Council for Graduate Medical Education has indicated that residents are expected to work effectively as a member or leader of a healthcare team…
6555	The disruptive physician. A quality of professional life factor	Medical leaders need to understand that attending to quality of professional life issues includes dealing with the insidious costs and stress associated with disruptive physician behavior. The disruptive physician or professional undermines practice morale, heightens turnover in the organization, steals from productive activities, increases the risks for ineffective or substandard practice, and c…
6998	The medical director
6903	Balancing the role of an ASC medical director
5998	Medical director: man of many facets	The nature and range of duties of a clinical Medical Director are discussed in terms of the responsibilities for recruiting, internal management, external management, handling of complaints, and development of new ideas. The questions of where the Medical Director belongs in a clinical organizational structure and whether or not he should continue to practice medicine are examined, and the import…
7153	Physician managers--a challenge for training and teamwork
6231	Managing along the continuum: a new paradigm for the clinical manager	Transformation in health care is challenging the roles of all the participants. Clinical service managers are at the point of service and feel the impact of these changes in a dramatic way. Learning new roles and behaviors in managing a continuum-based approach to care delivery will be essential if the organization and its leadership is to thrive in the new health care environment. The task of th…
2012	Leadership and management in the undergraduate medical curriculum: A qualitative study of students' attitudes and opinions at one UK medical school	Objective: To explore undergraduate medical students' attitudes towards and opinions about leadership and management education. Design: Between 2009 and 2012 we conducted a qualitative study comprising five focus group discussions, each devoted to one of the five domains in the Medical Leadership Competency Framework, (Personal Qualities, Working with Others, Managing Services, Improving Services…
7316	The affect of vision and compassion upon role factors in physician leadership	The career path for many professionals is often into a leadership role, yet many professionals do not have the competencies or inclination to lead. This study explores physician leaders as a representative group of professionals. While there have been many efforts at understanding the characteristics of effective physician leaders, a greater understanding is needed on the nature of physician lead…
3381	Medical directors to carry more weight
3464	Medical leadership in hospitals
2545	The role of the psychiatrist as medical director: A survey of psychiatric administrators	Previous surveys of public and community psychiatrists have demonstrated that medical directors perform a wider variety of tasks, and experience increased job satisfaction, compared to staff psychiatrists. Notwithstanding respondents' belief that clinical collaboration tasks contribute most to job satisfaction, the performance of administrative tasks is most highly correlated with overall job sat…
7186	The ideal physician executive
8885	Medical Leadership and Social-Responsibility
2009	At the crossroads	Medical directors are about to find themselves at a new crossroad. Changes in health insurance as proposed by the Bush Administration as well as by American industry wiU change the roles played by medical directors (and pharmacy directors, too), not only in health plans, but in other organizations that employ these professionals.
2654	Medical directors as leaders today	Over time, the success of a medical director has depended on his or her leadership qualities. Strong leadership abilities will guarantee employment, but what are the traits needed to be a successful medical director and leader today? There is probably nothing more important than the respect of one's colleagues and the physician leadership in the community, according to Dr. Reich.
2334	So they want you to be their medical director	Clinicians, especially physicians, who become "medical directors" of facilities or agencies incur more responsibilities than they sometimes realize. Clinical administration, such as medical director roles and duties, creates personal, professional, management, and forensic issues. For some, their day-to-day work changes little; others experience a shift in duties and relationships, particularly d…
2414	Physicians as leaders in the improvement of health care systems	Physicians are often asked to assume leadership roles in their practices, hospitals, and academic departments. These positions can be excellent leverage points for improvement of health care quality. To make optimal use of these opportunities, physicians must learn how to lead. This paper is intended to be a primer for physicians who are asked to lead and want to learn how to lead well. A body of…
2794	The physician leadership imperative: new opportunities for physician leaders due to health care reform	During times of change there can be danger, but also opportunity. Such is the case now for physician leaders. Physicians are needed in numerous leadership positions as the healthcare system is reformed, and new roles for physicians emerge on a regular basis. If physicians want to succeed, they will need to learn new skills and acquire more knowledge. They may even want to obtain an advanced degre…
6905	Investing in physician leadership academies. Aligned interests among physicians and hospitals demand a new cadre of physician leaders
3449	Investing in the three Rs. Developing physician leadership to help hospitals achieve success
3535	Hospitals shift toward paid medical directors
3476	Getting started as a medical manager
9728	Clinical leadership: embracing a bold new agenda
9367	The NHS needs more doctors in management	Spending a considerable time acquiring clinical skills, knowledge and experience for the benefit of patient care is a lengthy, life-long process familiar to all doctors. In the era of evidence-based medicine, this process is rightly encouraged more than ever before. Yet evidence-based medicine is only one contributor to effective clinical practice.
7878	Leadership in Canadian Urology: What is the Right Stuff?	INTRODUCTION: There are little data characterizing leadership roles within Canadian Urology. The importance of these positions in urology underscores the need for further investigation to provide insight for recruitment, development, and success. METHODS: All Canadian Urology Program Directors and Division/Department Heads were invited to complete an online leadership survey as part of a larger n…
3204	The evolving role of the medical director	The role of the medical director is one that has been evolving for several decades in response to changing circumstances within the hospital environment. This article traces the development of that role and attempts to clarify significant issues surrounding the role such as how the person in that post functions within the governance structure of the hospital.
2805	The case for the medical director	Seeking to fulfill their ultimate responsibility for quality of care, growing numbers of hospital boards have created the post of full-time, salaried medical director. Medical staffs have often resisted such a position, seeing in it a threat to cherished concepts of self-governance and an institutional balance of power. However, such a step is designed to enhance rather than control medical pract…
9535	In command of care: clinical leadership explored
7140	Demands on the medical director in the 1990s
3385	Defining the role of the physician manager through ethics
3547	Why can't Dr. Johnny lead? Cultivating shared physician leadership
3542	The medical director's drive for professionalism
6920	It's politics, then process, then policy. Friendly political advice for physician executives from a rehabilitated medical lobbyist
9755	The American College of Medical Practice Executives' Competency Study	This article is the first of two studies conducted by the American College of Medical Practice Executives (ACMPE) that examines the perceived roles of medical practice executives. (Founded in 1956, the American College of Medical Practice Executives is the professional development and credentialing arm of the Medical Group Management Association (MGMA)). This study asked groups of physicians and …
3225	Organizational insight for physician leaders: a critical perspective	Learn how to develop and institute the organizational awareness that leadership teams require to run healthy medical care systems.
9096	WEBWISE	It is a challenge for NHS staff to keep up to date with the relentless changes in the health service. Ward managers and clinical leaders need to be able to oversee staff development and facilitate changes in working practice smoothly.
3506	Physician executives of the future moving from management to leadership
6093	The profession of managing professionals	As the profession of physician manager grows, an agreed-upon content, what it is that physician managers do, is being defined. In order to adequately judge the performance of members of the profession, however, we will need to move from content to process definitions. We will have to ask ourselves what behaviors should be expected in order for physicians to be granted membership in this new profe…
3267	Behavioral quality assurance: a transforming experience	The captains of the health care industry are leading a transformation in health care. Increasing numbers of physician executives are acquiring the knowledge, skills, and attitudes essential to both the science and the art of management. If they wish to practice the art of management at a high professional level, however, physician executives must be willing to experiment with their behavior in in…
3341	The roles of physician-executives in hospitals: a framework for management education
7629	Medical leadership
3558	The anesthesiologist as physician executive
8575	Aspects of senior physicians' leadership and supervision based on psychoanalytic thinking and organizational dynamics	Light is thrown on psychoanalytic and organizational aspects of senior physicians leadership as worked cut in the Tavistock model of psychodynamic consultancy for institutions. There is a special focus on group processes, the task of leadership and the problems of external versus internal supervision. Counter transference is discussed as a crucial point in internal supervision. Psychodynamic aspe…
3415	Your profession needs you (lessons in medical leadership)
10342	Clinical Leadership" In Good Hands
6871	Report of the medical director
6929	Report of the Medical Director
9887	Making the move from clinician to manager	From the outside, management doesn't look like so difficult a job: schedule a few employees, attend a few meetings. From the inside, however, it's a different story, especially when it is the 'inside' of the manager that determines managerial success. Although the author addresses clinicians who are interested in management, she has words of wisdom for all future and current managers.
9941	Medical management: hostage to its own history? The case of Italian clinical directors	Purpose - As a consequence of new public management reforms, leading professionals in public service organizations have increasingly been involved in management roles. The phenomenon of clinical directors in the healthcare sector is particularly representative of this, as this medical manager role has been adopted in many countries around the world. However, professionals' managerial role taking …
2893	Negotiating with interactive scenarios and strategies	Physician executives need to negotiate effectively with a wide range of parties. In those negotiations, they should consider the relative importance of both substantive and relationship outcomes in selecting initial negotiation strategies. Of course, these strategies may or may not be successful, depending on the strategies used by the other party. Hence, the physician executive must consider the…
2285	Towards reconciliation of several dualities in physician leadership	Leadership has a renewed focus in healthcare, and physicians are being increasingly involved in a range of leadership roles. The aim of this paper is to discuss several dualities that exert tensions at the systems and individual levels. Although oppositional, the common dualities of physician leadership are not mutually exclusive but represent a complex, dynamic and interdependent relationship, o…
3787	Doctoring as leadership: The power to heal	Physician power has been attacked, and tabooed, in legitimate efforts to strengthen patients' rights. Yet the structural and symbolic power wielded by doctors is what makes good and right healing actions possible. Avoiding the power issue contributes to a confusing state, where patient trust is faltering and physicians are uncertain about how to fulfill the doctor's role with the intellectual too…
3008	Leading beyond the bottom line	Do physician executives approach managing and leading health care organizations like a CEO of a Fortune 100 company? Or does their training as physicians first give them a unique perspective, leading them to view organizational issues differently? The authors suggest that to be a physician executive is to be the practitioner, teacher, coach, and mentor for a new philosophy of leadership and manag…
3440	Musings on the nature of academic medical leaders
3413	Follow the torch. Identifying and developing physician leaders
3033	The physician executive: role in the adaptation of American medicine	In the arena of managed care and large delivery systems, professional associations find it increasingly difficult to influence the environments in which their members practice. Physician executives appear likely to play key roles in the response of medicine to change. This article discusses how an analysis of the work of physicians involved in management fails to yield a clear analytic distinctio…
2216	Physician leadership: Essential skills in a changing environment	Precisely because they are at the center of clinical service delivery, physicians, especially surgeons, are the ideal leaders for health care in the 21st century. Although most physicians possess the traits essential for leadership, the vast majority lacks the technical skills necessary for major leadership/management roles that will both change and empower the local healthcare service delivery e…
8945	Population Health, Physician Leadership, and Quality
3508	The search for effective physician leaders: new strategies for new challenges
9932	Health LEADS Australia and implications for medical leadership	Purpose - The purpose of this paper is to call for strong medical co-leadership in transforming the Australian health system. The paper discusses how Health LEADS Australia, the Australian health leadership framework, offers an opportunity to engage medical clinicians and doctors in the leadership of health services. Design/methodology/approach - The paper first discusses the nature of medical le…
3041	CEO behavioral pattern expectations for physician executives	This is a report on the second part of a two-stage survey. The first part of the survey, reported in the Nov. 1994 issue of Physician Executive, dealt with physician executive behavior tendencies as viewed from the perspective of physicians, largely in hospitals. In the follow-up portion of the survey, the views of hospital CEOs on this subject were sought. CEOs were also asked for their views on…
1911	Executive skills 21: A forecast of leadership skills and associated competencies required by Naval hospital administrators into the 21st century	Those in the Naval Medical Department are experiencing an exciting time of bridled chaos and creative change. Many mid-career officers are uncertain of the leadership behaviors and skills that will be necessary for successful managerial careers. Changes in the method of health care delivery in this nation combined with the reengineering of the armed forces' worldwide mission has driven military m…
6829	Physician leadership: a new model for a new generation
3462	Clinician executives: a new breed of leader	The face of the healthcare CEO has been changing over the past decade, during which we have seen the emergence of a new breed in upper management, the clinician executive. These are healthcare professionals who have often held previous leadership positions, such as chief nursing officer or VP of medicine, and whose career path has seen them progress towards the top job in their organization.
6826	What is the future of clinical leadership?
6203	Clinical leadership: Part 3. How to foster a leading role for everyone	The final part of this series identifies that good leaders are not simply expert at organising their staff but also adept at giving their team confidence to identify problems, initiate changes and take part in subsequent decision-making, thus fostering a sense ownership and empowerment.
6390	Clinical leadership: Part 2. Transforming leadership	The second article in a series of three focuses on group-driven approaches to tackling problems and shows how good leadership relies on teamwork and respect for colleagues, helping to enhance problem-solving and enabling you to build on your team's successes.
6951	How the medical director can help the hospital
9815	A study and comparative analysis of effective and ineffective leadership skills of physician and non-physician health care administrators	This paper explores and compares, at both micro and macro levels, the leadership skills of effective and ineffective managers in a health care setting. In addition, it compares the leadership skills of physician and non-physician health care administrators at both levels. The results indicate that effective managers have significantly different leadership skill profiles than ineffective managers.…
2576	How to be an effective clinical director	Medicine is one of the oldest professions with its origins dating back to ancient times. Current management strategies are a relatively new feature of the National Health Service, and have evolved and increased in importance quite dramatically over the last 30 years. Although doctors previously had a role in management, the creation of the Clinical Director post has formalised these arrangements.…
9900	'Right stuff' clinical services leaders
6803	Clinical leadership in the UK
3172	Doctors as managers: juniors and seniors	Doctors have been encouraged to take an active part in management for a numbers of years. So, where are we now? What about the doctors/managers of the future? What happens next?
3503	Clinical directors. Beyond the call of duty
3582	The role of the physician executive in managing the healthcare value chain	Over the past few decades, physicians have increasingly assumed executive roles in the U.S. healthcare system in various settings - managed care organizations, group practices, provider networks, hospitals, and integrated delivery systems. While it is not clear how far Canadian health policy and restructuring will move to introduce aspects of the marketplace reform to shape system change, certain…
3046	A behavioral profile of physician executives	In late 1993, ACPE and Tyler & Company, a national health care executive and physician search firm based in Atlanta, Ga., jointly conducted a survey of physician executives to determine their most likely behavioral patterns. It is the first of a two-part survey that, when complete, will create a multifaceted profile of the "ideal" physician executive as seen through physician executives' eyes and…
10287	Releasing the potential of health services: translating clinical leadership into healthcare quality improvement
6848	For doctor executives, two careers are better than one
2304	Physician-executives past, present, and future	The dramatic changes in the United States' health care system during the last decade have sparked increasing interest in physician-executives. These executives, skilled in both clinical medicine and health care management, can be found in hospitals, managed care organizations, group practices, and government institutions. This paper outlines the physician-executive's roles and the development pro…
2070	The competent medical manager: Issues in the management of healthcare professionals	This paper seeks to explore the issue of managerial competencies within the context of clinical performance. The paper outlines the manner in which competencies are identified, measured and evaluated within a clinical setting. A particular focus deals with those issues that underpin the creation of adverse events within a clinical setting, although matters relevant to public health are also discu…
2033	The medical director in hospital-based transitional care units	This article begins with a brief overview of what subacute care is and why it is growing exponentially. It then discusses the characteristics of patients appropriate for treatment in a transitional care unit (TCU) and the evolving role of physicians in their care. The process of care in a typical hospital-based TCU from admission to discharge is discussed with an emphasis on documentation and an …
9733	Power sharing...clinical leadership development	Good clinical leadership depends on empowered managers who are not afraid to change their ways of working.
5918	From the inside out: the engagement of physicians as leaders in health care settings	Health care delivery must be transformed to manage spiraling costs and preserve quality care. Transforming complex health systems will require the engagement of physicians as leaders in their health care settings, in both formal and informal roles. In this article we explore the experience of physician leader engagement and identify factors operating at the individual, team, and organizational le…
6832	Medical director of respiratory care
6257	Physician leadership: a roadmap for health-system change	Physician involvement in health-system decision making and their support of health-system initiatives can be critical to a health system's success. Many physicians, however, do not have the business skills or perspective to be effective contributors. This paper identifies three levels of physician leader development: awareness and head knowledge; creating an "us" culture; and taking ownership of …
5110	Hospitalist physician leadership skills: Perspectives from participants of a leadership conference	OBJECTIVE: To characterize how the use of behavioral contracts may serve to focus individuals' intentions to grow as leaders. METHODS: Between 2007 and 2008, participants of the Society of Hospital Medicine Leadership Academy courses completed behavioral contracts to identify 4 action plans they wanted to implement based on things learned at the Academy. Contracts were independently coded by 2 in…
7399	Professional identity and role transitions in clinical managers	PURPOSE: The purpose of this paper is to investigate how clinicians' professional background influences their transition into the managerial role and identity as clinical managers. DESIGN/METHODOLOGY/APPROACH: The authors interviewed and observed 30 clinicians in managerial positions in Norwegian hospitals. FINDINGS: A central finding was that doctors experienced difficulties in reconciling the r…
2608	Clinicians' experiences of becoming a clinical manager: a qualitative study	BACKGROUND: There has been an increased interest in recruiting health professionals with a clinical background to management positions in health care. We know little about the factors that influence individuals' decisions to engage in management. The aim of this study is to explore clinicians' journeys towards management positions in hospitals, in order to identify potential drivers and barriers …
3563	The role of the medical director of respiratory therapy
10270	Medical Leadership: From the dark side to centre stage	A new book co-written by Chris Ham, John Clark and Peter Spurgeon outlines the different roles of medical leaders and analyses the relationship between medical engagement and organisational performance.
7217	Do we need medical leadership or medical engagement?	PURPOSE: The purpose of this paper is to address issues of medical leadership within health systems and to clarify the associated conceptual issues, for example, leadership versus management and medical versus clinical leadership. However, its principle contribution is to raise the issue of the purpose or outcome of medical leadership, and, in this respect, it argues that it is to promote medical…
7681	Understanding Hybrid Roles: The Role of Identity Processes Amongst Physicians	Increasing attention has been paid in both public administration and organizational theory to understanding how physicians assume a 'hybrid' role as they take onmanagerial responsibilities. Limited theoretical attention has been devoted to the processes involved in negotiating, developing, and maintaining such a role. We draw on identity theory, using a qualitative, five-year longitudinal case st…
6482	Physician executives and communication	This article presents the results of a pioneering survey of American College of Physician Executives members' perceptions of just how skilled they are as communicators and where they feel the need for further training. Listening skills were rated most important and most in need of enhancement, but physician executives agree that managerial communication skills across the board are vital to the su…
10284	Clinical Leadership: Innovation into Action	The book offers practical, research-based guidance and examples that will inspire, motivate, support and facilitate clinical leaders (or aspiring clinical leaders) in the application of clinical leadership skills.
10339	In command of care: Toward the theory of congruent leadership
10340	Clinical leadership and innovation	This article suggests that effective clinical leadership leads to innovation. Innovation leads to change and that change leads to improvements in care, service, quality and professionalism. However, for this process to develop, clinical leadership needs to be clearly understood, clinical leaders need to be recognized, by their organizations and by themselves, and opportunities for genuine innovat…
6963	The physician executive
2892	Developing physician-leaders: key competencies and available programs	Because effective leadership is critical to organizational success, frontrunner organizations cultivate leaders for bench depth and pipeline development. The many challenges in healthcare today create a special need for great leadership. This paper reviews the leadership competencies needed by physician-leaders and current experience with developing physician-leaders in healthcare institution-spo…
6891	Service redesign. Clinical leaders need to break down boundaries
3512	Medical directors of RT departments
2590	What is clinical leadership...and why is it important?	Background: The 'invitation' for clinicians to participate in leadership practices, previously considered the province of the professional health service manager, is driven by a number of international policy and professional agendas. This article, the first in a short series, considers definitions and theories of clinical leadership and management, and explores leadership roles and responsibilit…
10278	ABC of clinical leadership
3518	Medical directorship
3938	Physician managers: personal characteristics versus institutional demands	This article presents results of a survey of 169 physician managers and addresses what influences their task performance - organizational demands or personal characteristics?
9710	What's next?
6957	The role of the physician executive in negotiation
6904	The role of the medical director: A need for definition
3414	AMDA (American Medical Directors Association) spells out challenges for today's medical directors
10345	Effective medical leadership
2504	Exploring leadership competencies in established and aspiring physician leaders: An interview-based study	BACKGROUND AND OBJECTIVES: Academic health care institutions have become interested in understanding and supporting current leaders and preparing leaders for the future. We designed this exploratory study to better understand specific perceived leadership needs of physicians from the perspective of "aspiring" and "established" leaders within our institution. DESIGN: A qualitative, inductive, stru…
3536	Becoming a physician executive: where to look before making the leap
3528	Lack control: the physician executive's fear
10062	Case Study: In-House Leadership Development at Gundersen Lutheran Health System	Five years ago when Mary Frances Barthel was appointed as medical director for a growing hospitalist program at Gundersen Lutheran's 325-bed hospital, she saw that there was more to leadership than leading by example and trying new things. Prior to becoming department chair and then section chief of gastroenterology at Gundersen Lutheran, Scott Rathgaber, thought that leaders were born and not ma…
2834	Re-forming the traditional organization medical staff	The traditional, two-bylaws-model organized medical staff was created in another age (1919) to serve a simple health care system, controlled by physicians, in which the only players were patients, doctors, nurses, and small hospitals. This medical staff model does not meet the needs of the U.S. health care system of the 1990s. The purpose of this article is to provide the physician executive with…
3290	Elected medical staff leaders: who needs 'em?	Authority, influence, and power are not synonyms. In working with elected medical staff leaders, a physician executive who chooses to exert authority may soon find him- or herself relatively powerless. But one who chooses to downplay authority, to influence through persuasion, and to coach leaders to lead effectively soon generates support for his or her ideas. The need to coax, cajole, explain, …
3018	Should the physician executive be the physician's advocate?	Medical staff commonly want to know if a prospective physician executive will serve as their advocate to management. A successful physician executive must like and respect physicians. But the question of advocacy must be answered thoughtfully, because the candidate must not imply that he or she will defend any action by any physician. A three-part conditional response is advisable.
2572	Colonizing the new world of NHS management: The shifting power of professionals	This paper explores the changing patterns of professional power and the struggle for control between doctors and managers in the UK NHS, by examining the role of clinical directors. Located at the nexus of managerial and professional power, clinical directors represent and embody the challenges to medicine through increased managerialism and the professions's response to it. An analysis of the ro…
3274	Myth-management in the NHS	Reviews the role of clinical directors from outside the usual managerial framework to challenge the managerial myth applied to professionals who take on these roles. Defines management, managing, managerialism and leadership and develops an empirical framework to compare the roles of doctors and managers. Uses the framework to identify the cognitive map that clinical directors use and how they pe…
2908	Physician managers can play key financial management role	Societal and technological changes experienced in the past few years have been instrumental in the creation of a new medical specialty--medical management. In this age of scarce resources for health care, physicians must be involved in management and leadership roles in the financial, managerial, and strategic planning aspects of their institutions.
6935	Building partnerships: the physician executive's role
7448	Clinical leadership and management in the NHS
7394	The Need for Physician Leadership Training: A Survey of the American Society of Pediatric Otolaryngology Members
9916	THE NEED FOR PHYSICIAN LEADERSHIP TRAINING: A SURVEY OF THE AMERICA SOCIETY OF PEDIATRIC OTOLARYNGOLOGY MEMBERS	In the new era of health care, there are increasing pressures on various organizations to reduce costs while improving quality and access. Although health care was focused on a fee-for-service model, it is now becoming value-based. The emergence of managed care, pay-for-performance models and the Affordable Healthcare Act have led to the shift to a value-based model. This has increased the need f…
8273	Leadership curriculum in undergraduate medical education: A study of student and faculty perspectives	Background: Leaders in medicine have called for transformative changes in healthcare to address systems challenges and improve the health of the public. The purpose of this study was to elicit the perspectives of students, faculty physicians and administrators regarding the knowledge and competencies necessary in an undergraduate leadership curriculum. Methods: A mixed-methods study was conducted…
3037	A matter of degree: the trend toward physician executives' pursuing master's degrees	As the health care delivery system continues to change, there is certain to be an increasing demand for the services of physician executives. For the moment, potential employers seem to be seeking managers with solid physician credentials and proven management experience. But will the criteria remain at this level, or will employers demand more formal management credentials? And if the latter is …
3329	Physician executives: managers first, clinicians second	The literature is replete, many would say depressingly so, with accounts of the changes that are rocking the health care delivery system. The demands on the system's leadership increases with every change. And the future holds even more changes, with a level of uncertainty that will makes today's demands seem childplay. Physicians, especially physician executives, will surely be key factors in he…
9940	Transforming hospital management ├â┬á la francaise	Purpose - The perpose of this paper is to analyse recent changes in the management of French public hospitals, following a reform enacted in 2009 and aimed at bolstering the managerial roles of doctors. Design/methodology/approach - The paper is exploratory and is based on both the analysis of French literature dealing with the results of the 2009 reform, and ten semi-directed interviews with cli…
3292	Administrative knowledge and skills needed by physician executives	A survey was mailed to 100 physician executives identified through the 1991 American College of Physicians Executives directory. The subjects were asked to rate 17 managerial areas on their value to the subjects' current work, on the subjects' preparation in the areas, and on the need for training in the areas. In addition, the subjects were asked how best to accomplish training in the areas and …
6477	Medicine, management, and me	What is medical management? How do you learn about it? How do you get into it? Is there a future in it? Is medical management for you? Can you do it? What will it mean to your original plans for your life in medicine? Is it worth the sacrifice? Get comfortable. I have a story to tell you. It may help if you hear about medical management from a medical director who has preceded you. I doubt I can …
3549	The roles of the corporate medical director
3340	Medical directors now play a leading role
2108	Medical leadership: Why it's important, what is required, and how we develop it	Good medical leadership is vital in delivering high-quality healthcare, and yet medical career progression has traditionally seen leadership lack credence in comparison with technical and academic ability. Individual standards have varied, leading to variations in the quality of medical leadership between different organisations and, on occasions, catastrophic lapses in the standard of care provi…
7053	The many paths of physician executives
3081	'Caducean ceiling' blocks docs from CEO posts	Physician executives face numerous obstacles in their quest to become CEOs. Take a look at what's standing in the way.
6854	The responsibilities of a medical director to management
3275	Managerial effectiveness in the NHS. A possible framework for considering the effectiveness of the clinical director	Examines managerial effectiveness in the NHS, in particular the effectiveness of the clinical director. Based on a qualitative study of an NHS Trust hospital case study, utilizes a social cognitive perspective to analyse the data and draw conclusions. Uses the data to suggest a possible framework for examining the effectiveness of individual directors. The framework may be relevant to other messa…
3132	The clinical director in the NHS: utilizing a role-theory perspective	Reviews the role of the clinical director in the NHS, based on data collected in a qualitative research study. Utilizes role theory to invite insight into a relatively new but important managerial role. Suggests that effectiveness in the role may be measured by the extent to which managers are able to meet the expectations of their role set, and also that the overall effectiveness of the clinical…
9159	Identifying clinical leadership functions	The white paper Equity and Excellence: Liberating the NHS (2010), will bring about large-scale changes to structure, process, and not least, new ways of working—requiring inter-related changes in culture, behaviour and practice. Given the scale of these changes, this represents a considerable challenge for clinical leaders in the NHS. As Giordano points out: ‘Courageous decisions are needed to re…
2225	The CLCF: Developing leadership capacity and capability in the clinical professions	This paper reports on the findings of work to develop a Clinical Leadership Competency Framework (CLCF) that will be used by all the regulated clinical professions across the UK. The CLCF was created, with the agreement of the NHS Institute for Innovation and Improvement and the Academy of Medical Royal Colleges, from the Medical Leadership Competency Framework (MLCF), which was created and devel…
6354	Doctors in the C-suite: The rewards--and challenges--of being a physician executive
6845	Why a medical director?
6908	THE MEDICAL DIRECTOR
3002	Training needs for physician leaders	The results of a national panel survey of physician leaders are presented here. Although these perspectives are not drawn from a random national sample of all physician leaders, they do provide valuable insight from a group of key decision makers. Current technical and skill areas applicable to medical leadership, and projected future needs, are addressed. While medical leadership at present is f…
3142	What skills do physician leaders need now and in the future?	The role of the physician leader is moving beyond traditional medical staff issues. A recent national survey of physician leaders shows a growing need for education on specific technical, leadership, and practical skills. The results reveal the medical leadership skills that physician executives consider important today, and provide a window to the future about the skills that will be important t…
3069	An evolving medical leadership position. Tomorrow's Vice President for Medical Affairs	The role of medical leadership in hospitals and health systems is under constant scrutiny and change. The nature of the Vice President for Medical Affairs (VPMA) position and its relationship to leadership in the health care system is explored through a national panel survey conducted recently. The effective VPMA will: be an aggressive manager able to implement change, address strategic planning …
2800	Medical staff leadership: a national panel survey	Dramatic change in health care has challenged traditional medical staff governance and leadership. The role of medical staff leaders, particularly the chief of staff, and of the medical executive committee is explored through a national panel survey.
3167	Clinical leaders. Pass the baton to the best leaders
7123	Leadership. A closer look at clinical leadership
7438	The medical director's role in improving outcomes: a nursing perspective
8089	Doctor in the lead: balancing between two worlds	The article examines the leadership of department heads in a university hospital in day-to-day practice. These 'doctors in the lead' bridge the medical and the management world in the hospital organization. They are better able to influence their colleagues' clinical activities than a non-medical manager. This is, however not a trouble-free task. The concepts of Pierre Bourdieu-habitus, field and…
3556	Medical directors and their crucial role in network success
1968	Management knowledge and skills required by U.K. and U.S. medical directors	A survey was undertaken of the medical directors of National Health Service trusts in the South Thames Regional Health Authority of the United Kingdom. The purpose of the survey was to ascertain medical directors' views regarding the importance of various areas of administrative practice, their preparedness in these areas of administrative knowledge prior to taking up their roles as medical direc…
10286	Clinical leadership and clinical governance: a review of developments in New Zealand and internationally
10273	Dual├óΓé¼┬Édegree MD├óΓé¼┬ÉMBA Students: A Look at the Future of Medical Leadership
4387	Physician leadership styles and effectiveness: An empirical study	The authors study the association between physician leadership styles and leadership effectiveness. Executive directors of community health centers were surveyed (269 respondents; response rate = 40.9 percent) for their perceptions of the medical director's leadership behaviors and effectiveness, using an adapted Multifactor Leadership Questionnaire (43 items on a 0-4 point Likert-type scale), wi…
4757	Developing medical directors and their posts	The shape of a medical director's job is historical and may not best reflect what he or she could most usefully do. Studies of medical directors in post tend to analyse what they actually do, but if the job itself or the postholder or successor are to be 'developed' for an optimal fit, more information is needed. This paper reports on the thesis by Lik Mui which analysed this controversial area. …
2836	Physician leadership. Learning to be a leader	As the business role of health care delivery expands and complex reform is imposed, physicians must assume leadership roles and imprint medical expertise on business dynamics. Before the end of this century, health care and its delivery will likely become unrecognizable to those who ended their practices only a decade ago. Traditional management will wither away to be replaced by self-managed, se…
6649	Examining the "dyad" as a management model in integrated health systems	Examine a two-pronged approach to the management of physician/hospital integration, including the responsibilities of physician leaders and nonphysician leaders.
6085	The physician as organizational leader	The physician manager is becoming more common. Given the need to bridge the gap between the business and the practice of medicine and given the transformations taking place in health care, physicians will likely play an increasingly important role as leaders in clinics, hospitals, HMOs, and other health care organizations. As yet, a job description for a "leader" remains elusive. However, underst…
2684	The future of management education and training for physician leaders	Learn how the job descriptions of physician executives are likely to expand as integrated health systems become more complex.

## Sheet: Full Text Reviewed
	Number of Full Text Reviewers:	2	If there is only 1 reviewer, click on the link to the left to make the adjustment.
			Full Text (FT) Review Decisions
Citation ID #	Title	Should the full text be reviewed?	1st Reviewer: No, Yes, ILL, Unavailable	1st Reviewer: Exclusion Reason	Background, Discussion, or For next paper?	1st reviewer messages	2nd Reviewer: No, Yes, ILL, Unavailable	2nd Reviewer: Exclusion Reason	Background, Discussion, or For next paper?	2nd reviewer messages	Do the Reviewers agree? Should this be included in the SR?
														Do not enter data to the right of this column
6788	What is Physician Leadership?	0	No	Non-English or non-peer reviewed publication						This needs to be reviewed					No	Not physicians	Background
6982	4 Ways to Support Emerging Physician Leaders	0	no	Non-English or non-peer reviewed publication						This needs to be reviewed					Yes	Not working in a hospital setting	Discussion
8914	QUANTIFYING DIRECTORS	0	No	Non-English or non-peer reviewed publication						This needs to be reviewed					ILL	Not focused on cure	For next paper
7298	Transforming services through clinical leadership	0	No	Not physicians						This needs to be reviewed					Unavailable	Not in a formal or informal leadership role
9000	Ten travel scholarships aim to focus on clinical leadership	0	No	Not physicians						This needs to be reviewed						Not focused on a definition of ML, skills or competencies, or organizational barriers for ML
9042	Clinical leadership is needed locally to inspire the NHS	0	no	Non-English or non-peer reviewed publication						This needs to be reviewed						Focus on effectiveness of ML
9069	Quarterly change	0	No	Non-English or non-peer reviewed publication						This needs to be reviewed						Interventions to develop ML, incl education programs
5995	Advances in Chronic Kidney Disease 2011 - 13th International Conference on Dialysis	0	no	Not focused on a definition of ML, skills or competencies, or organizational barriers for ML						This needs to be reviewed						Governance when meant in a broader healthcare setting than solely the hospital setting
9128	Leadership in emergency medical services	0	No	Non-English or non-peer reviewed publication						This needs to be reviewed						Non-English or non-peer reviewed publication
9141	The Julie Finucane OAM Medical for Leadership 2011	0	No	Non-English or non-peer reviewed publication						This needs to be reviewed						No research or theory
3515	Physician leadership is defining the way forward for Michigan health care	0	No	Non-English or non-peer reviewed publication						This needs to be reviewed						Not in English
9250	Practice management: RPA releases position paper on medical director responsibilities...Renal Physicians Association	0	No	Non-English or non-peer reviewed publication						This needs to be reviewed						No systematic review
9251	Fellmongers footnotes	0	No	Non-English or non-peer reviewed publication						This needs to be reviewed						Reason #13
9322	Chief executive's office	0	No	Non-English or non-peer reviewed publication						This needs to be reviewed						Reason #15
9339	Changing the culture of the NHS: the role of clinical governance managers	0	No	Non-English or non-peer reviewed publication						This needs to be reviewed
7058	Finding an effective structure for perioperative clinical leadership	0	No	Non-English or non-peer reviewed publication						This needs to be reviewed
3369	Research notes. The role and function of physician executives	0	no	Non-English or non-peer reviewed publication						This needs to be reviewed
9654	Clinical development: leadership initiative focuses on care delivery	0	No	Non-English or non-peer reviewed publication						This needs to be reviewed
9672	Management Q&A. Nonactive medical director	0	no	Non-English or non-peer reviewed publication						This needs to be reviewed
3331	Increasing the leadership role of medical directors in managed care	0	No	Non-English or non-peer reviewed publication						This needs to be reviewed
6991	Physician leaders speak out	0	No	Non-English or non-peer reviewed publication						This needs to be reviewed
9756	Keynoter addresses clinical leadership	0	No	Non-English or non-peer reviewed publication						This needs to be reviewed
3375	Physician executives influencing other physicians	0	No	Non-English or non-peer reviewed publication						This needs to be reviewed
3550	Data watch: do medical directors have clout where it counts?	0	No	Non-English or non-peer reviewed publication						This needs to be reviewed
9818	New path for health-care leadership: clinical systems management	0	No	Not focused on a definition of ML, skills or competencies, or organizational barriers for ML						This needs to be reviewed
3362	Physician executives view communication skills as the key to their success as managers	0	No	Non-English or non-peer reviewed publication						This needs to be reviewed
6872	Physician executives. Demand grows for doctors with management skills	0	No	Non-English or non-peer reviewed publication						This needs to be reviewed
3443	New medical director roles emerge as units emphasize medical model	0	No	Non-English or non-peer reviewed publication						This needs to be reviewed
3546	Physician executives report an increase in both job scope and responsibilities due to managed care	0	No	Non-English or non-peer reviewed publication						This needs to be reviewed
7057	Medical director raises barely a blip	0	No	Non-English or non-peer reviewed publication						This needs to be reviewed
7032	Is the grass really greener for a medical director?	0	No	Non-English or non-peer reviewed publication						This needs to be reviewed
8863	Medical Leadership - a Long and Noble Tradition	0	No	Non-English or non-peer reviewed publication						This needs to be reviewed
6898	Physician managers sharpen skills to meet future challenges	0	No	Non-English or non-peer reviewed publication						This needs to be reviewed
5969	The four toughest questions new medical directors ask	0	No	Non-English or non-peer reviewed publication						This needs to be reviewed
7074	The medical director	0	No	Non-English or non-peer reviewed publication						This needs to be reviewed
7011	MEDICAL director	0	No	Non-English or non-peer reviewed publication						This needs to be reviewed
6975	The medical director/One level of care	0	No	Non-English or non-peer reviewed publication						This needs to be reviewed
6192	Time management. Getting more with less	0	No	Non-English or non-peer reviewed publication						This needs to be reviewed
3367	Executive coach helps physician adjust to life as medical director	0	no	Non-English or non-peer reviewed publication						This needs to be reviewed
8275	'Keeping things moving': space and the construction of middle management identity in a post-NPM organization	0	No	Not focused on a definition of ML, skills or competencies, or organizational barriers for ML						This needs to be reviewed		geprint 10/4
3057	Management training for medical managers	0	No	Not working in a hospital setting						This needs to be reviewed		A102433100.
1920	The new health care civilization: integration of physician land and manageria	0	no	No research or theory						This needs to be reviewed
10304	Leading Organisations	0	No	Not physicians						This needs to be reviewed		Dit is een hoofdstuk in het boek ABC clinical leadership ONTDUBBELEN
7219	The medical leadership challenge in healthcare is an identity challenge	0	yes							This needs to be reviewed
8354	Competencies to Manage Basic Healthcare Units: Manager's Perception	0	No	Non-English or non-peer reviewed publication						This needs to be reviewed
1926	The value of physician leadership	0	No	Non-English or non-peer reviewed publication						This needs to be reviewed
3572	Demographics, shifting models of care and physician leadership	0	No	Non-English or non-peer reviewed publication						This needs to be reviewed
9922	From the CEO: A HEALTHY NEW YEAR!	0	no	Non-English or non-peer reviewed publication						This needs to be reviewed
9983	All Physicians Are Leaders	0	no	Non-English or non-peer reviewed publication						This needs to be reviewed
9927	Unique benefits of physician leadership - an American perspective	0	No	No research or theory	For next paper					This needs to be reviewed
8079	Managerial functions in the German prehospital emergency medical service	0	No	Non-English or non-peer reviewed publication						This needs to be reviewed
10324	What is political leadership?	0	No	Not physicians						This needs to be reviewed
6753	An introduction to the theory of constraint and how it can be applied to medical management	0	no	Non-English or non-peer reviewed publication						This needs to be reviewed
3471	IT infrastructure, physician leadership critical for ACO success	0	No	Non-English or non-peer reviewed publication						This needs to be reviewed
6859	Preparing for your first physician executive role	0	no	Non-English or non-peer reviewed publication						This needs to be reviewed
9951	Evolution of the C-Suite	0	no	No research or theory						This needs to be reviewed
7045	The active physician executive of the future	0	No	No research or theory						This needs to be reviewed
3433	Continued challenges for the physician executive in managed care	0	no	No research or theory						This needs to be reviewed
6479	Part 2, Conflict management. Managing low-to-mid intensity conflict in the health care setting	0	No	No research or theory						This needs to be reviewed
3437	The medical director in a university teaching hospital	0	No	No research or theory						This needs to be reviewed
6909	The medical director of the management team	0	Unavailable			This item is not available for review				This needs to be reviewed	This item is not available for review
9765	Management vs symbolic leadership and hospitals in transition -- a Swedish example	0	No	Not focused on a definition of ML, skills or competencies, or organizational barriers for ML						This needs to be reviewed
6968	How medical director can help improve patient care	0	No	No research or theory						This needs to be reviewed
6245	Physician executives strive for balance in their changing roles	0	No	Non-English or non-peer reviewed publication						This needs to be reviewed
2173	Developing physician leaders in academic medical centers	0	no	Interventions to develop ML, incl education programs						This needs to be reviewed
2410	Developing physician leaders in academic medical centers: Part 1: their changing role	0	No	Non-English or non-peer reviewed publication						This needs to be reviewed
2922	What governing boards expect from physician executives	0	no	No research or theory						This needs to be reviewed
8145	Medical leadership in health care systems: from professional authority to organizational leadership	0	no	Not focused on a definition of ML, skills or competencies, or organizational barriers for ML						This needs to be reviewed
2863	Role of the medical director	0	no	No research or theory						This needs to be reviewed
3141	The 7 habits of highly effective medical directors	0	No	No research or theory						This needs to be reviewed
2535	Strong partners make good partners: Insights about physician-hospital relationships from a study of physician executives	0	No	Focus on effectiveness of ML						This needs to be reviewed
7546	Confronting myths with science	0	No	Not focused on a definition of ML, skills or competencies, or organizational barriers for ML						This needs to be reviewed
6916	Overcoming physician leadership limbo: addressing the obstacles physicians face when transitioning from medicine to leadership	0	No	Non-English or non-peer reviewed publication						This needs to be reviewed
2935	A profile and educational framework for physician managers in a teaching hospital	0	yes							This needs to be reviewed
7033	Managing the nursing service in clinical directorates	0	No	Not physicians						This needs to be reviewed
10377	Doctor and nurse: changing roles and relations	0	No	Not physicians						This needs to be reviewed
8195	Leadership competencies for implementing planned organizational change	0	No	Focus on effectiveness of ML						This needs to be reviewed
2781	Clinical program renovation management	0	no	No research or theory						This needs to be reviewed
2679	Physician leader, be careful not to let arrogance stand in for competence	0	no	No research or theory						This needs to be reviewed
7718	Understanding the responsibilities and obligations of the modern paediatric surgeon	0	No	No research or theory						This needs to be reviewed
3429	Hospitals and health systems: a compliance approach for medical directorships	0	No	Non-English or non-peer reviewed publication						This needs to be reviewed
6655	Crafting the new physician executive	0	No	No research or theory						This needs to be reviewed
3397	The benevolent dictator. A new breed of medical director	0	No	Non-English or non-peer reviewed publication						This needs to be reviewed
6266	Leaders or managers: the drive for effective leadership	0	no	Not physicians						This needs to be reviewed
9298	Practicing excellence: your role in practice transformation	0	no	No research or theory						This needs to be reviewed
3379	The making of a medical director	0	No	Non-English or non-peer reviewed publication						This needs to be reviewed
3482	Profile of the HMO medical director	0	no	Non-English or non-peer reviewed publication						This needs to be reviewed
6861	The medical director's role in oncologic treatment coverage	0	No	Non-English or non-peer reviewed publication						This needs to be reviewed
6794	Physician leadership: directing the process of integration	0	no	Non-English or non-peer reviewed publication						This needs to be reviewed
3377	How to hire a medical director	0	No	Non-English or non-peer reviewed publication						This needs to be reviewed
3521	The clinical side: the roles of physicians. Physician executives	0	No	Non-English or non-peer reviewed publication						This needs to be reviewed
2686	What should a clinical director do?	0	no	No research or theory						This needs to be reviewed
8751	Physicians as leaders in improving health care: A new series in Annals of Internal Medicine	0	No	No research or theory						This needs to be reviewed
2549	Physician managers: A description of their job in hospitals	0	yes							This needs to be reviewed
5054	Medical leadership in changing times	0	No	No research or theory						This needs to be reviewed
5570	What makes a medical leader?	0	No	No research or theory						This needs to be reviewed
3383	Medical directors can be a strong facility image builder	0	no	Non-English or non-peer reviewed publication						This needs to be reviewed
3412	Creating a culture of 'we' investing in physician leaders	0	No	Non-English or non-peer reviewed publication						This needs to be reviewed
6915	The future of physician leadership: physician leaders and the changing healthcare landscape	0	No	Non-English or non-peer reviewed publication						This needs to be reviewed
3481	Becoming a physician executive. To be effective leaders, clinicians must first adopt a new mind-set	0	No	No research or theory						This needs to be reviewed
3388	The physician leader in health care. What qualities does a doctor need to be an effective organizational leader?	0	no	No research or theory						This needs to be reviewed
8996	Clinical leadership characteristics confirmed	0	no	Not physicians						This needs to be reviewed
9075	Clinical Leadership: From A to Z	0	no	Not physicians						This needs to be reviewed
3444	Cultivating physician leaders	0	No	Non-English or non-peer reviewed publication						This needs to be reviewed
3166	Negotiating for more than a slice of the pie	0	no	No research or theory						This needs to be reviewed
6999	Medical leadership	0	no	Non-English or non-peer reviewed publication						This needs to be reviewed
6984	The documentation management program: a concerto for typically unaccompanied physician executives	0	no	No research or theory						This needs to be reviewed
3039	Professionalism and the physician leader	0	no	No research or theory						This needs to be reviewed
2907	The chief of staff and the medical director	0	no	No research or theory						This needs to be reviewed
3208	Physicians in transition	0	no	No research or theory						This needs to be reviewed
3574	Be an effective medical director	0	No	Non-English or non-peer reviewed publication						This needs to be reviewed
3696	Addressing the leadership gap in medicine: Residents' need for systematic leadership development training	0	No	No research or theory						This needs to be reviewed
9939	Management in medicine or medics in management? The changing role of doctors in German hospitals	0	No	Not focused on a definition of ML, skills or competencies, or organizational barriers for ML						This needs to be reviewed
6947	Executives with white coats - The work and world view of managed-care medical directors: Second of two parts	0	No	No research or theory						This needs to be reviewed
7020	Executives with white coats - The work and world view of managed-care medical directors	0	no	No research or theory						This needs to be reviewed
3545	NAMDRC: medical directors getting it together	0	No	Non-English or non-peer reviewed publication						This needs to be reviewed
3435	Physician leadership	0	no	Non-English or non-peer reviewed publication						This needs to be reviewed
10314	The instrumental value of medical leadership	0	no	Non-English or non-peer reviewed publication						This needs to be reviewed
10289	Leading clinicians and clinicians leading	0	No	No research or theory						This needs to be reviewed
6811	Are we facing our responsibilities as medical directors	0	No	No research or theory						This needs to be reviewed
6776	Physician leaders should embrace patient engagement/activation	0	No	No research or theory						This needs to be reviewed
3010	Leading in a chaotic health care environment	0	No	No research or theory						This needs to be reviewed
3198	Defining the management role of the department medical director	0	No	Non-English or non-peer reviewed publication						This needs to be reviewed
3376	What physician leaders need to succeed	0	No	Non-English or non-peer reviewed publication						This needs to be reviewed
6643	An empirically-based model for clinician-managers' behavioural routines	0	No	Not physicians						This needs to be reviewed
1950	How important are quality and safety for clinician managers? Evidence from triangulated studies	0	No	Not physicians						This needs to be reviewed
2159	Roles of hospital administrators in South Carolina	0	No	Non-English or non-peer reviewed publication						This needs to be reviewed
6864	Medical leaders hear warning of upcoming legislative struggle	0	no	Non-English or non-peer reviewed publication						This needs to be reviewed
7454	Medical leadership in an increasingly complex world	0	No	No research or theory						This needs to be reviewed
8012	Why we cannot afford not to engage junior doctors in NHS leadership	0	No	No research or theory						This needs to be reviewed
3524	Physician executives, or management training for physicians	0	Unavailable			This item is not available for review				This needs to be reviewed	This item is not available for review
6478	High-performing physician executives	0	no	No research or theory						This needs to be reviewed
1924	Doctor in the process. The engagement of clinical directors in hospital management	0	yes							This needs to be reviewed
8573	Determinants in young physicians' careers: a survey of chief physicians' views	0	no	Non-English or non-peer reviewed publication						This needs to be reviewed
1915	Views and understanding of clinicians on the leadership role and attitude to coaching as a development tool for clinical leadership	0	no	Not focused on a definition of ML, skills or competencies, or organizational barriers for ML						This needs to be reviewed
7389	Physician Executive Competencies: Collaboration, Teaming Serve as the Foundation for Success	0	no	Not in English						This needs to be reviewed
6976	Physician leadership development: a strategic imperative for integrated healthcare delivery	0	no	Non-English or non-peer reviewed publication						This needs to be reviewed
3179	Culture in chaos: the need for leadership and followership in medicine	0	no	No research or theory						This needs to be reviewed
2705	Clinicians' contributions to healthcare management	0	No	No research or theory						This needs to be reviewed
9726	Leading with confidence...to develop my leadership skills	0	No	No research or theory						This needs to be reviewed
6791	Can Damocles rediscover Hippocrates - What is the developing role of the clinical director?	0	No	Non-English or non-peer reviewed publication						This needs to be reviewed
7100	Hiring of physician executives on the rise	0	no	Non-English or non-peer reviewed publication						This needs to be reviewed
2421	Clinicians into management: The experience in context	0	No	No research or theory						This needs to be reviewed
2769	Role stress among physician executives	0	no	No research or theory						This needs to be reviewed
3718	Towards a better understanding of clinical leadership	0	No	No research or theory						This needs to be reviewed
6199	Seven lessons in medical management	0	no	No research or theory						This needs to be reviewed
1913	Management and leadership development in healthcare and the challenges facing physician managers in clinical practice	0	no	No research or theory						This needs to be reviewed
9905	SURVEY RESULTS: SURVEY FINDS PHYSICIAN LEADERSHIP DEVELOPMENT MOVING INTO HIGH GEAR	0	No	No research or theory						This needs to be reviewed
2669	Knowledge and opinions of undergraduate medical students on NHS structure, medical management and leadership: Defining the structure of curriculum improvement	0	No	Not focused on a definition of ML, skills or competencies, or organizational barriers for ML						This needs to be reviewed
2756	The role of clinical directorate managers in facilitating evidence-based practice: a report of an exploratory study	0	No	Not physicians						This needs to be reviewed
1990	Involving Irish clinicians in hospital management roles - Barriers to successful integration	0	no	Not in a formal or informal leadership role						This needs to be reviewed
2734	Are you on the right track?	0	no	No research or theory						This needs to be reviewed
2517	Influence of organizational culture on quality healthcare delivery	0	no	Not focused on a definition of ML, skills or competencies, or organizational barriers for ML						This needs to be reviewed
2693	Using leadership criteria to measure and reward performance	0	no	No research or theory						This needs to be reviewed
6847	Physician managers in the Canadian context	0	no	No research or theory						This needs to be reviewed
3513	The docs are in charge. Physician executives branch out to lead a diverse array of institutions	0	no	No research or theory						This needs to be reviewed
7757	Meanings attributed to management as an explanation for clinician managers' attitudes and professional identity	0	no	Not in English						This needs to be reviewed
7071	RE-ENTRY: WHAT EVERY PHYSICIAN LEADER SHOULD KNOW	0	no	Non-English or non-peer reviewed publication						This needs to be reviewed
6764	Clinical leadership in action: Lionel's story	0	no	No research or theory						This needs to be reviewed
7352	Medical leadership: doctors at the helm of change	0	no	No research or theory						This needs to be reviewed
9928	Leadership styles used by senior medical leaders	0	No	Not focused on a definition of ML, skills or competencies, or organizational barriers for ML						This needs to be reviewed
3386	Physician Leadership: The Competencies of Change	0	No	No research or theory						This needs to be reviewed
1943	Leadership in the NHS: Does the emperor have any clothes?	0	No	No research or theory						This needs to be reviewed
3459	Role of the medical director/chief medical officer in managed care organizations	0	No	Non-English or non-peer reviewed publication						This needs to be reviewed
10061	Transforming Culture Through Physician Leadership Development	0	No	No research or theory						This needs to be reviewed
3580	Dilemmas of cooperation for physician leaders	0	No	No research or theory						This needs to be reviewed
2574	The moral foundation of medical leadership: The professional virtues of the physician as fiduciary of the patient	0	No	No research or theory						This needs to be reviewed
2526	The professional responsibility model of physician leadership	0	No	No research or theory						This needs to be reviewed
8032	Leadership competencies for medical education and healthcare professions: population-based study	0	No	Not working in a hospital setting						This needs to be reviewed
1903	Attainment of competency in management and leadership: No longer an optional extra for doctors	0	No	Interventions to develop ML, incl education programs						This needs to be reviewed
9397	Medical professionalism: leadership competency -- an essential ingredient	0	No	Not working in a hospital setting						This needs to be reviewed
10064	Leadership competency for doctors: a framework	0	No	Not working in a hospital setting						This needs to be reviewed
6795	Clinical leadership: values, beliefs and vision	0	No	Not physicians						This needs to be reviewed
7254	Leadership in Undergraduate Medical Education: Training Future Physician Leaders	0	No	Not working in a hospital setting						This needs to be reviewed
2296	Physician leadership in changing times	0	No	No research or theory						This needs to be reviewed
2581	Physician leaders in integrated delivery	0	no	Non-English or non-peer reviewed publication						This needs to be reviewed
9331	Yvonne Coghill	0	no	No research or theory						This needs to be reviewed
2798	The evolution of the hospital medical director: a historical perspective	0	No	No research or theory						This needs to be reviewed
3229	The medical director--the untapped potential of the position	0	No	Non-English or non-peer reviewed publication						This needs to be reviewed
2699	The medical director in a community hospital. A perspective	0	No	No research or theory						This needs to be reviewed
3108	Physician executives in the 21st century: new realities, roles, and responsibilities	0	no	No research or theory						This needs to be reviewed
3295	Managing managed care. The task calls for an integrated management team	0	no	Non-English or non-peer reviewed publication						This needs to be reviewed
6454	Preparing physicians to lead	0	no	Non-English or non-peer reviewed publication						This needs to be reviewed
9840	Effective clinical leadership in A&E	0	no	Not physicians						This needs to be reviewed
6793	Clinical leadership that works	0	No	Not physicians						This needs to be reviewed
2091	Learning for clinical leadership	0	no	Not physicians						This needs to be reviewed
9566	Medical director dialogue: reflections of a medical director	0	no	No research or theory						This needs to be reviewed
3206	Pandora's Box: clinical directorates and the NHS	0	no	No research or theory						This needs to be reviewed
10080	The Chief Medical Officer: A Critical Success Factor	0	no	No research or theory						This needs to be reviewed
6897	Women in medical leadership	0	No	Non-English or non-peer reviewed publication						This needs to be reviewed
9147	Reviews. Clinical leadership from A to Z	0	no	No research or theory						This needs to be reviewed
9389	Perceptions of the clinical director role	0	Unavailable			This item is not available for review				This needs to be reviewed	This item is not available for review
7250	Perceptions of trust in physician-managers	0	no	Not focused on a definition of ML, skills or competencies, or organizational barriers for ML						This needs to be reviewed
2489	Beyond the dual degree: Development of a five-year program in leadership for medical undergraduates	0	no	Interventions to develop ML, incl education programs						This needs to be reviewed
3483	Medical directors find themselves working more closely with payers	0	no	No research or theory						This needs to be reviewed
3242	Ascendancy of primary care will create role intensification for physician executives	0	no	No research or theory						This needs to be reviewed
6789	The Medical Manager, Version 6: an update	0	no	Non-English or non-peer reviewed publication						This needs to be reviewed
3824	The role of the medical director	0	No	No research or theory						This needs to be reviewed
6940	The medical director... an emerging role in hospital administration	0	No	Non-English or non-peer reviewed publication						This needs to be reviewed
2670	Involving clinicians in hospital management roles: Towards a functional integrative approach	0	No	Not in a formal or informal leadership role						This needs to be reviewed
3420	Clinical leadership. Wanted: doctors to help redesign services	0	no	Non-English or non-peer reviewed publication						This needs to be reviewed
9355	My way. Stephen Davies	0	no	Not focused on a definition of ML, skills or competencies, or organizational barriers for ML						This needs to be reviewed
10221	Management, competition and professional practice: Medicine and the marketplace	0	yes							This needs to be reviewed
3442	The rise of the doctor-manager	0	no	No research or theory						This needs to be reviewed
7161	Worth repeating: Medical leadership. From Vol. 52, No.7	0	no	Non-English or non-peer reviewed publication						This needs to be reviewed
6819	MEDICAL LEADERSHIP (ABEL SEYMOUR BALDWIN)	0	no	Non-English or non-peer reviewed publication						This needs to be reviewed
5842	A novel trauma leadership model reflective of changing times	0	no	No research or theory						This needs to be reviewed
2223	The dimensions of efficiency and effectiveness of clinical directors: Perceptions of clinical directors and senior management in Western Australian public teaching hospitals	0	yes							This needs to be reviewed
7104	From research to practice--a corporate medical director's reply	0	no	Non-English or non-peer reviewed publication						This needs to be reviewed
3373	The structural prerequisites for clinical leadership	0	no	Not physicians						This needs to be reviewed
3601	Change implications of clinical governance	0	Unavailable			This item is not available for review				This needs to be reviewed	This item is not available for review
10170	Leadership for the systemization of health care: the unaddressed issue in health care reform	0	No	Not working in a hospital setting						This needs to be reviewed
4150	Child and adolescent psychiatry: Exploring the option to be a manager in an academic medical center	0	No	No research or theory						This needs to be reviewed
3199	Physicians in the C-suite. Hospitals are looking for a new kind of leader, but are today's docs ready?	0	no	No research or theory						This needs to be reviewed
3326	Defining high-performance teams and physician leadership	0	No	No research or theory						This needs to be reviewed
1979	The impact of the new hospital concept on the doctor's education: The place for physician-executives	0	No	Non-English or non-peer reviewed publication						This needs to be reviewed
7443	Medical directors' role crucial in making provider purchase work	0	No	Non-English or non-peer reviewed publication						This needs to be reviewed
7444	Medical director to the rescue!	0	No	Non-English or non-peer reviewed publication						This needs to be reviewed
1901	Medical leadership arrangements in English healthcare organisations: Findings from a national survey and case studies of NHS trusts	0	No	Not working in a hospital setting						This needs to be reviewed
10322	Are we there yet? Models of medical leadership and their effectiveness: An exploratory study	0	No	Non-English or non-peer reviewed publication						This needs to be reviewed
7343	Key elements of clinical physician leadership at an academic medical center	0	yes							This needs to be reviewed
3502	Responsibilities of corporate medical directors for health management in developing countries	0	No	No research or theory						This needs to be reviewed
3254	Medical directors as partners in creating healthy work environments	0	No	No research or theory						This needs to be reviewed
6913	Fly the coop: escaping the physician executive pigeonhole	0	no	No research or theory						This needs to be reviewed
7368	The medical director's role in culture change	0	No	No research or theory						This needs to be reviewed
6767	Role of the medical director of the operating room	0	no	No research or theory						This needs to be reviewed
5576	Principles supporting dynamic clinical care teams: An american college of physicians position paper	0	no	No research or theory						This needs to be reviewed
3110	What physician executives and health care organizations should expect from each other	0	No	No research or theory						This needs to be reviewed
10328	Leading health care organizations	0	no	Not physicians						This needs to be reviewed
3134	The role of physician managers in larger multispecialty groups	0	no	Non-English or non-peer reviewed publication						This needs to be reviewed
3392	Integration pushing the emergence of new physician management positions	0	no	Non-English or non-peer reviewed publication						This needs to be reviewed
3445	Developing physician leaders today using the 70/20/10 rule	0	No	No research or theory						This needs to be reviewed
7013	A call for physician leadership at all levels	0	No	No research or theory						This needs to be reviewed
3463	LEARNING BY DOING: DEVELOPING PHYSICIAN LEADERS THROUGH ACTION	0	No	No research or theory						This needs to be reviewed
7265	A Model for Physician Leadership Development and Succession Planning	0	No	No research or theory						This needs to be reviewed
6369	Implementing a physician leader compensation program at a major community hospital	0	no	Non-English or non-peer reviewed publication						This needs to be reviewed
7185	A challenge for progressive medical leadership	0	no	No research or theory						This needs to be reviewed
2783	The value of the physician executive role to organizational effectiveness and performance	0	no	Focus on effectiveness of ML						This needs to be reviewed
8852	The Role of Doctors as Health-Care Managers - an International Perspective	0	no	Not focused on a definition of ML, skills or competencies, or organizational barriers for ML						This needs to be reviewed
2025	Medical managers in contemporary healthcare organisations: A consideration of the literature	0	no	No research or theory						This needs to be reviewed
8218	Roles, attributes and career paths of medical administrators in public hospitals: survey of Victorian metropolitan Directors of Medical Services	0	yes							This needs to be reviewed
7184	Cultivating physician talent: 5 steps for developing successful physician leaders	0	no	Non-English or non-peer reviewed publication						This needs to be reviewed
6792	The clinical director: dynamic psychiatrist and scientific manager	0	no	Not working in a hospital setting						This needs to be reviewed
10283	Closing the gap between science and practice: the need for professional leadership	0	no	Not focused on a definition of ML, skills or competencies, or organizational barriers for ML						This needs to be reviewed
8761	Management for clinicians or the case of 'bringing the mountain to Mohammed'	0	no	Interventions to develop ML, incl education programs						This needs to be reviewed
10336	Developing leaders and leadership in health care: a case for rebalancing?	0	no	Not physicians						This needs to be reviewed
7461	Clinical leadership: the elephant in the room	0	no	Not physicians						This needs to be reviewed
5810	Action learning as a developmental practice for clinical leadership	0	No	Interventions to develop ML, incl education programs						This needs to be reviewed
10290	What is clinical leadership development	0	no	No research or theory						This needs to be reviewed
6748	Effective medical leadership development for a complex NHS	0	no	No research or theory						This needs to be reviewed
7305	Whither the elephant?: the continuing development of clinical leadership in the UK National Health Services	0	no	Not physicians						This needs to be reviewed
5916	Expanding technologies and responsibilities for respiratory care medical directors and practitioners	0	no	No research or theory						This needs to be reviewed
10154	Power of Persuasion Influence Tactics for Health Care Leaders	0	no	Non-English or non-peer reviewed publication						This needs to be reviewed
1912	Doctor-managers as decision makers in hospitals and health centres	0	no	Not focused on a definition of ML, skills or competencies, or organizational barriers for ML						This needs to be reviewed
5911	Maintaining clinical excellence in a weekend alternative program: the role of the divisional clinical manager	0	no	Not physicians						This needs to be reviewed
2758	The role of the physician manager	0	no	No research or theory						This needs to be reviewed
7092	Forecast for change: health care organizations and the new medical leadership	0	no	No research or theory						This needs to be reviewed
3190	Identifying the management development needs of senior executives in Iran's teaching hospitals	0	no	Interventions to develop ML, incl education programs						This needs to be reviewed
7135	Medical leadership	0	no	No research or theory						This needs to be reviewed
7511	It's back to work we go?	0	no	Non-English or non-peer reviewed publication						This needs to be reviewed
6220	A pivotal role for physician executives	0	no	No research or theory						This needs to be reviewed
3951	Selecting physician leaders for clinical service lines: Critical success factors	0	no	Not focused on a definition of ML, skills or competencies, or organizational barriers for ML						This needs to be reviewed
7095	From physician leader to corporate physician	0	no	No research or theory						This needs to be reviewed
8946	Delivering the Future: An evaluation of a multidisciplinary clinical leadership programme	0	no	Interventions to develop ML, incl education programs						This needs to be reviewed
8921	FIELD PHYSICIANS. MAINTAINING CREDENTIALS	0	No	Non-English or non-peer reviewed publication						This needs to be reviewed
8929	FIELD PHYSICIANS. COLLABORATIVE DATA...Cameron Decker	0	No	Non-English or non-peer reviewed publication						This needs to be reviewed
1961	The importance of clinical leadership in twenty-first century health care	0	No	No research or theory						This needs to be reviewed
3581	The broadening horizon for physician executives: the six constituencies of health care	0	No	No research or theory						This needs to be reviewed
2605	Physician as hospital chief executive officer	0	no	No research or theory						This needs to be reviewed
3480	The physician manager in Central and Eastern Europe	0	Unavailable			This item is not available for review				This needs to be reviewed	This item is not available for review
2998	Transformational leadership. Leadership competencies for physicians	0	no	Non-English or non-peer reviewed publication						This needs to be reviewed
7072	Failure of clinical leadership and the challenge of health system reform	0	no	Non-English or non-peer reviewed publication						This needs to be reviewed
3565	Physician executives. Can they manage both worlds?	0	no	Non-English or non-peer reviewed publication						This needs to be reviewed
6775	So you want to be a medical director?	0	no	No research or theory						This needs to be reviewed
6815	Making the successful transition from physician to medical director	0	No	No research or theory						This needs to be reviewed
10305	Clinical leadership in hospital care: leadership and teamwork skills are as important as clinical management skills	0	No	No research or theory						This needs to be reviewed
2773	Recommendations for new medical directors and physician advisors. Administrative clinical pearls	0	No	No research or theory						This needs to be reviewed
2826	Is leadership born or made?	0	No	No research or theory						This needs to be reviewed
6997	City's tradition of African-American medical leadership embodied in Dr. Hood	0	no	No research or theory						This needs to be reviewed
6195	Ward leadership: balancing the clinical and managerial roles	0	no	Not physicians						This needs to be reviewed
7181	Setting physician leaders up for success	0	no	No research or theory						This needs to be reviewed
7631	Medical education and medical leadership	0	No	No research or theory						This needs to be reviewed
3021	Clinical management as boundary management. A comparative analysis of Canadian and UK health-care institutions	0	No	Not focused on a definition of ML, skills or competencies, or organizational barriers for ML						This needs to be reviewed
4066	Clinicians into management: On the change agenda or not?	0	No	Not focused on a definition of ML, skills or competencies, or organizational barriers for ML						This needs to be reviewed
2957	Finding a new path	0	no	No research or theory						This needs to be reviewed
9564	Development and implementation of a clinical leadership continuing education certificate program	0	no	Non-English or non-peer reviewed publication						This needs to be reviewed
3501	Medical director: a full-time job	0	no	Non-English or non-peer reviewed publication						This needs to be reviewed
8918	What makes a good clinical leader?	0	no	Not physicians						This needs to be reviewed
3366	The medical director: questions & answers	0	no	Non-English or non-peer reviewed publication						This needs to be reviewed
3349	Medical director vs. fire chief	0	no	Non-English or non-peer reviewed publication						This needs to be reviewed
6994	HOW YOUNG PHYSICIANS CAN MASTER LEADERSHIP ROLES	0	no	Non-English or non-peer reviewed publication						This needs to be reviewed
6797	Tool for developing clinical leadership	0	no	Non-English or non-peer reviewed publication						This needs to be reviewed
2071	The Role of the Medical Laboratory Director	0	no	No research or theory						This needs to be reviewed
7079	The ailing health care system: SOAP note for physician leadership	0	no	No research or theory						This needs to be reviewed
3578	Issues and challenges for clinical leaders	0	no	Non-English or non-peer reviewed publication						This needs to be reviewed
1960	Leadership: Quot;They never taught me this in medical schoolquot; Quot;They	0	no	No research or theory						This needs to be reviewed
10309	Leadership:├óΓé¼┼ôThey never taught me this in medical school├óΓé¼┬¥	0	No	No research or theory						This needs to be reviewed
2302	Leadership, clinician managers and a thing called "hybridity"	0	No	Not physicians						This needs to be reviewed
4524	From leader to leadership: clinician managers and where to next?	0	no	No research or theory						This needs to be reviewed
2093	Expanding the scope of leadership training in medicine	0	no	No research or theory	Background					This needs to be reviewed
2447	Perspective: Physician leaders and their bases of power: Common and disparate elements	0	no	No research or theory	Background					This needs to be reviewed
3158	A physician leadership development program at an academic medical center	0	no	Interventions to develop ML, incl education programs						This needs to be reviewed
6856	Physician leader: would you rather manage people... or ideas?	0	no	No research or theory						This needs to be reviewed
10179	Want to be CEO? Focus on Finesse	0	no	No research or theory						This needs to be reviewed
6396	Sage advice. Experienced physician executives share the secrets of their success. Interview by David O. Weber	0	no	No research or theory						This needs to be reviewed
8796	Leadership in medical department	0	no	Not in English						This needs to be reviewed
3410	Medical director, Ochsner Clinic	0	no	Non-English or non-peer reviewed publication						This needs to be reviewed
2749	Doctors and management--the development dilemma	0	no	Not working in a hospital setting						This needs to be reviewed
10215	Doctors and management - a model for change	0	no	Not working in a hospital setting						This needs to be reviewed
6962	Mission statements: Guidelines for principled medical leadership	0	no	No research or theory						This needs to be reviewed
3541	Do physicians manage? A perspective on physician-managers in teaching hospitals	0	no	Non-English or non-peer reviewed publication						This needs to be reviewed
8884	Bioethics and Leadership of Medical-Profession	0	no	Non-English or non-peer reviewed publication						This needs to be reviewed
6936	Physician executives and the political process	0	no	No research or theory						This needs to be reviewed
6852	Life cycle of physician executives. Life-cycle phases for physician executives provide order in a turbulent environment	0	no	Non-English or non-peer reviewed publication						This needs to be reviewed
10293	Teaching doctors in training about management and leadership	0	No	No research or theory						This needs to be reviewed
3411	The role of physician leaders in partnering to shape quality management	0	No	Non-English or non-peer reviewed publication						This needs to be reviewed
10344	Leadership needs of medical directors and clinical directors	0	No	Non-English or non-peer reviewed publication						This needs to be reviewed
9174	Leadership needs of medical and clinical directors	0	No	Non-English or non-peer reviewed publication						This needs to be reviewed
3417	Physician executives--the lone rangers of administration?	0	no	No research or theory						This needs to be reviewed
2967	After the revolution: the physician executive of the future	0	no	No research or theory						This needs to be reviewed
2977	A strong lead	0	no	Not physicians						This needs to be reviewed
6846	The Physicians Foundation: inspiring physician leadership in organizations & at the bedside	0	no	No research or theory						This needs to be reviewed
7023	Clinical leaders. Wanted: medics for the top jobs	0	no	Non-English or non-peer reviewed publication						This needs to be reviewed
7640	Dimensions, discourses and differences: trainees conceptualising health care leadership and followership	0	no	Not working in a hospital setting						This needs to be reviewed
7297	Five steps for building physician leadership skills	0	No	No research or theory						This needs to be reviewed
10337	Clinical leadership, management, and the CNS	0	No	Not physicians						This needs to be reviewed
6884	The role of the medical director	0	No	Non-English or non-peer reviewed publication						This needs to be reviewed
6934	Six myths about physician executives	0	No	Non-English or non-peer reviewed publication						This needs to be reviewed
3246	The changing role of physician executives	0	no	No research or theory						This needs to be reviewed
7435	The elusive role of the physician assistant program medical director	0	no	No research or theory						This needs to be reviewed
2829	Who will lead?	0	no	No research or theory						This needs to be reviewed
2933	Challenges in developing physician leadership and management	0	No	No research or theory						This needs to be reviewed
4581	Medical direction of dialysis - A critical leadership role	0	no	No research or theory						This needs to be reviewed
5236	A current perspective on a moving target: clinical leadership in postgraduate medical education	0	No	No research or theory						This needs to be reviewed
7567	Physician execs bring clinical insight to non-clinical challenges	0	no	Non-English or non-peer reviewed publication						This needs to be reviewed
6971	The medical director's role in the changing social and economic climate	0	no	Non-English or non-peer reviewed publication						This needs to be reviewed
2926	Boards want leadership and decisiveness	0	no	No research or theory						This needs to be reviewed
7056	Strengthening medical leadership. Medical leaders are vital in the new NHS	0	no	Non-English or non-peer reviewed publication						This needs to be reviewed
9398	Doctors in leadership: learning from international experience	0	no	No research or theory						This needs to be reviewed
10341	Enhancing engagement in medical leadership: a rapid survey of international experience	0	no	Non-English or non-peer reviewed publication						This needs to be reviewed
7025	Improving the performance of health services: The role of clinical leadership	0	no	No research or theory						This needs to be reviewed
2339	Doctors who become chief executives in the NHS: From keen amateurs to skilled professionals	0	no	Not working in a hospital setting						This needs to be reviewed
4786	Selected important characteristics for enlightened medical leaders	0	no	No research or theory						This needs to be reviewed
6813	Clinical leadership--bridging theory and practice	0	no	Not physicians						This needs to be reviewed
7076	Clinical leadership. Engagement party	0	no	Non-English or non-peer reviewed publication						This needs to be reviewed
9957	Physician Self-Assessment of Leadership Skills	0	no	No research or theory						This needs to be reviewed
6292	The costs, challenges, and rewards of management	0	no	No research or theory						This needs to be reviewed
6895	Medical director, Olmsted Medical Group	0	no	Non-English or non-peer reviewed publication						This needs to be reviewed
9942	Polish and UK doctors' engagement with hospital management	0	no	Not focused on a definition of ML, skills or competencies, or organizational barriers for ML						This needs to be reviewed
3243	Medicine plus management	0	no	Non-English or non-peer reviewed publication						This needs to be reviewed
3489	The hospital medical director: an administrator's view	0	no	Non-English or non-peer reviewed publication						This needs to be reviewed
6894	Medical director, Nicolet Clinic	0	no	Non-English or non-peer reviewed publication						This needs to be reviewed
2972	Case study of physician leaders in quality and patient safety, and the development of a physician leadership network	0	no	Non-English or non-peer reviewed publication						This needs to be reviewed
9804	Educating towards clinical governance	0	no	No research or theory						This needs to be reviewed
4170	Maximizing the contribution doctors make to NHS management	0	no	Focus on effectiveness of ML						This needs to be reviewed
6896	The challenges of clinical leadership	0	no	Non-English or non-peer reviewed publication						This needs to be reviewed
7152	The medical director: a job description for the 1990s	0	no	Non-English or non-peer reviewed publication						This needs to be reviewed
7405	Serving on Boards: Caveats for Physician Leaders	0	no	Non-English or non-peer reviewed publication						This needs to be reviewed
6187	Am I demoralizing my staff?--10 questions to ask	0	no	Non-English or non-peer reviewed publication						This needs to be reviewed
6833	The spectrum of medical leadership roles	0	no	Non-English or non-peer reviewed publication						This needs to be reviewed
6928	What physician leaders say and do matters--the spirit of mudita	0	no	Non-English or non-peer reviewed publication						This needs to be reviewed
10081	Crossing the Leadership Bridge	0	no	Non-English or non-peer reviewed publication						This needs to be reviewed
10110	Vertical versus Lateral Thinking	0	no	Non-English or non-peer reviewed publication						This needs to be reviewed
2941	Hospital medical director. Documenting roles and responsibilities	0	no	Non-English or non-peer reviewed publication						This needs to be reviewed
10279	Leadership development in health care: a word of caution	0	No	Not physicians						This needs to be reviewed
6901	The motivational profile of an physician leader	0	no	Non-English or non-peer reviewed publication						This needs to be reviewed
7768	Factors influencing advanced practitioners' ability to enact leadership: a case study within Irish healthcare	0	no	Not physicians						This needs to be reviewed
6559	What do I want from a clinical director?	0	no	No research or theory						This needs to be reviewed
9492	Leadership competencies for clinical managers, the renaissance of transformational leadership	0	no	No research or theory						This needs to be reviewed
9191	Leadership theories relevant to the role of the supervisor of midwives	0	no	Not physicians						This needs to be reviewed
2828	The new breed	0	no	Non-English or non-peer reviewed publication						This needs to be reviewed
2154	Exploring dual commitment among physician executives in managed care	0	no	Not focused on a definition of ML, skills or competencies, or organizational barriers for ML						This needs to be reviewed
2276	Professional commitment among US physician executives in managed care	0	no	Not focused on a definition of ML, skills or competencies, or organizational barriers for ML						This needs to be reviewed
3554	Physician executives in managed care: Characteristics and job involvement across two career stages	0	No	Not focused on a definition of ML, skills or competencies, or organizational barriers for ML						This needs to be reviewed
2934	Characteristics of physician leaders working to improve the quality of care in acute myocardial infarction	0	yes							This needs to be reviewed
6008	Clinical leaders: Listening is the key to better care	0	No	Non-English or non-peer reviewed publication						This needs to be reviewed
7735	Distinguishing competencies of effective physician leaders	0	yes							This needs to be reviewed
3359	Clinical leadership in practice: Wearing many hats	0	no	Non-English or non-peer reviewed publication						This needs to be reviewed
10288	The servant leader: Isis Lioba Howatson-Jones explores the concept of leadership in the NHS, and explains why the servant leadership model is particularly ├óΓé¼┬ª	0	no	Not physicians						This needs to be reviewed
1925	Are your docs management ready?	0	no	Non-English or non-peer reviewed publication						This needs to be reviewed
3452	Medical leaders. The long engagement	0	no	Non-English or non-peer reviewed publication						This needs to be reviewed
2130	Doctors as managers: Poachers turned gamekeepers?	0	no	No research or theory						This needs to be reviewed
8817	Bridging the Divide - the Duality of Roles for Medical Directors and Clinician in the New Nhs	0	No	Not working in a hospital setting						This needs to be reviewed
8536	'It's an interesting conversation I'm hearing': The doctor as manager	0	no	Not focused on a definition of ML, skills or competencies, or organizational barriers for ML						This needs to be reviewed
6236	Six core principles for creating strong physician leaders	0	no	Non-English or non-peer reviewed publication						This needs to be reviewed
10307	Leading and Managing Change	0	no	Non-English or non-peer reviewed publication						This needs to be reviewed
10331	Doctors as leaders	0	no	No research or theory						This needs to be reviewed
3468	The new physician executive: the next decade	0	no	Non-English or non-peer reviewed publication						This needs to be reviewed
3382	Medical director dilemmas	0	no	No research or theory						This needs to be reviewed
6778	Women physicians in medical leadership	0	no	Non-English or non-peer reviewed publication						This needs to be reviewed
2126	Physician leadership is a new mandate in surgical training	0	no	Not physicians						This needs to be reviewed
4320	The management of health care: A model of control	0	no	No research or theory						This needs to be reviewed
8229	Chief Medical Clinic Manager of a University OB/GYN Clinic - An Innovative Job Description as Management Response for Increase of Profitability, Quality of Care, and Physicians' Freedom of Action	0	no	Not in English						This needs to be reviewed
2193	Fundamentals of service lines and the necessity of physician leaders	0	no	Not focused on a definition of ML, skills or competencies, or organizational barriers for ML						This needs to be reviewed
3425	Developing Physician Leaders	0	no	Non-English or non-peer reviewed publication						This needs to be reviewed
2265	Orthopaedic surgeons as clinical leaders in the National Health Service, United Kingdom (NHS UK): Can the world learn from us?	0	no	No research or theory						This needs to be reviewed
5540	Teamwork: The art of being a leader and a team player	0	no	Not working in a hospital setting						This needs to be reviewed
3265	Physician executive leadership	0	no	Non-English or non-peer reviewed publication						This needs to be reviewed
10010	The problem of identity in hybrid managers: who are medical directors?	0	no	No research or theory						This needs to be reviewed
6825	What will the medical director do?	0	no	No research or theory						This needs to be reviewed
3384	Practical lean for physician leaders	0	no	Non-English or non-peer reviewed publication						This needs to be reviewed
7060	An area for medical leadership	0	no	No research or theory						This needs to be reviewed
2943	Spirituality and the physician executive	0	no	Non-English or non-peer reviewed publication						This needs to be reviewed
6043	The physician executive and the future	0	no	Non-English or non-peer reviewed publication						This needs to be reviewed
7371	What medical directors should know about front-line caregivers	0	no	No research or theory						This needs to be reviewed
10149	Climbing the Ladder to CEO, Part III: Following Your Own Path	0	no	Non-English or non-peer reviewed publication						This needs to be reviewed
10023	Creating a Strategy-Based Physician Leadership Development Program	0	no	Non-English or non-peer reviewed publication						This needs to be reviewed
6953	Realizing the value of in-house physician leadership development	0	no	Non-English or non-peer reviewed publication						This needs to be reviewed
7084	Redefining the physician executive	0	no	No research or theory						This needs to be reviewed
3356	Role of the physician executive in consumer-driven care	0	no	No research or theory						This needs to be reviewed
7225	Today's Medical Directors in Line To Be Tomorrow's Health Tech Chiefs	0	no	Non-English or non-peer reviewed publication						This needs to be reviewed
3389	The medical director wants my office	0	no	No research or theory						This needs to be reviewed
3111	Selling yourself in a tough health care market	0	no	No research or theory						This needs to be reviewed
6633	Mistakes the newly promoted make	0	No	No research or theory						This needs to be reviewed
6628	What employers are looking for right now	0	no	No research or theory						This needs to be reviewed
6615	Seven deadly assumptions for new physician managers	0	no	No research or theory						This needs to be reviewed
6254	Managing unmanageable physicians: leadership, stewardship and disruptive behavior	0	no	No research or theory						This needs to be reviewed
6910	The need for medical leadership	0	no	No research or theory						This needs to be reviewed
3350	Medical directors shed "lone ranger" past for team play	0	no	Non-English or non-peer reviewed publication						This needs to be reviewed
8787	Physician's responsibility and the development in health care reform: A medical director's view	0	no	Not in English						This needs to be reviewed
2485	Leadership at the front line: A clinical partnership model on general care inpatient units	0	No	Interventions to develop ML, incl education programs						This needs to be reviewed
2509	Unit-based interprofessional leadership models in six US hospitals	0	No	Focus on effectiveness of ML						This needs to be reviewed
2890	Physician executives' characteristics and attitudes	0	No	No research or theory						This needs to be reviewed
3523	Management education for the physician executive. Background and issues	0	No	Interventions to develop ML, incl education programs						This needs to be reviewed
4167	Career paths of physician executives	0	No	Not focused on a definition of ML, skills or competencies, or organizational barriers for ML						This needs to be reviewed
2877	Administrative medicine: A new medical specialty?	0	No	Not focused on a definition of ML, skills or competencies, or organizational barriers for ML						This needs to be reviewed
3222	The changing managerial role of physician executives	0	yes							This needs to be reviewed
2518	Organisational professional conflict and hybrid clinician managers: The effects of dual roles in Australian health care organisations	0	yes							This needs to be reviewed
9399	Towards a productive relationship between medicine and management: reporting from a national inquiry	0	no	Not working in a hospital setting						This needs to be reviewed
3112	Leadership is the key to chief medical officer success	0	no	No research or theory						This needs to be reviewed
1917	The next step for physician executives?	0	no	No research or theory						This needs to be reviewed
3212	Physician leadership. Physician executives share insights	0	no	No research or theory						This needs to be reviewed
2761	Quality management remains top medical manager responsibility	0	no	No research or theory						This needs to be reviewed
6650	Survey provides overview of profession's responsibilities	0	no	No research or theory						This needs to be reviewed
3154	Physician anger: leggo dem managed care blues--leadership beyond the era of managed cost	0	no	No research or theory						This needs to be reviewed
6837	Galileo's blunders--lessons for physician executives	0	no	No research or theory						This needs to be reviewed
8683	The "bureaucratization' of professional roles: The case of clinical directors in UK hospitals	0	no	Not focused on a definition of ML, skills or competencies, or organizational barriers for ML						This needs to be reviewed
8951	A CLINICAL DIRECTOR'S PERSPECTIVE	0	no	Non-English or non-peer reviewed publication						This needs to be reviewed
6345	Leadership for the next millennium: the physician executive	0	no	No research or theory						This needs to be reviewed
6824	Health care reform - Involving our physician leaders	0	no	No research or theory						This needs to be reviewed
7469	Clinical leadership	0	no	No research or theory						This needs to be reviewed
3527	New approaches to developing physician leaders	0	no	Non-English or non-peer reviewed publication						This needs to be reviewed
7328	The function of a medical director in healthcare institutions: a master or a servant	0	no	Not working in a hospital setting						This needs to be reviewed
3024	Physician leadership in hospital strategic decision making	0	no	Non-English or non-peer reviewed publication						This needs to be reviewed
3291	The emerging role of the physician in administration	0	no	No research or theory						This needs to be reviewed
3472	Medical directors complete interdisciplinary team	0	no	Non-English or non-peer reviewed publication						This needs to be reviewed
3398	Medical director. The patient's best advocate	0	no	Non-English or non-peer reviewed publication						This needs to be reviewed
8086	Medicine and management in European healthcare systems: how do they matter in the control of clinical practice?	0	no	No research or theory						This needs to be reviewed
2898	The case for a physician director of the surgical suite	0	no	No research or theory						This needs to be reviewed
2597	Leadership in healthcare	0	no	No research or theory						This needs to be reviewed
3258	Medical director - Does a community hospital need one?	0	no	Non-English or non-peer reviewed publication						This needs to be reviewed
3207	No longer a solo practice: how physician leaders lead	0	no	No research or theory						This needs to be reviewed
7101	For the Medical Director	0	no	Not working in a hospital setting						This needs to be reviewed
7062	For the medical director	0	no	Not working in a hospital setting						This needs to be reviewed
2742	Skilled medical director can turn conflict into collaboration	0	no	Non-English or non-peer reviewed publication						This needs to be reviewed
3534	Maximizing the role of your physician executive	0	no	Non-English or non-peer reviewed publication						This needs to be reviewed
2566	Defining competencies and performance indicators for physicians in medical management	0	no	Not working in a hospital setting						This needs to be reviewed
7048	Medical director's role updated	0	no	Non-English or non-peer reviewed publication						This needs to be reviewed
3507	Medical leaders wanted--business degree desirable	0	no	No research or theory						This needs to be reviewed
3335	Adopting the CEO model--why physician executives should not be required to practice medicine	0	no	No research or theory						This needs to be reviewed
4454	The physician executive: What is in a title?	0	no	No research or theory						This needs to be reviewed
6857	Defining events in the careers of physician executives	0	no	No research or theory						This needs to be reviewed
2975	Reality check: is your behavior aligned with organizational goals?	0	no	No research or theory						This needs to be reviewed
7014	The moral obligations of physician executives	0	No	No research or theory						This needs to be reviewed
3357	The physician executive as a guiding force in health care	0	no	No research or theory						This needs to be reviewed
3395	The dead moose and other reflections on compassionate physician leadership	0	no	No research or theory						This needs to be reviewed
2701	Breaking the glass ceiling	0	no	No research or theory						This needs to be reviewed
9970	Soften Up: The Importance of Soft Skills for Job Success	0	no	No research or theory						This needs to be reviewed
10109	Adopting the CEO Model-Why Physician Executives Should Not Be Required to Practice Medicine	0	no	No research or theory						This needs to be reviewed
5864	Physicians in health care management: 1. Physicians as managers: roles and future challenges	0	no	No research or theory						This needs to be reviewed
1914	Achieving organisational competence for clinical leadership: The role of high performance work systems	0	No	Not working in a hospital setting						This needs to be reviewed
3583	Physician executive track gaining credibility as a real career	0	No	Non-English or non-peer reviewed publication						This needs to be reviewed
3488	Leadership skills for the physician manager	0	No	Non-English or non-peer reviewed publication						This needs to be reviewed
2815	Mission impossible? The definition and functions of the medical director	0	yes							This needs to be reviewed
3897	Policy and procedure development and implementation	0	no	Not focused on a definition of ML, skills or competencies, or organizational barriers for ML						This needs to be reviewed
3351	Medical director: a pillar of quality	0	no	Non-English or non-peer reviewed publication						This needs to be reviewed
9085	Reflections on a changing role in clinical management	0	no	No research or theory						This needs to be reviewed
9814	The clinical services manager: a curriculum for the 21st century	0	no	Not working in a hospital setting						This needs to be reviewed
3493	The role of EMS medical directors	0	no	Non-English or non-peer reviewed publication						This needs to be reviewed
6417	How practicing physicians are adjusting to managed care	0	no	No research or theory						This needs to be reviewed
7016	Physician executive's path comes full circle. Doctor uses management education to land full-time management job, and eventually takes up teaching medical management	0	no	No research or theory						This needs to be reviewed
2694	You have the job you wanted--now what?	0	no	No research or theory						This needs to be reviewed
6021	Career paths for women physician executives	0	no	No research or theory						This needs to be reviewed
2190	From advocacy to ambassadorship: Physician participation in healthcare governance	0	no	No research or theory						This needs to be reviewed
10203	From advocacy to ambassadorship: Physician participation in healthcare governance / Practitioner application	0	no	No research or theory						This needs to be reviewed
7027	Cultivating physician leaders	0	no	Non-English or non-peer reviewed publication						This needs to be reviewed
2760	Physician executives: where they are and what they do	0	no	No research or theory						This needs to be reviewed
8644	'Two-way windows': Clinicians as medical managers	0	yes							This needs to be reviewed
3165	Physician executives in the '90s: report of a national survey	0	no	No research or theory						This needs to be reviewed
3499	Physician, help thyself: management positions available	0	no	Non-English or non-peer reviewed publication						This needs to be reviewed
3013	The physician executive "arrives"--a new generation prepares for the future	0	no	No research or theory						This needs to be reviewed
2688	A profile of today's medical director	0	no	Non-English or non-peer reviewed publication						This needs to be reviewed
10299	Leadership and Management	0	no	Non-English or non-peer reviewed publication						This needs to be reviewed
2538	Embedding leadership into regulatory, educational and professional standards	0	no	Interventions to develop ML, incl education programs						This needs to be reviewed
3210	Physician leadership. An emerging leadership position	0	no	No research or theory						This needs to be reviewed
3407	Risk takers. Clinical leadership in an era of health care reform	0	no	Non-English or non-peer reviewed publication						This needs to be reviewed
3543	Clinical leadership and patient care	0	no	Not physicians						This needs to be reviewed
6315	Leadership and followership	0	no	No research or theory						This needs to be reviewed
6397	Physician executives breaking out of middle management	0	no	No research or theory						This needs to be reviewed
2868	Is it our turn to be CEO yet?	0	no	No research or theory						This needs to be reviewed
6029	Getting started as a physician executive	0	no	No research or theory						This needs to be reviewed
2963	Professionalism is judged by appearances ... like it or not	0	no	No research or theory						This needs to be reviewed
6240	Global view offers good news for physician executives	0	no	No research or theory						This needs to be reviewed
3211	Physician leadership. How do physician executives view themselves?	0	no	No research or theory						This needs to be reviewed
6818	THE PHYSICIAN LEADER'S ROLE IN PROMOTING ORGANIZATIONAL JUSTICE	0	no	No research or theory						This needs to be reviewed
3342	The physician leader's role in bridging the culture gap	0	no	No research or theory						This needs to be reviewed
3526	Basic economic concepts for physician leaders: broader perspectives for challenging times	0	no	No research or theory						This needs to be reviewed
7220	Developing a Physician Management & Leadership Program (PMLP) in Newfoundland and Labrador	0	no	Interventions to develop ML, incl education programs						This needs to be reviewed
2156	The role of the medical director: Changing with the times	0	no	No research or theory						This needs to be reviewed
7096	Becoming an effective physician leader	0	no	No research or theory						This needs to be reviewed
6542	Clinical leadership	0	no	Not physicians						This needs to be reviewed
2187	Clinical leadership: the challenge of making the most of doctors in management	0	no	No research or theory	Background					This needs to be reviewed
3568	The full-time medical director--will he flourish?	0	no	Non-English or non-peer reviewed publication						This needs to be reviewed
7118	The role of the hospital medical director today	0	No	No research or theory						This needs to be reviewed
6930	Clinical leaders. The move from medic to manager	0	no	Non-English or non-peer reviewed publication						This needs to be reviewed
3717	Followership, clinical leadership and social identity	0	no	No research or theory						This needs to be reviewed
7201	'Watching an artist at work': aesthetic leadership in clinical nursing workplaces	0	no	Not physicians						This needs to be reviewed
7256	Grace under fire: aesthetic leadership in clinical nursing	0	no	Not physicians						This needs to be reviewed
7271	Aesthetic Leadership: Its Place in the Clinical Nursing World	0	no	Not physicians						This needs to be reviewed
7279	'Good ethics and moral standing': a qualitative study of aesthetic leadership in clinical nursing practice	0	No	Not physicians						This needs to be reviewed
2507	Developing the doctor manager: Reflecting on the personal costs	0	No	No research or theory						This needs to be reviewed
10229	Medical management: Reflecting on some ripples in the pond	0	No	No research or theory						This needs to be reviewed
6808	Patient services: clinical manager at large	0	No	No research or theory						This needs to be reviewed
6961	Medical director: do we need one?	0	no	Non-English or non-peer reviewed publication						This needs to be reviewed
3399	Medical director. Doc on the street: another view	0	no	Non-English or non-peer reviewed publication						This needs to be reviewed
9829	Doc on the street: another view... medical director	0	no	Non-English or non-peer reviewed publication						This needs to be reviewed
7044	The Emergency Department medical director	0	no	Non-English or non-peer reviewed publication						This needs to be reviewed
7331	Leadership in surgery	0	no	No research or theory						This needs to be reviewed
3282	Secrets of management success	0	no	No research or theory						This needs to be reviewed
2712	In transit from physician to manager--Part I	0	no	No research or theory						This needs to be reviewed
2889	In transit from physician to manager--Part II	0	no	No research or theory						This needs to be reviewed
2942	Why physician managers fail--Part Two	0	no	No research or theory						This needs to be reviewed
3567	Why physician managers fail--Part one	0	no	No research or theory						This needs to be reviewed
3266	The making of a hospital physician executive	0	no	No research or theory						This needs to be reviewed
2417	Involving Irish clinicians in hospital management roles - Towards a functional integration model	0	no	Interventions to develop ML, incl education programs						This needs to be reviewed
3221	Medical leadership in an era of managed care and continual improvement	0	no	Non-English or non-peer reviewed publication						This needs to be reviewed
7682	Hybrid Manager-Professionals' Identity Work: The Maintenance and Hybridization of Medical Professionalism in Managerial Contexts	0	no	Not focused on a definition of ML, skills or competencies, or organizational barriers for ML						This needs to be reviewed
7869	'New' and distributed leadership in quality and safety in health care, or 'old' and hierarchical? An interview study with strategic stakeholders	0	no	Not physicians						This needs to be reviewed
1923	Development of physician leadership competencies: perceptions of physician leaders, physician educators and medical students	0	no	Not working in a hospital setting						This needs to be reviewed
9420	Physicians as executives: leading organizational excellence	0	no	No research or theory						This needs to be reviewed
4592	Personality, self development and the compassionate leader	0	no	No research or theory						This needs to be reviewed
7038	Medical leadership: From policy to practice	0	no	No research or theory						This needs to be reviewed
4827	Leadership development for clinicians: What are we trying to achieve?	0	no	Interventions to develop ML, incl education programs						This needs to be reviewed
2273	Clinical leadership effectiveness, change and complexity	0	Unavailable			This item is not available for review				This needs to be reviewed	This item is not available for review
3478	Defining the role of the medical director in the dialysis unit	0	no	Non-English or non-peer reviewed publication						This needs to be reviewed
9836	Management for doctors	0	no	No research or theory						This needs to be reviewed
9759	What would you do? A national forum for addressing EMS management issues...how can I make this physician a good medical director?	0	no	Non-English or non-peer reviewed publication						This needs to be reviewed
2085	Engaging junior doctors: Evidence from "open spaces" in England	0	no	Not physicians						This needs to be reviewed
1946	Strengthening the Fellowship Training Experience: Findings from a National Survey of Fellowship Trained Geriatricians 1990-1998	0	no	Not focused on a definition of ML, skills or competencies, or organizational barriers for ML						This needs to be reviewed
7243	Configurations of leadership practices in hospital units	0	yes							This needs to be reviewed
3579	The reality of the hospital: physician leaders in harm's way	0	no	No research or theory						This needs to be reviewed
3469	Physician leaders require special skills in a corporate environment	0	no	No research or theory						This needs to be reviewed
3191	Shifting sands for medical staffs	0	no	No research or theory						This needs to be reviewed
2953	Physician leadership for the 21st century	0	no	No research or theory						This needs to be reviewed
7004	The role of the medical director	0	no	Not working in a hospital setting						This needs to be reviewed
9929	Developing junior doctors as leaders of service improvement	0	no	Interventions to develop ML, incl education programs						This needs to be reviewed
3418	Medical directors. The directors' cut	0	no	Non-English or non-peer reviewed publication						This needs to be reviewed
3020	What makes an effective medical director?	0	no	Non-English or non-peer reviewed publication						This needs to be reviewed
3209	The changing role of the group medical director. Part 1	0	no	Non-English or non-peer reviewed publication						This needs to be reviewed
4782	Wilderness Emergency Medical Services Medical Director Course: core content developed with Delphi technique	0	no	Not working in a hospital setting						This needs to be reviewed
2678	Clinical leadership in health care: a position statement	0	no	Not physicians						This needs to be reviewed
2409	Doctors as managers: Moving towards general management? The case of unitary management reform in Norwegian hospitals	0	yes							This needs to be reviewed
9349	My way. Tom Moloney	0	no	No research or theory						This needs to be reviewed
7041	Clinical directors: learning to swim at the deep end	0	no	Non-English or non-peer reviewed publication						This needs to be reviewed
7166	Medical leadership in a changing world	0	no	Non-English or non-peer reviewed publication						This needs to be reviewed
7034	Finding my blind spot as a physician leader	0	no	No research or theory						This needs to be reviewed
9379	My way. Gill Morgan	0	no	No research or theory						This needs to be reviewed
9125	A framework to develop leadership potential	0	no	Not physicians						This needs to be reviewed
3424	Clinical leadership: Individual advancement, political authority, and a lack of direction?	0	no	No research or theory						This needs to be reviewed
3055	Managing managed care	0	No	No research or theory						This needs to be reviewed
3461	The role of the physician executive in the changing medical world	0	No	No research or theory						This needs to be reviewed
10294	When clinicians lead	0	no	Non-English or non-peer reviewed publication						This needs to be reviewed
10302	Clinical leadership: unlocking high performance in healthcare	0	no	Non-English or non-peer reviewed publication						This needs to be reviewed
7178	The dark side: A year as clinical director (or 'medical management without coronary spasm...')	0	no	No research or theory						This needs to be reviewed
3294	The medical director's role in an acute care geriatric unit	0	no	Non-English or non-peer reviewed publication						This needs to be reviewed
3400	Groups best governed by physician CEOs	0	no	Non-English or non-peer reviewed publication						This needs to be reviewed
2849	An approach to the assessment of learning needs for physician-managers	0	Unavailable			This item is not available for review	Unavailable			This item is not available for review	This item is not available for review
3071	The physician-executive: Part 1. The younger doctor. Growing demand for an emergency subspecialty	0	no	Non-English or non-peer reviewed publication						This needs to be reviewed
3564	Physician-executives can be mediators	0	no	Non-English or non-peer reviewed publication						This needs to be reviewed
6883	Legal responsibility of the medical director	0	no	Non-English or non-peer reviewed publication						This needs to be reviewed
3277	Junior doctors and management: myth and reality	0	no	Not physicians						This needs to be reviewed
6873	Medical director. Liability risks: fact or fiction?	0	no	Non-English or non-peer reviewed publication						This needs to be reviewed
10308	Improving clinical leadership and management in the NHS	0	no	No research or theory						This needs to be reviewed
3460	Perspectives on clinical leadership: A qualitative study exploring the views of senior healthcare leaders in the UK	0	no	Not physicians						This needs to be reviewed
7440	Should medical directors assume responsibility for facility-specific outcomes?	0	no	No research or theory						This needs to be reviewed
3458	Clinical leadership. Structural instability	0	no	Non-English or non-peer reviewed publication						This needs to be reviewed
2452	Lessons of experience: Key events and lessons learned of effective chief medical officers at freestanding children's hospitals	0	no	Interventions to develop ML, incl education programs	For next paper					This needs to be reviewed
7103	The gang of four: why do so few medical directors climb the corporate ladder?	0	no	Non-English or non-peer reviewed publication						This needs to be reviewed
4638	Improve your management skills, improve your clinical service	0	no	Interventions to develop ML, incl education programs						This needs to be reviewed
2561	The new clinical leader	0	no	No research or theory						This needs to be reviewed
2825	Physician executive leadership. Leading the way	0	no	No research or theory						This needs to be reviewed
6965	Reclaiming physician power: your role as a physician executive	0	no	No research or theory						This needs to be reviewed
6575	Can physicians be effective managers?	0	no	Non-English or non-peer reviewed publication						This needs to be reviewed
3087	Chief of staff and medical director: conflict or cooperation?	0	no	No research or theory						This needs to be reviewed
10275	Clinical leadership in the provision of hospital care: must be improved to reduce basic errors in clinical care	0	no	No research or theory						This needs to be reviewed
3098	And a doctor shall lead them	0	no	Non-English or non-peer reviewed publication						This needs to be reviewed
3022	Comparative perspectives on doctors in management in the UK and The Netherlands	0	no	Not focused on a definition of ML, skills or competencies, or organizational barriers for ML						This needs to be reviewed
10207	Evolving perceptions of clinical management in acute hospitals in England	0	yes							This needs to be reviewed
2051	Physician leadership: A health-care system's investment in the future of quality care	0	no	No research or theory						This needs to be reviewed
7163	The factors influencing clinical leadership	0	no	No research or theory						This needs to be reviewed
3741	The role of emotion in effective clinical leadership and compassionate care	0	no	No research or theory						This needs to be reviewed
2236	Medical leadership: An international perspective	0	no	No research or theory						This needs to be reviewed
2401	Doctor as professional and doctor as leader: Same attributes, attitudes and values?	0	no	No research or theory						This needs to be reviewed
3716	Leading and working in teams	0	no	No research or theory						This needs to be reviewed
1953	Lessons learned hiring HMO medical directors	0	no	Not working in a hospital setting						This needs to be reviewed
8928	Sustaining hospital financial health: A role for physician assistant leadership	0	no	No research or theory						This needs to be reviewed
10385	Managing for organizational integrity	0	no	Non-English or non-peer reviewed publication						This needs to be reviewed
3816	Team and leadership styles of junior doctors	0	yes							This needs to be reviewed
2484	Multisource feedback: 360-Degree assessment of professional skills of clinical directors	0	no	Focus on effectiveness of ML						This needs to be reviewed
4985	Misconceiving medical leadership	0	no	No research or theory						This needs to be reviewed
3577	Towards clinical leadership	0	no	No research or theory						This needs to be reviewed
6700	Financial transparency and physicians: the physician leader's guide to sharing numbers	0	no	No research or theory						This needs to be reviewed
6900	The physician leader's 10 Commandment	0	no	No research or theory						This needs to be reviewed
3363	Working with physician executives	0	no	Non-English or non-peer reviewed publication						This needs to be reviewed
8152	What does leadership in surgery entail?	0	no	No research or theory						This needs to be reviewed
2862	History and evolution of the role of the medical director	0	no	Not working in a hospital setting						This needs to be reviewed
3343	The medical director/being realistic	0	no	Non-English or non-peer reviewed publication						This needs to be reviewed
6964	True physician leadership key to sustainability of ACOs	0	no	Non-English or non-peer reviewed publication						This needs to be reviewed
2287	Differences in managerial behaviour between head nurses and medical directors in intensive care units in Europe	0	yes							This needs to be reviewed
3157	Clinical reengineering. Integrating medical and operational management	0	no	No research or theory						This needs to be reviewed
7134	Developing clinical leadership in Australia	0	no	Not physicians						This needs to be reviewed
3361	The role of the physician manager	0	Unavailable			This item is not available for review	Unavailable			This item is not available for review	This item is not available for review
3253	Medical director, an evolving and expanding role of the physician-executive	0	no	Non-English or non-peer reviewed publication						This needs to be reviewed
2733	Full time medical director serves board, staff, and administration	0	no	Non-English or non-peer reviewed publication						This needs to be reviewed
7143	Guide for preparing medical directors	0	no	No research or theory						This needs to be reviewed
8126	Neurosurgery Resident Leadership Development: An Innovative Approach	0	no	Not physicians						This needs to be reviewed
6555	The disruptive physician. A quality of professional life factor	0	no	No research or theory						This needs to be reviewed
6998	The medical director	0	no	Non-English or non-peer reviewed publication						This needs to be reviewed
6903	Balancing the role of an ASC medical director	0	no	Non-English or non-peer reviewed publication						This needs to be reviewed
5998	Medical director: man of many facets	0	no	Non-English or non-peer reviewed publication						This needs to be reviewed
7153	Physician managers--a challenge for training and teamwork	0	no	Non-English or non-peer reviewed publication						This needs to be reviewed
6231	Managing along the continuum: a new paradigm for the clinical manager	0	no	Not physicians						This needs to be reviewed
2012	Leadership and management in the undergraduate medical curriculum: A qualitative study of students' attitudes and opinions at one UK medical school	0	no	Interventions to develop ML, incl education programs						This needs to be reviewed
7316	The affect of vision and compassion upon role factors in physician leadership	0	no	Not focused on a definition of ML, skills or competencies, or organizational barriers for ML						This needs to be reviewed
3381	Medical directors to carry more weight	0	no	Non-English or non-peer reviewed publication						This needs to be reviewed
3464	Medical leadership in hospitals	0	no	Non-English or non-peer reviewed publication						This needs to be reviewed
2545	The role of the psychiatrist as medical director: A survey of psychiatric administrators	0	no	Not focused on a definition of ML, skills or competencies, or organizational barriers for ML						This needs to be reviewed
7186	The ideal physician executive	0	no	No research or theory						This needs to be reviewed
8885	Medical Leadership and Social-Responsibility	0	no	Non-English or non-peer reviewed publication						This needs to be reviewed
2009	At the crossroads	0	no	Not focused on a definition of ML, skills or competencies, or organizational barriers for ML						This needs to be reviewed
2654	Medical directors as leaders today	0	no	No research or theory						This needs to be reviewed
2334	So they want you to be their medical director	0	no	No research or theory						This needs to be reviewed
2414	Physicians as leaders in the improvement of health care systems	0	no	No research or theory						This needs to be reviewed
2794	The physician leadership imperative: new opportunities for physician leaders due to health care reform	0	no	Non-English or non-peer reviewed publication						This needs to be reviewed
6905	Investing in physician leadership academies. Aligned interests among physicians and hospitals demand a new cadre of physician leaders	0	no	Non-English or non-peer reviewed publication						This needs to be reviewed
3449	Investing in the three Rs. Developing physician leadership to help hospitals achieve success	0	no	Non-English or non-peer reviewed publication						This needs to be reviewed
3535	Hospitals shift toward paid medical directors	0	no	Non-English or non-peer reviewed publication						This needs to be reviewed
3476	Getting started as a medical manager	0	no	No research or theory						This needs to be reviewed
9728	Clinical leadership: embracing a bold new agenda	0	no	No research or theory						This needs to be reviewed
9367	The NHS needs more doctors in management	0	no	No research or theory						This needs to be reviewed
7878	Leadership in Canadian Urology: What is the Right Stuff?	0	yes							This needs to be reviewed
3204	The evolving role of the medical director	0	no	Non-English or non-peer reviewed publication						This needs to be reviewed
2805	The case for the medical director	0	no	Non-English or non-peer reviewed publication						This needs to be reviewed
9535	In command of care: clinical leadership explored	0	no	Not physicians						This needs to be reviewed
7140	Demands on the medical director in the 1990s	0	no	Non-English or non-peer reviewed publication						This needs to be reviewed
3385	Defining the role of the physician manager through ethics	0	no	Non-English or non-peer reviewed publication						This needs to be reviewed
3547	Why can't Dr. Johnny lead? Cultivating shared physician leadership	0	no	Non-English or non-peer reviewed publication						This needs to be reviewed
3542	The medical director's drive for professionalism	0	no	Non-English or non-peer reviewed publication						This needs to be reviewed
6920	It's politics, then process, then policy. Friendly political advice for physician executives from a rehabilitated medical lobbyist	0	no	No research or theory						This needs to be reviewed
9755	The American College of Medical Practice Executives' Competency Study	0	no	Not working in a hospital setting						This needs to be reviewed
3225	Organizational insight for physician leaders: a critical perspective	0	no	No research or theory						This needs to be reviewed
9096	WEBWISE	0	no	Not focused on a definition of ML, skills or competencies, or organizational barriers for ML						This needs to be reviewed
3506	Physician executives of the future moving from management to leadership	0	no	Non-English or non-peer reviewed publication						This needs to be reviewed
6093	The profession of managing professionals	0	no	No research or theory						This needs to be reviewed
3267	Behavioral quality assurance: a transforming experience	0	no	No research or theory						This needs to be reviewed
3341	The roles of physician-executives in hospitals: a framework for management education	0	Unavailable			This item is not available for review	Unavailable			This item is not available for review	This item is not available for review
7629	Medical leadership	0	no	No research or theory						This needs to be reviewed
3558	The anesthesiologist as physician executive	0	no	No research or theory						This needs to be reviewed
8575	Aspects of senior physicians' leadership and supervision based on psychoanalytic thinking and organizational dynamics	0	no	Not in English						This needs to be reviewed
3415	Your profession needs you (lessons in medical leadership)	0	no	No research or theory						This needs to be reviewed
10342	Clinical Leadership" In Good Hands	0	no	Non-English or non-peer reviewed publication						This needs to be reviewed
6871	Report of the medical director	0	no	No research or theory						This needs to be reviewed
6929	Report of the Medical Director	0	no	No research or theory						This needs to be reviewed
9887	Making the move from clinician to manager	0	no	No research or theory						This needs to be reviewed
9941	Medical management: hostage to its own history? The case of Italian clinical directors	0	no	Interventions to develop ML, incl education programs						This needs to be reviewed
2893	Negotiating with interactive scenarios and strategies	0	no	No research or theory						This needs to be reviewed
2285	Towards reconciliation of several dualities in physician leadership	0	no	No research or theory						This needs to be reviewed
3787	Doctoring as leadership: The power to heal	0	no	Focus on effectiveness of ML						This needs to be reviewed
3008	Leading beyond the bottom line	0	no	No research or theory						This needs to be reviewed
3440	Musings on the nature of academic medical leaders	0	no	No research or theory						This needs to be reviewed
3413	Follow the torch. Identifying and developing physician leaders	0	no	Non-English or non-peer reviewed publication						This needs to be reviewed
3033	The physician executive: role in the adaptation of American medicine	0	no	No research or theory						This needs to be reviewed
2216	Physician leadership: Essential skills in a changing environment	0	no	No research or theory						This needs to be reviewed
8945	Population Health, Physician Leadership, and Quality	0	no	No research or theory						This needs to be reviewed
3508	The search for effective physician leaders: new strategies for new challenges	0	no	No research or theory						This needs to be reviewed
9932	Health LEADS Australia and implications for medical leadership	0	no	Interventions to develop ML, incl education programs						This needs to be reviewed
3041	CEO behavioral pattern expectations for physician executives	0	no	No research or theory						This needs to be reviewed
1911	Executive skills 21: A forecast of leadership skills and associated competencies required by Naval hospital administrators into the 21st century	0	Unavailable			This item is not available for review	Unavailable			This item is not available for review	This item is not available for review
6829	Physician leadership: a new model for a new generation	0	no	No research or theory						This needs to be reviewed
3462	Clinician executives: a new breed of leader	0	no	No research or theory						This needs to be reviewed
6826	What is the future of clinical leadership?	0	no	Non-English or non-peer reviewed publication						This needs to be reviewed
6203	Clinical leadership: Part 3. How to foster a leading role for everyone	0	no	Not physicians						This needs to be reviewed
6390	Clinical leadership: Part 2. Transforming leadership	0	no	Not physicians						This needs to be reviewed
6951	How the medical director can help the hospital	0	no	Non-English or non-peer reviewed publication						This needs to be reviewed
9815	A study and comparative analysis of effective and ineffective leadership skills of physician and non-physician health care administrators	0	no	Not focused on a definition of ML, skills or competencies, or organizational barriers for ML						This needs to be reviewed
2576	How to be an effective clinical director	0	no	No research or theory						This needs to be reviewed
9900	'Right stuff' clinical services leaders	0	no	No research or theory						This needs to be reviewed
6803	Clinical leadership in the UK	0	no	No research or theory						This needs to be reviewed
3172	Doctors as managers: juniors and seniors	0	no	No research or theory						This needs to be reviewed
3503	Clinical directors. Beyond the call of duty	0	no	Non-English or non-peer reviewed publication						This needs to be reviewed
3582	The role of the physician executive in managing the healthcare value chain	0	no	Non-English or non-peer reviewed publication						This needs to be reviewed
3046	A behavioral profile of physician executives	0	no	No research or theory						This needs to be reviewed
10287	Releasing the potential of health services: translating clinical leadership into healthcare quality improvement	0	no	No research or theory						This needs to be reviewed
6848	For doctor executives, two careers are better than one	0	no	Non-English or non-peer reviewed publication						This needs to be reviewed
2304	Physician-executives past, present, and future	0	no	No research or theory						This needs to be reviewed
2070	The competent medical manager: Issues in the management of healthcare professionals	0	no	No research or theory						This needs to be reviewed
2033	The medical director in hospital-based transitional care units	0	no	No research or theory						This needs to be reviewed
9733	Power sharing...clinical leadership development	0	no	Not physicians						This needs to be reviewed
5918	From the inside out: the engagement of physicians as leaders in health care settings	0	no	Not working in a hospital setting						This needs to be reviewed
6832	Medical director of respiratory care	0	no	Non-English or non-peer reviewed publication						This needs to be reviewed
6257	Physician leadership: a roadmap for health-system change	0	no	Interventions to develop ML, incl education programs						This needs to be reviewed
5110	Hospitalist physician leadership skills: Perspectives from participants of a leadership conference	0	no	Not working in a hospital setting						This needs to be reviewed
7399	Professional identity and role transitions in clinical managers	0	yes							This needs to be reviewed
2608	Clinicians' experiences of becoming a clinical manager: a qualitative study	0	no	Not focused on a definition of ML, skills or competencies, or organizational barriers for ML						This needs to be reviewed
3563	The role of the medical director of respiratory therapy	0	no	No research or theory						This needs to be reviewed
10270	Medical Leadership: From the dark side to centre stage	0	no	Non-English or non-peer reviewed publication						This needs to be reviewed
7217	Do we need medical leadership or medical engagement?	0	no	Focus on effectiveness of ML						This needs to be reviewed
7681	Understanding Hybrid Roles: The Role of Identity Processes Amongst Physicians	0	yes							This needs to be reviewed
6482	Physician executives and communication	0	no	No research or theory						This needs to be reviewed
10284	Clinical Leadership: Innovation into Action	0	no	Not physicians						This needs to be reviewed
10339	In command of care: Toward the theory of congruent leadership	0	no	Not physicians						This needs to be reviewed
10340	Clinical leadership and innovation	0	no	Not physicians						This needs to be reviewed
6963	The physician executive	0	no	No research or theory						This needs to be reviewed
2892	Developing physician-leaders: key competencies and available programs	0	no	No research or theory						This needs to be reviewed
6891	Service redesign. Clinical leaders need to break down boundaries	0	no	Non-English or non-peer reviewed publication						This needs to be reviewed
3512	Medical directors of RT departments	0	no	Non-English or non-peer reviewed publication						This needs to be reviewed
2590	What is clinical leadership...and why is it important?	0	no	No research or theory						This needs to be reviewed
10278	ABC of clinical leadership	0	no	Not physicians						This needs to be reviewed
3518	Medical directorship	0	no	Non-English or non-peer reviewed publication						This needs to be reviewed
3938	Physician managers: personal characteristics versus institutional demands	0	no	Not working in a hospital setting						This needs to be reviewed
9710	What's next?	0	no	No research or theory						This needs to be reviewed
6957	The role of the physician executive in negotiation	0	no	No research or theory						This needs to be reviewed
6904	The role of the medical director: A need for definition	0	no	No research or theory						This needs to be reviewed
3414	AMDA (American Medical Directors Association) spells out challenges for today's medical directors	0	no	Non-English or non-peer reviewed publication						This needs to be reviewed
10345	Effective medical leadership	0	no	No research or theory						This needs to be reviewed
2504	Exploring leadership competencies in established and aspiring physician leaders: An interview-based study	0	yes							This needs to be reviewed
3536	Becoming a physician executive: where to look before making the leap	0	no	No research or theory						This needs to be reviewed
3528	Lack control: the physician executive's fear	0	no	No research or theory						This needs to be reviewed
10062	Case Study: In-House Leadership Development at Gundersen Lutheran Health System	0	no	No research or theory						This needs to be reviewed
2834	Re-forming the traditional organization medical staff	0	no	No research or theory						This needs to be reviewed
3290	Elected medical staff leaders: who needs 'em?	0	no	No research or theory						This needs to be reviewed
3018	Should the physician executive be the physician's advocate?	0	no	No research or theory						This needs to be reviewed
2572	Colonizing the new world of NHS management: The shifting power of professionals	0	no	Not focused on a definition of ML, skills or competencies, or organizational barriers for ML						This needs to be reviewed
3274	Myth-management in the NHS	0	yes							This needs to be reviewed
2908	Physician managers can play key financial management role	0	no	No research or theory						This needs to be reviewed
6935	Building partnerships: the physician executive's role	0	no	Non-English or non-peer reviewed publication						This needs to be reviewed
7448	Clinical leadership and management in the NHS	0	no	No research or theory						This needs to be reviewed
7394	The Need for Physician Leadership Training: A Survey of the American Society of Pediatric Otolaryngology Members	0	no	Non-English or non-peer reviewed publication						This needs to be reviewed
9916	THE NEED FOR PHYSICIAN LEADERSHIP TRAINING: A SURVEY OF THE AMERICA SOCIETY OF PEDIATRIC OTOLARYNGOLOGY MEMBERS	0	no	Non-English or non-peer reviewed publication						This needs to be reviewed
8273	Leadership curriculum in undergraduate medical education: A study of student and faculty perspectives	0	no	Not working in a hospital setting						This needs to be reviewed
3037	A matter of degree: the trend toward physician executives' pursuing master's degrees	0	no	No research or theory						This needs to be reviewed
3329	Physician executives: managers first, clinicians second	0	no	No research or theory						This needs to be reviewed
9940	Transforming hospital management ├â┬á la francaise	0	yes							This needs to be reviewed
3292	Administrative knowledge and skills needed by physician executives	0	no	No research or theory						This needs to be reviewed
6477	Medicine, management, and me	0	no	No research or theory						This needs to be reviewed
3549	The roles of the corporate medical director	0	no	Non-English or non-peer reviewed publication						This needs to be reviewed
3340	Medical directors now play a leading role	0	no	Non-English or non-peer reviewed publication						This needs to be reviewed
2108	Medical leadership: Why it's important, what is required, and how we develop it	0	no	No research or theory						This needs to be reviewed
7053	The many paths of physician executives	0	no	No research or theory						This needs to be reviewed
3081	'Caducean ceiling' blocks docs from CEO posts	0	no	No research or theory						This needs to be reviewed
6854	The responsibilities of a medical director to management	0	no	No research or theory						This needs to be reviewed
3275	Managerial effectiveness in the NHS. A possible framework for considering the effectiveness of the clinical director	0	yes							This needs to be reviewed
3132	The clinical director in the NHS: utilizing a role-theory perspective	0	no	No research or theory						This needs to be reviewed
9159	Identifying clinical leadership functions	0	Unavailable			This item is not available for review	Unavailable			This item is not available for review	This item is not available for review
2225	The CLCF: Developing leadership capacity and capability in the clinical professions	0	no	Not physicians						This needs to be reviewed
6354	Doctors in the C-suite: The rewards--and challenges--of being a physician executive	0	no	Non-English or non-peer reviewed publication						This needs to be reviewed
6845	Why a medical director?	0	no	Non-English or non-peer reviewed publication						This needs to be reviewed
6908	THE MEDICAL DIRECTOR	0	no	Non-English or non-peer reviewed publication						This needs to be reviewed
3002	Training needs for physician leaders	0	yes							This needs to be reviewed
3142	What skills do physician leaders need now and in the future?	0	no	No research or theory						This needs to be reviewed
3069	An evolving medical leadership position. Tomorrow's Vice President for Medical Affairs	0	no	No research or theory						This needs to be reviewed
2800	Medical staff leadership: a national panel survey	0	yes							This needs to be reviewed
3167	Clinical leaders. Pass the baton to the best leaders	0	no	Non-English or non-peer reviewed publication						This needs to be reviewed
7123	Leadership. A closer look at clinical leadership	0	no	Non-English or non-peer reviewed publication						This needs to be reviewed
7438	The medical director's role in improving outcomes: a nursing perspective	0	no	No research or theory						This needs to be reviewed
8089	Doctor in the lead: balancing between two worlds	0	yes							This needs to be reviewed
3556	Medical directors and their crucial role in network success	0	no	Non-English or non-peer reviewed publication						This needs to be reviewed
1968	Management knowledge and skills required by U.K. and U.S. medical directors	0	no	No research or theory						This needs to be reviewed
10286	Clinical leadership and clinical governance: a review of developments in New Zealand and internationally	0	no	Non-English or non-peer reviewed publication						This needs to be reviewed
10273	Dual├óΓé¼┬Édegree MD├óΓé¼┬ÉMBA Students: A Look at the Future of Medical Leadership	0	no	Focus on effectiveness of ML						This needs to be reviewed
4387	Physician leadership styles and effectiveness: An empirical study	0	no	Focus on effectiveness of ML						This needs to be reviewed
4757	Developing medical directors and their posts	0	no	Not focused on a definition of ML, skills or competencies, or organizational barriers for ML						This needs to be reviewed
2836	Physician leadership. Learning to be a leader	0	no	No research or theory						This needs to be reviewed
6649	Examining the "dyad" as a management model in integrated health systems	0	no	No research or theory						This needs to be reviewed
6085	The physician as organizational leader	0	no	Non-English or non-peer reviewed publication						This needs to be reviewed
2684	The future of management education and training for physician leaders	0	no	No research or theory						This needs to be reviewed

## Sheet: Unavailables
7060	1971	niet in picarta

## Sheet: Partial PRISMA Flowchart
			Flowchart of the Screening and Eligibility Evaluation Phases
			This flowchart has been modeled after: Moher D, Liberati A, Tetzlaff J, Altman DG, PRISMA G. Preferred reporting items for systematic reviews and meta-analyses: The PRISMA statement. Ann Intern Med. 2009;151:264-269.								Link to the PRISMA Statement		http://www.prisma-statement.org/usage.htm
			Records found through database searching						Records found through other sources
			This provides data ONLY for the full text review portion of the PRISMA flowchart. The PRIMARY flowchart contains
			all data necessary to complete the PRISMA flowchart.
									0	titles/ abstracts excluded
			786	titles & abstracts screened
									746	full text articles excluded
										0	Not physicians
			786	full text records to be reviewed						0	Not working in a hospital setting
										0	Not focused on cure
				11	records not available for review					0	Not in a formal or informal leadership role
										0	Not focused on a definition of ML, skills or competencies, or organizational barriers for ML
			775	full text records reviewed						0	Focus on effectiveness of ML
										0	Interventions to develop ML, incl education programs
			29	publications included						0	Governance when meant in a broader healthcare setting than solely the hospital setting
										0	Non-English or non-peer reviewed publication
										0	No research or theory
										0	Not in English
										0	No systematic review
										0	Reason #13
										0	Reason #14
										0	Reason #15
