# Supplementary material for: Medical leaders or masters?—A systematic review of medical leadership in hospital settings
Source: PLoS One. 2017 Sep 14;12(9):e0184522. doi: 10.1371/journal.pone.0184522 (PMC5598981; doi:10.1371/journal.pone.0184522)
Supplement: S3 File — (XLSX) [file pone.0184522.s005.xlsx]

## Sheet: Instructions & copyright
Excel Workbook for Screening Titles and Abstracts
Copyright/License
The "Excel Workbook for Screening Titles and Abstracts" by Helena VonVille is licensed under a Creative Commons Attribution-NonCommercial-ShareAlike 3.0 Unported License.
More information about Creative Commons can be found at:
http://creativecommons.org/licenses/by-nc-sa/3.0/
Date of last revision:			The most current version of the Excel workbook along with instructions for use can be found at:
2015-12-08			http://libguides.sph.uth.tmc.edu/excel_SR_workbook
If you discover a problem with a formula or your have a suggestion to improve this workbook, please contact Helena VonVille:
helena.m.vonville@uth.tmc.edu
713-500-9131
University of Texas School of Public Health Library
Changes made to this revision (12/8/2015)
Added rows in the screening and FT review worksheets to allow for larger data sets.
Changes made to this revision (11/13/2015)
Minor changes made so cells would change colors if specific messages appeared.
Changes made to this revision (8/13/2015)
Changed the title of the workbook to reflect that it can be used by both 1 or 2 screeners. Changed some of the messages so they would be consistent with other workbooks.
Changes made to this revision (5/5/2015)
Fixed a hidden column.
Changes made to this revision (4/8/2015)
Add a PRISMA worksheet to reflect ONLY the screening portion of the PRISMA flowchart.
Changes made to this revision (3/15/2015)
Fixed the Cohen's kappa formula that sits below Exclusion Reasons. Once you compile your screener's results, use it to see if they maintained a high level of agreement.
Changes made to this revision (11/24/2014)
Added two columns to the right of all of the screening cells so screeners could make certain they didn't: 1. miss adding an exclusion reason for a "no" item; or 2. add an exclusion reason for a "maybe" item.
Changes made to this revision (11/13/2014)
Minor changes made to a data validation formula. Calculations were not affected.
Changes made to this revision (10/10/2014)
Minor changes made to data validation to match the PRIMARY Excel workbook.

## Sheet: Exclusion Reasons
	This workbook is designed for 1 or 2 screeners. If there is just one screener, change the number in column C as it affects formulas in the workbook.	2	If you have 2 screeners:	Did you check your interrater reliabilability using a random sample of citations and the Cohen's kappa Excel workbook? If not, you may want to do so before screening all citations to ensure you both fully understand aims and exclusion criteria.				You can check your agreement below, but this is NOT a substitute for the Cohen's kappa test. This just gives you a sense as to how well you maintained agreement throughout the screening process.	Check your interrater agreement for ALL citations below.
	There is room for up to 15 exclusion reasons that are based on your eligibility criteria. When screening titles/abstracts, select only 1 reason for exclusion although you can prioritize the reasons if you so choose.
	Titles/Abstracts: Copy your title/abstract screening exclusion reasons from the main Excel workbook and paste into the cells below Exclusion Reasons before you begin screening. Don't worry if you have fewer than 15 exclusion criteria-- it's only an issue if you have more than 15. Each reason will be displayed as a drop down list in the cells of the "1st Screener/2nd Screeners Exclusion Reasons" c…
	Reconcile all decision differences in the MASTER workbook.
	Screen Titles/Abstracts
	Exclusion reason	Total # for each reason: 1st screener	Total # for each reason: 2nd screener
	Not physicians	59	0
	Not working in a hospital setting	21	0
	Not focused on cure	0	0
	Not in a formal or informal leadership role	0	0
	Not focused on a definition of ML, skills or competencies, or organizational barriers for ML	365	0
	Focus on effectiveness of ML	9	0
	Interventions to develop ML, incl education programs	20	0
	Governance when meant in a broader healthcare setting than solely the hospital setting	0	0
	Non-English or non-peer reviewed publication	0	0
	No research or theory	123	0
	Not in English	34	0
	No systematic review	1	0
	Reason #13	0	0
	Reason #14	0	0
	Reason #15	0	0
	Total # of NO's by reason	632	0	The formula to the right adds the numbers in the respective columns.
	Total # of NO's selected in Title Abst Screening	632	0	The formula to the right counts how often "no" was selected by each screener.
	Difference between # of NO's by reason and # of NO's selected in the Title Abst Screening worksheet	0	0	This should be 0. If it is not, you need to find the error! It could be "maybe" was selected when it should have been "no" so a reason for no was recorded.
	Total # of MAYBE's in the Title Abst Screening worksheet	19	0	The formula to the right counts how often "maybe" was selected by each screener.
	Total number of NO's and MAYBE's in the Title Abst Screening worksheet	651	0	The formula to the right counts adds together the number of times "no" was selected and "maybe" was selected by each screener.
	Total number of items to screen	651	651	Counts how many items there are in Put titles&absts here
	Difference between # of items that were screened and the number of items to be screened.	0	-651	This should be 0. If it is not, you need to find the error! The most likely option is that an item was not screened.
	You can check your interrater reliability again below before reconciling.
						Observed Agreement
		Maybe	No	# screened		Both 1st screener and 2nd screener said MAYBE to same records or NO to same records	Pr(a) = (# both said "maybe" and "no")/(total number screened), i.e. % raw agreement	Raw % of Maybe's	Raw % of No's	"Pr(e)" = Probability of random agreement = ((% 1st screener Maybe's)*(% 2nd screener Maybe's)) + ((% PI No's)*(% 2nd screener No's))	Cohen's Kappa
	1st screener	19	632	651	Compiled	0	0	0.0291859	0.970814	#DIV/0!	#DIV/0!
	2nd screener	0	0	0				#DIV/0!	#DIV/0!
			Did you screen the same number?	NO	If you do not show the same number screened, you cannot accurately calculate the Cohen's Kappa.						Standard error of Kappa	Confidence interval low end	Confidence interval high end
											#DIV/0!	#DIV/0!	#DIV/0!
			Screener 2	Screener 2		Raw % that each said no or maybe			Probability of random agreement
			Maybe	No			Maybe	No
	Screener 1	Maybe	0	0		Screener 1	0.0291859	0.970814	#DIV/0!
	Screener 1	No	0	0		Screener 2	#DIV/0!	#DIV/0!

## Sheet: Put titles&absts here
The next worksheet receives data from this worksheet. DO NOT ERASE OR COPY OVER ANY CITATIONS IN THIS WORKSHEET.
Copy all of the citations from the Put titles&absts here worksheet from the PRIMARY workbook for this project. Paste them starting at cell A5.
Citation ID #	Title	Abstract
10505	Erratum: Algorithms Promoting Antimicrobial Stewardship in Long-Term Care (Journal of the American Medical Directors Association (2016) 17(2) (173â€“178)(S1525861015007288)(10.1016/j.jamda.2015.11.017))	The authors of the In The Trenches article from the February 2016 issue wish to make a correction to FigureÂ 1 of their article titled, Algorithms Promoting Antimicrobial Stewardship in Long-Term Care (Zarowitz BJ, Allen C, Tangalos E, Ouslander JG, JAMDA 2016;17:173-178). See details of the FigureÂ alterations in our Reply to the Letter to the Editor by Jump RL, etÂ al. in this same issue of the…
10519	Erratum to: Cervilenz assessment of cervical length compared to fetal fibronectin in the prediction of preterm delivery in women with threatened preterm labor (The Journal of Maternal-Fetal & Neonatal Medicine, 24, 1, 127-131, DOI 10.3109/14767058.2010.529201)	When the above article above was published online, an incorrect declaration of interest was supplied, â€˜The authors report no conflicts of interest. The authors alone are responsible for the content and writing of the paperâ€™. This has now been corrected in both print and online versions as â€˜MGR is Medical Director of Cervilenz, Inc. The other authors report no conflicts of interest. The auth…
10620	Erratum to: Circulating concentrations of insulin-like growth factor-I, insulin-like growth factor-binding protein-3, genetic polymorphisms and mammographic density in premenopausal Mexican women: results from the ESMaestras cohort (Int J Cancer, (2014), 134, 6, (1436-44), 10.1002/ijc.28469)	The authors omitted acknowledging two institutions that supported them for this publication. The acknowledgement section should have included the following sentences: We thank ISSSTEâ€™s Medical Directorate staff and regional office in Jalisco for their technical and administrative support. Similarly, we would like to thank the Veracruz Ministry of Health for their help in data collection.
10678	Medical Directors Juggle Clinical Matters, Financial Performance	Respondents to the survey of medical directors and chief medical directors officers rated their organization's commitment to value-based care as high, a development that will mean grappling with the cost implications of clinical policies and practices. A third said a large percentage (41% or higher) of their job concerns the financial performance of their organization.
10730	New national guardian for whistleblowers	An NHS England medical director has been appointed to the national whistleblowing guardian role, replacing nurse Dame Eileen Sills, who resigned aft er just two months.
10772	Reports to the Membership	The following are edited/abbreviated versions of the annual reports of the APA Secretary, Treasurer, CEO and Medical Director, Speaker, and Speaker-Elect and the chairpersons of the APA Committee on Bylaws, Membership Committee, Committee of Tellers, and Elections Committee. The full reports were presented at the APA Annual Business Meeting in Atlanta, May 15th, 2016.
10788	Meeting Abstracts - Annual Meeting 2016	The AMCP Abstracts program provides a forum through which authors can share their insights and outcomes of advanced managed care practice through publication in AMCP's Journal of Managed Care & Specialty Pharmacy (JMCP). Most of the reviewed and unreviewed abstracts are presented as posters so that interested AMCP meeting attendees can review findings and query authors. The Student/Resident/ Fell…
10792	First dental clinical leadership fellowships launched
10920	Journal of the American Medical Directors Association Abstracts
11003	AAFP News: AFP Edition	The article provides updates on policy and health issues in the U.S. as of January 15, 2016. Topics include a bill co-sponsored by Republican Louisiana Senator Bill Cassidy that would establish new electronic health record standards to address issues on information-sharing, the urge of the American Academy of Family Physicians for leaders to remove the ban on federal funding for study on gun viol…
11028	TAKE ON MACRA, MIPS AND MORE WITH VALUE BASED PURCHASING, LIVE AT WINTER	In an interview, Sarah Freymann Fontenot, BSN, JD, CSP, talked about practical information physician leaders can use to help physicians they supervise. It's time to make the transition and facilitate discussions among hospital administration, physician leadership and the provider community to thrive in the ongoing Medicare Access and CHIP Reauthorization Act of 2015 world. Fontenot said hospitals…
11031	TWO ABMS INITIATIVES ADVANCE PHYSICIAN LEADERS IN MAINTENANCE OF CERTIFICATION	Physician leaders now can take advantage of two American Board of Medical Specialties initiatives in seeking maintenance of certification (MOC) credit through the American Association for Physician Leadership. MOC promotes lifelong learning and the enhancement of the clinical judgment and skills essential for high-quality patient care. The medical knowledge component of the American Board of Inte…
11035	ENHANCE YOUR SKILLS AT AN ADVANCED LEVEL WITH NEW COURSES AT FALL	Veteran physician leaders can focus on high-level results for upper-level managers through courses designed just for them at this year's Fall Institute, Nov 4, 2016-Nov 8, 2016, at the Sheraton Grand at Wild Horse Pass in Chandler, AZ Participants at the American Association for Physician Leadership institute can choose from several advanced- level courses, including Advanced Medical Staff Leader…
11036	HEALTH IT CERTIFICATE UPDATED WITH NEW COURSES AND CAPSTONE CME	Harnessing information is a critical skill for health care organizations globally, and a physician leader's perspective is crucial in using data to improve patient care. The American Association for Physician Leadership is taking a lead role in giving physician leaders the skills they need to focus on this vital aspect of the business of health care. The HIT certificate program helps physicians n…
11039	LEADERSHIP INSIGHTS WITH BOARD CHAIR NAPOLEON KNIGHT	In an interview, Napoleon B. Knight, medical director for the Rural Alliance for Health Care Excellence for the Carle Health System, talked about physician leadership and his perspective on the association and its evolution. He has been trusted with a number of leadership opportunities within his organization. In his involvement with nonprofit boards, he had the opportunity to meet and learn from…
11040	ENHANCE YOUR LEADERSHIP SKILLS THROUGH THE PHYSICIAN LEADERSHIP LIBRARY
11043	LX SOLUTIONS OFFERS NEW ASSESSMENT, COURSES FOCUSED ON EMOTIONAL INTELLIGENCE	Health care organizations across the globe are recognizing the impact of emotional intelligence in their physicians and medical staffs. Of particular importance is that among physician leaders. Lx Solutions is offering a new assessment tool and two new courses that can pair with the tool to help physician leaders harness and expand their emotional intelligence. Emotional intelligence is the abili…
11045	GENERAL SESSION SPEAKER CONWAY CALLS FOR PHYSICIANS TO LEAD CHANGE IN HEALTH CARE	Physician leadership is vital to improving health care delivery, Patrick Conway, MD, MSc, told participants at the American Association for Physician Leadership Annual Meeting April 16 in Washington, DC. They are in a stage of dramatic health system transformation, he said. Stakes are high when $2.5 billion a day is spent on care for 140 million Americans covered through Medicare and Medicaid, sa…
11046	PANEL LOOKS AT THE NEXT GENERATION OF PATIENT-PHYSICIAN RELATIONSHIP	Even in the era of the team-based approach, the physician-patient relationship is the crux of care delivery. As the next generation evolves, change will occur "at the speed of trust," according to a panel featuring clinical, leadership and patient perspectives April 16 at the American Association for Physician Leadership Annual Meeting in Washington, DC. The thought-leadership panel looked at lon…
11047	LARRY FEINMAN, DO, NAMED 2016 ROGER SCHENKE AWARD WINNER	The American Association for Physician Leadership announced Larry Feinman as its second winner of the Roger Schenke Award at the Annual Meeting, April 15 in Washington DC. In 2012, Feinman, chief medical officer (CMO) at HCA West Florida in Tampa, initiated a patient safety and outcomes improvement program through the 16 hospitals, three free-standing emergency departments and 14 ambulatory surgi…
11048	NEW BOARD OFFICERS AND NEW MEMBERS OF THE BOARD OF DIRECTORS ANNOUNCED	Two new leaders have been elected by the American Association for Physician Leadership board of directors, and three accomplished physician leaders have been elected by the membership to join the board. Napoleon Knight was confirmed by the board of directors as chair. Knight is medical director of the Rural Alliance for Healthcare Excellence at Carle Health System, Urbana, IL. William Casperson w…
11049	KEYNOTER GOETZ: MEDICINE WILL LOOK MORE LIKE LIFE OUTSIDE OF IT	The fast pace of change in health care will push aside traditional ways of approaching problems and physician leaders should look outside its confines to other industries for solutions, said Thomas Goetz, keynote speaker who kicked off the American Association for Physician Leadership Annual Meeting at the Marriott Marquis in Washington, DC. The future of medicine is going to look a lot more like…
11050	HEALTH POLICY DISCUSSION FOCUSES ON VALUE OF PHYSICIAN INPUT	Policymakers are eager to hear from physician leaders, and members of the American Association for Physician Leadership can play a "potentially unique role" in shaping the future of US health policy, those attending the Health Policy panel learned at the Annual Meeting, April 17 in Washington, DC. What was planned as a debate instead became a bipartisan look at health policy when panel participan…
11051	ASSOCIATION NAMES DISTINGUISHED AND HONORARY FELLOWS	The American Association for Physician Leadership has named two physician leaders to join the ranks of its distinguished fellows, the highest recognition bestowed by the organization. The association also named an honorary fellow, a designation reserved for exceptional contributions to the field of medical management. President of the National Board of Medical Examiners Donald E. Melnick's profes…
11052	FIVE ORGANIZATIONS UNITE TO PRESENT INTEGRATED LEADERSHIP GUIDELINES	An idea that germinated during a rare meeting between the American Medical Association (AMA) and the American Hospital Association (AHA) has grown to a five-organization effort to design, vet and implement a set of guidelines to improve leadership coordination in health care. The five organizations have agreed to work together to get feedback on practical use and help implement the guidelines nat…
11060	MEMBERS RANK AMONG BECKER'S TOP WOMEN LEADERS IN HOSPITALS & HEALTH SYSTEMS	Two members of the American Association for Physician Leadership were among the 130 top women leaders in hospitals and health systems for 2015, released in December by Becker's Hospital Review. The list, which comprises executive-level leaders with a variety of backgrounds, was determined based on "editorial judgment and discretion of members of the Becker's editorial team," according to its Web …
10631	Largest business graduate schools for physician-executives. Ranked by number of full-time students; data collected January-April 2015 for the 2014-15 school year
11067	FAAPL BECOMES NEW CREDENTIAL FOR ASSOCIATION FELLOWSHIP	As part of the ongoing new brand initiative, the American Association for Physician Leadership has begun to transition its fellowship credential to FAAPL from FACPE. This decision is an important part of the association's evolution, and it's not one they made lightly, said Peter Angood, MD, FACS, FRCS(C), MCCM, president and CEO of the association. Those who achieve the FAAPL designation will be …
11072	LxSOLUTIONS Q&A: A FEW MINUTES WITH SPENCER BORDEN	In an interview, LxSolutions senior director of leadership consulting Spencer Borden, MD, talked about his role, the goal of their program and the unique features behind it. His role has been sort of a provocateur for the association. The association's leaders were interested in starting a consultation function. He's volunteered over the last couple of years to support the organization in moving …
11075	Diary	Tel: +44 (0)2890 384600 Email: cst@rcn.org.uk Website: www.rcn.org.uk/aboutus/northernireland/events 3 Step Leadership and Management October 15-17, London Tel: +44 (0)1768 773030 Email: enquiries@mkupdate.co.uk Website: www.mkupdate.co.uk/courses Developing the Role of Healthcare Support Workers October 16, London Tel: +44 (0)1768 773030 Email: bookings@mkupdate.co.uk Website: www.mkupdate.co.uk…
11077	Developing Leadership Skills for Health and Social Care Professionals	WITH 30 years' experience as an NHS clinician and manager, Annie Phillips provides a practical guide for clinical practitioners on how to develop their leadership skills at work.
10984	Early Diagnosis Starts With Broader Screening	Approximately 79 million people in the United States have prediabetes, many of whom are unaware of it. Assessing the success or failure of diabetes prevention efforts therefore requires a closer look at screening, according to Richard S. Beaser, MD, associate clinical professor of medicine, Harvard Medical School, and medical executive director, professional education, Joslin Diabetes Center, who…
10985	Prevention, Social Support, and Engaging the Diabetes Patient	In a panel discussion entitled "Do You Want to Make a Difference? Innovators Discuss What's Working Now for Diabetes Management," various stakeholders discussed diabetes prevention, the need for more widespread screening, and the need for patients with diabetes to have social support in the workplace and at home. The panel consisted of Richard Feifer, MD, MPH, FACP, national medical director, hea…
10986	Employer Strategies for Prevention, Workplace Wellness, and Diabetes Management	Americans spend a lot more time at work than they do at the doctor's office, making the workplace an ideal place for promoting well-being. Employers are a key stakeholder in healthcare, and a healthy workforce can equate to higher productivity and lower overall costs. Moderator Robert Loeppke, MD, MPH, FACOEM, FACPM, president and vice chairman of US Preventive Medicine, Inc, led the discussion o…
10987	Impacting Lifestyle and Behavior Through Healthier Cultures	Developing a culture of health involves more than just having an onsite clinic or wellness program. It is important to change the behavior in a way that works for people in their everyday lives, and to use incentives that are meaningful. This was the topic of a session entitled "Combat Obesity and Diabetes: Create a Culture of Health and Reward a Healthier Lifestyle" led by Larry S. Boress, presi…
10988	Making ACOs Work Amid the Changing Healthcare Landscape	Accountable care organizations (ACOs) are viewed by proponents as "the wave of the future." In a panel discussion moderated by Janice Murphy, JD, director, Affiliated Programs, Joslin Diabetes Center, participants discussed the benefits and challenges of ACOs with emphasis on opportunities to improve the care of patients with diabetes. Panelists for the session "Do ACOs Improve Clinical Outcomes …
10989	Moving Toward Value-Based Care in Diabetes: Stakeholders Weigh In	During a session entitled "Critical Success Factors for Purchasing Value in Diabetes Care," various stake-holders shared their experiences with regard to implementing a value-based model of care. Robert H. Groves, Jr, MD, senior medical director, clinical performance, Banner Health, discussed the challenges associated with forming a pioneer accountable care organization (ACO). Grace Emerson Terre…
10990	Increasing the Role of Primary and Community-Based Diabetes Care	Diabetes care can improve and be cost-effective through the use of reimbursable community education programs and an increased reliance on primary care. That was the consensus among panel members during the session "Transforming Diabetes Care in the Nation's Capital: Innovation at Providence Hospital." The panel consisted of Fahad Tahir, vice president, physician enterprise, Providence Hospital; K…
10689	Humanity is the cornerstone of leadership, says NMC chief	The most effective clinical leaders have the ability to demonstrate humanity to their staff, according to Nursing and Midwifery Council (NMC) chief executive Dickon Weir-Hughes, pictured.
10711	The A-Z of clinical leadership	Authenticity. Displaying the real you 100 per cent of the time enables you to encourage the same level of honesty in your staff and peers.
10712	Clinical leadership from A to Z Dickon Weir-Hughes Clinical leadership from A to Z | Pearson Education | 192pp | 16.99 | 978 0 273 75156 4	Nursing and Midwifery Council chief executive and registrar Dickon Weir-Hughes emphasises the need to be real and authentic in your leadership role, while being true to yourself and your values. He argues that this makes for trusted and respected leadership.
11013	Short takes
10809	The Queen's birthday honours	Chief nursing officer for England Chris Beasley (left) has been made a DBE. The same honour has gone to Donna Kinnair, consultant editor of Nursing Management, and director of clinical leadership, quality and nursing, and head of children's integrated commissioning, at Southwark Primary Care Trust, London.
10810	Nurse director pay	Nurse directors earn around 70,000 less than their medical colleagues, according to new NHS data. Pay and benefits data collected from 74 NHS trusts show that medical directors earn an average salary of 153,936, compared with an average nurse director salary of 83,808.
10716	Employer failed to take note when i reported bullying	I, too, left a job because of bullying by staff (news June 7), but I went on secondment, never expecting to return to my grade G post. At the time, I met the medical director, nurse manager, executive nurse, human resources and union officials. Unknown to me, though, nothing was documented in my personnel file.
10694	Directors of nursing behind in pay stakes	THE PAY of senior nurses is lagging further behind that of NHS trust chief executives and is still not match-ing the pay of medical directors.
10708	Smokers find their numbers are up	Bingo halls and pubs are to host smoking cessation clinics in Scotland. First minister Jack McConnell announced on No Smoking Day, March 9, that 6 million will be given to health boards to set up the clinics in these and other community buildings. But in a study published in the British Medical Journal, Eugene Milne said the government's target to cut the number of smokers from 26 per cent of Eng…
10811	Leadership lacking in mental health care	A national survey of acute inpatient mental health wards has revealed a severe lack of clinical leadership and chronic staff shortages.
10812	Conferences	Speakers include RCN general secretary Beverly Malone, RCN assistant director of legal services Chris Cox and medical director of BUPA Care Services Clive Bowman.
10813	Jan grant	What are your most important roles? First, developing clinical leadership across all levels and ensuring that we, as senior NHS managers, develop and secure leaders for the future.
11017	Health professionals issue a wake up call on AIDS, Geneva, Switzerland, May 16, 2004: an urgent plea to all national governments and health professionals to stop procrastinating on the HIV/AIDS pandemic has been issued by the world's nursing, pharmacy and medical leaders
10815	Welsh roll out for management training	The RCN announced last month that it is rolling out its clinical leadership programme to seven trusts across Wales.
10816	Clinical leadership programme given go-ahead	The NHS has commissioned the RCN to run a new leadership programme for 100 multi-professional clinical teams at English NHS trusts.
10817	Nurses face change barriers	The RCN clinical leadership programme is to look at the hurdles nurses must overcome when trying to implement leadership skills at work.
10700	CHI highlights leadership gap	REPORTS FROM the first primary and acute NHS trusts examined by the Commission for Health Improvement (CHI) have revealed a lack of clinical leadership and poor development of clinical governance.
10718	Anything's possible	BEING A ward manager can be a stressful and isolating. The demands are enormous and peer support virtually non-existent. But nurses at Harrogate District Hospital have found a solution via the RCN's clinical leadership programme.
10720	'Be bold, be confident'	Nurses must shake off their fear of disputing decisions by senior colleagues they do not agree with, RCN general secretary Beverly Malone has said. She told a meeting of nurses involved with the RCN's clinical leadership programme that they should be bold and confident.
10713	No minister, the NHS isn't coping	IRENE PAINTER, lead RCN steward at Bro Morranwg NHS Trust, south Wales, said the medical directorate was short of 62 nurses across eight wards.
10699	Coming soon: nurse consultants	AFTER A deathly hush of several months, more information has emerged about nurse consultants. England's chief nurse Yvonne Moores gave a tantalising idea of how the role might develop at a briefing for the nursing press last week. It is clear, for example, that nurse consultants will not be deskbound administrators. There are likely to be several hundred of them, accountable to their directors of…
10668	Enas A. Enas, M.D., F.A.C.C., Medical Director, Coronary Artery Disease in Indians (CADI) Study
10702		Liberal dose: Liberal Democrat leader Paddy Ashdown visited Queen Mary's Hospital, Roehampton, last week. He is pictured with Linda Linford, clinical nurse manager for the medical directorate.
10719	Sidelines	'Cut a finger-width piece of potato, pop it in the rectum before bed and you'll find it very, very effective,' Rajendra Sharma, medical director of the Hale Clinic in London, tells Rx magazine. Why? Because the potato's vitamin C has anti-inflammatory properties, which reduce the swelling of the veins lining the anus - and so cure haemmorrhoids.
10706	Five hospitals in funding protest	NURSE DIRECTORS and medical directors of five London hospitals last week wrote a joint letter to The Times newspaper to demand immediate extra funds to meet a 'rising tide of acutely sick patients'.
10721	Research and development in forensic mental health	Clinical leadership The role of the clinical leader is to provide a climate which encourages nurses and therapists to work together and be knowledgeable and autonomous. A pilot project is currently underway to change the focus of care delivery on a ward predominantly comprising patients with psychopathic disorder. Change is being encouraged through personal development plans to increase nurses' k…
10670	Leading the way	The public health function of general practices should underpin everything community nurses and GPs do, said Graham Winyard, medical director at the Department of Health. He said the whole primary health care team must make sure data collected at practice level is sufficiently accurate to plan for the whole community.
10671	Greenwich takes the rap for lost' patient	An internal enquiry at the hospital where a woman died after being 'lost' has slammed management for what it described as 'indifferent medical leadership'.
10821	Introduction to Psychosexual Medicine R Skrine Introduction to Psychosexual Medicine Montana Press 212pp 9.95 1-870-78605-X	According to D J Guillebaud, Medical Director of the Margaret Pyke Centre in London, inis is 'a guite excellent book re the Balint-Main approach to this important subject'.
10660	Implementing root cause analysis in Iranian hospitals: challenges and benefits	Root cause analysis (RCA) has been widely used for retrospective investigations of patient safety incidents. To increase patient safety competencies, RCA has recently been introduced in Iranian hospitals. The aims of the current study were to explore team members' experiences and perceptions of RCA and to identify the challenges and benefits of using it in Iranian hospitals from their perspective…
10786	National Survey of Geriatricians to Define Functional Decline in Elderly People with Minor Trauma	BACKGROUND: This study was designed to determine a clinically significant point drop in function to define functional decline and the required sensitivity for a clinical decision tool to identify elderly patients at high risk of functional decline following a minor injury. METHODS: After a rigorous development process, a survey questionnaire was administered to a random sample of 178 geriatrician…
10950	Ebola virus disease surveillance and response preparedness in northern Ghana	Background: The recent Ebola virus disease (EVD) outbreak has been described as unprecedented in terms of morbidity, mortality, and geographical extension. It also revealed many weaknesses and inadequacies for disease surveillance and response systems in Africa due to underqualified staff, cultural beliefs, and lack of trust for the formal health care sector. In 2014, Ghana had high risk of impor…
10536	Perception of low-titer group A plasma and potential barriers to using this product: A blood center's experience serving community and academic hospitals	Background To alleviate the shortage of AB plasma, an alternative plasma product, low-titer group A plasma (LTGAP), is now available. The product is indicated for emergency transfusions when the patient's blood group has not been identified. The product's defining anti-B titers vary across institutions, and at our blood center we define <1:100 as low-titer. Methods We created two surveys and emai…
10745	A Multimodal mHealth Intervention (FeatForward) to Improve Physical Activity Behavior in Patients with High Cardiometabolic Risk Factors: Rationale and Protocol for a Randomized Controlled Trial	BACKGROUND: Physical inactivity is one of the leading risk factors contributing to the rising rates of chronic diseases and has been associated with deleterious health outcomes in patients with chronic disease conditions. We developed a mobile phone app, FeatForward, to increase the level of physical activity in patients with cardiometabolic risk (CMR) factors. This intervention is expected to re…
10558	What is the proper use of hemoglobin A1c monitoring in the elderly?	Diabetes mellitus (DM) is a major health problem for the aging population. Glycemic control is fundamental to the management of diabetes, as glycemic levels are closely linked to development of diabetes-related complications. Measurement of the hemoglobin A1c (A1c) to assess chronic glycemic control is an integral component of diabetes care. Currently, there is no clear evidence that age alters t…
10789	Residency Programs and Clinical Leadership Skills Among New Saudi Graduate Nurses	Nurse residency programs have been adopted by health care organizations to assist new graduate nurses with daily challenges such as intense working environments, increasing patient acuity, and complex technologies. Overall, nurse residency programs are proven beneficial in helping nurses transition from the student role to independent practitioners and bedside leaders. The purpose of this study w…
10874	Medical Research in Stalin's Gulag	Recently declassified Gulag archives reveal for the first time that the Stalinist leadership established medical research laboratories in the camps. The present work offers an initial reading of the medical research conducted by and on prisoners in Stalin's Gulag. Although Gulag science did not apparently possess the lethal character of Nazi medicine, neither was this work entirely benign. I argu…
10604	Resuscitation practices for infants in the NICU, PICU and CICU: results of a national survey	Objective:Infants requiring resuscitation at birth are resuscitated using neonatal resuscitation guidelines. Sometime after birth, resuscitation practice must transition to pediatric guidelines. There is no evidence on when this transition should occur. The objective of this study was to describe infant resuscitation practices in Neonatal Intensive Care Units (NICUs), Pediatric Intensive Care Uni…
10534	Research leadership: Should clinical directors be distinguished researchers?	Objectives: Clinical directors established research-led healthcare by combining research, teaching and clinical excellence within the teaching hospitals. This research culture created high clinical standards, which benefited patients, the workforce and healthcare organisations. The current paper explores this research leadership role for clinical directors. It reviews studies arising from the the…
10655	Impact of a Multidisciplinary Bundle on Time to Antibiotic Administration in Septic SICU Patients	PURPOSE: The goal of this study was to investigate barriers to timely antibiotic administration in septic surgical intensive care unit (SICU) patients and examine the impact of a multidisciplinary bundle on the time from prescription to antibiotic administration. METHODS: This was a pre- and postintervention study that consisted of 3 phases: (1) preintervention phase, retrospective evaluation of …
10970	Enabling Factors and Barriers among Health Policy Makers toward Utilization of National Medical Research' Recommendations in Jeddah, 2010	Background: There is concern for the international community that research findings are not utilized by health policy-makers to the extent that they could be. The review of literature revealed that most of the findings from this field are based on studies from developed countries, and relatively little is known about these factors in developing countries. Moreover, although a considerable number …
10567	REFLECTIONS ON EVOLVING CHANGE	Physician leadership is increasingly recognized as pivotal for improved change in health care. Multi-professional care teams, education and leadership are evolving trends that are important for health care's future.
11070	SAFETY, TRANSPARENCY AND PHYSICIAN LEADERSHIP	The author recently attended a high profile conference on patient safety and was struck by a few things. First, and most unfortunately, it was a deja vu experience. Before becoming CEO of the American Association for Physician Leadership, he spent many years working in patient safety, nationally and internationally. His deja vu feeling came from recognizing that more than a decade later I was sti…
10822	Education and training to enhance end-of-life care for nursing home staff: a systematic literature review	BACKGROUND: The delivery of end-of-life care in nursing homes is challenging. This situation is of concern as 20% of the population die in this setting. Commonly reported reasons include limited access to medical care, inadequate clinical leadership and poor communication between nursing home and medical staff. Education for nursing home staff is suggested as the most important way of overcoming …
10965	Perceptions of Leaders and Clinician Educators on the Impact of International Accreditation	Background Graduate medical education (GME) is responding to calls for reform by adopting competency-based frameworks and, in some countries, by rapidly implementing external accreditation systems. The Accreditation Council for Graduate Medical Education International (ACGME-I) began accrediting institutions in 2009. This study aimed to describe ACGME-I-accredited institutions and explore percept…
10501	Umbilical Cord Blood Banking: Implications for Perinatal Care Providers	Objective: To evaluate the risks and benefits of umbilical cord blood ban king for future stem cell transplantation and to provide guidelines for Canadian perinatal care providers regarding the counselling, procedural, and ethical implications of this potential therapeutic option.Options: Selective or routine collection and storage of umbilical cord blood for future autologous (self) or allogenei…
10993	Heat and cold illnesses during distance running	Many recreational and elite runners participate in distance races each year. When these events are conducted in hot or cold conditions, the risk of environmental illness increases. However, exertional hyperthermia, hypothermia, dehydration, and other related problems may be minimized with pre-event education and preparation. This position stand provides recommendations for the medical director an…
11032	Explaining Quality Management in the Danish and Swedish Public Health Sectors: Unintended Learning and Deliberate Co-Optation	This article examines the development of diverse quality systems in the otherwise quite similar Danish and Swedish public health sectors. After decades of numerous piecemeal medical and managerial quality development programs in both countries, a nationwide mandatory accreditation system was introduced in the Danish health services in 2009. Nationwide quality indicator projects are also found in …
10696	MSc in clinical leadership	This course is run by Staffordshire University. Venue Faculty of health and science.
10617	Knowledge and Perception of Bariatric Surgery Among Primary Care Physicians: a Survey of Family Doctors in Ontario	Purpose: The primary objective of this study was to identify Ontario family physiciansâ€™ knowledge and perceptions of bariatric surgery. Methods: The study population included all physicians practicing family medicine in Ontario who were listed in the Canadian Medical Directory. A self-administered questionnaire consisting of 28 questions was developed and validated using a focus group of seven …
10607	Modeling outcomes of first-line antiretroviral therapy and rate of CD4 counts change among a cohort of HIV/AIDS patients in Ethiopia: A retrospective cohort study	Background Antiretroviral therapy has shown to be effective in reducing morbidity and mortality in patients infected with HIV for the past couples of decades. However, there remains a need to better understand the characteristics of long-term treatment outcomes in resource poor settings. The main aim of this study was to determine and compare the long-term response of patients on nevirapine and e…
10849	Outcomes and Impact of Training and Development in Health Management and Leadership in Relation to Competence in Role: A Mixed-Methods Systematic Review Protocol	Background: The need for competence training and development in health management and leadership workforces has been emphasised. However, evidence of the outcomes and impact of such training and development has not been systematically assessed. The aim of this review is to synthesise the available evidence of the outcomes and impact of training and development in relation to the competence of hea…
10895	Extracurricular leadership development programme to prepare future Saudi physicians as leaders	Objective: To describe and evaluate an innovative approach for developing leadership skills in a cohort of medical students through an extracurricular programme. Methods: The study was conducted at King Abdulaziz University, Jeddah, Saudi Arabia, from April to June of the academic year 2014-15, and comprised medical students from all batches. Mixed-method design was used to evaluate the leadershi…
10603	Looking to a future of improved diabetes management: Interview with Professor Steve Bain	Steve Bain talks to Francesca Lake, Managing Editor: Steve is currently a Professor at Swansea University Medical School (Wales), Assistant Medical Director for Research & Development for ABM University Health Board and Clinical Lead for the Diabetes Research Unit, Wales. His clinical training included research into the genetics of Type 1 diabetes, with his current clinical interests surrounding …
11008	People in practice. Meet special needs camp medical director Tracey Gaslin	Summer camps with their array of outdoor activities are typically designed to attract healthy youth but similar opportunities for children with limitations are increasingly available. The Center for Courageous Kids in Scottsville, KY is dedicated to providing opportunities for children with a variety of physical and medical conditions. The Medical Director, an experienced pediatric nurse, describ…
10921	Relationship between student selection criteria and learner success for medical dosimetry students	Medical dosimetry education occupies a specialized branch of allied health higher education. Noted international shortages of health care workers, reduced university funding, limitations on faculty staffing, trends in learner attrition, and increased enrollment of nontraditional students force medical dosimetry educational leadership to reevaluate current admission practices. Program officials wi…
10744	The influence of power and actor relations on priority setting and resource allocation practices at the hospital level in Kenya: a case study	BACKGROUND: Priority setting and resource allocation in healthcare organizations often involves the balancing of competing interests and values in the context of hierarchical and politically complex settings with multiple interacting actor relationships. Despite this, few studies have examined the influence of actor and power dynamics on priority setting practices in healthcare organizations. Thi…
11094	Clinical benchmarking improves clinical paths: experience with coronary artery bypass grafting
10752	Development and testing of Baylor Scott & White Health's "Attitudes and Practices of Patient Safety Survey"	Improving the quality of patient care requires a culture attuned to safety. We describe the development, implementation, and psychometric evaluation of the Attitudes and Practices of Patient Safety Survey (APPSS) within the Baylor Scott & White Health system. The APPSS was designed to enable safety culture data to be collected and aggregated at the unit level to identify high-priority needs. The …
10939	Impact of conflict on medical education: a cross-sectional survey of students and institutions in Iraq	Objective: This study surveyed all Iraqi medical schools and a cross-section of Iraqi medical students regarding their institutional and student experiences of medical education amidst ongoing conflict. The objective was to better understand the current resources and challenges facing medical schools, and the impacts of conflict on the training landscape and student experience, to provide evidenc…
10683	Nurse directors do not have the time to take on a heavy clinical caseload	Why do we constantly try to measure ourselves against our medical colleagues? Simply because some medical directors retain some clinical input does not necessarily mean it is right for us.
10733	Geriatric hip fracture management: keys to providing a successful program	BACKGROUND: Hip fractures are a common event in older adults and are associated with significant morbidity, mortality and costs. This review examines the necessary elements required to implement a successful geriatric fracture program and identifies some of the barriers faced when implementing a successful program. INTERVENTION: The Geriatric Fracture Center (GFC) is a treatment model that standa…
10548	Helicopter vibration and risk of reversible myopia among military air crews	We assessed to what extend the risk of reversible myopia of the different degree of helicopter vibrations and other risk factors among military helicopter pilots and flight engineers. The study was a nested case-control design using medical record at the Institute of Aerospace Medicine of the Indonesian Air Force and Medical Directorate of the Indonesian Army (Flying Wing). Cases and controls wer…
10863	The Haiti Medical Education Project: development and analysis of a competency based continuing medical education course in Haiti through distance learning	Background: Recent calls for reform in healthcare training emphasize using competency-based curricula and information technology-empowered learning. Continuing Medical Education programs are essential in maintaining physician accreditation. Haitian physicians have expressed a lack access to these activities. The Haiti Medical Education Project works in alliance with Haitian medical leadership, fa…
10686	Voices - Chris Beasley highlights an opportunity for clinical leaders of the future	Strong clinical leadership has a critical role in the delivery of high-quality services and improved outcomes for patients. Two recent developments from the National Leadership Council will be of particular interest to nurses.
10652	What can we learn from patients to improve their non-invasive ventilation experience? 'It was unpleasant; if I was offered it again, I would do what I was told'	OBJECTIVES: Non-invasive ventilation (NIV) is widely used as a lifesaving treatment in acute exacerbations of chronic obstructive pulmonary disease; however, little is known about the patients' experience of this treatment. This study was designed to investigate the experiences and perceptions of participants using NIV. The study interprets the participants' views and explores implications for cl…
10726	Report of the clinical donor case workshop of the European Association of Tissue Banks annual meeting 2014	The European Association of Tissue Banks (EATB) donor case workshop is a forum held within the program of the EATB annual congress. The workshop offers an opportunity to discuss and evaluate possible approaches taken to challenging situations regarding donor selection. Donor case workshops actively engage participants with diverging background and experience in an informal, secure and enjoyable s…
11014	EMS & the DEA: experience can help prevent exposure
10911	Survey of Emergency Department Chemical Hazard Preparedness in Michigan, USA: A Seven Year Comparison	Objective: To compare the state of chemical hazard preparedness in emergency departments (EDs) in Michigan, USA between 2005 and 2012. Methods: This was a longitudinal study involving a 30 question survey sent to ED directors at each hospital listed in the Michigan College of Emergency Physician (MCEP) Directory in 2005 and in 2012. The surveys contained questions relating to chemical, biological…
10954	CLINICAL NURSE LEADER INTEGRATION INTO PRACTICE: DEVELOPING THEORY To GUIDE BEST PRACTICE	Numerous policy bodies have identified the clinical nurse leader (CNL) as an innovative new role for meeting higher health care quality standards. Although there is growing evidence of improved care environment and patient safety and quality outcomes after redesigning care delivery microsystems to integrate CNL practice, significant variation in CNL implementation has been noted across reports, m…
10885	Diffusion of a Nurse-led Healthcare Innovation: Describing Certified Clinical Nurse Leader Integration Into Care Delivery	BACKGROUND: The Clinical Nurse Leader (CNL) initiative is in its 2nd decade. Despite a growing theoretical and empirical body of CNL knowledge, little is known about CNLs themselves or where and how their competencies are being integrated into care delivery across the country. OBJECTIVE: The aim of this study was to describe certified CNL characteristics and roles as part of a larger study valida…
10684	Refining and validating a conceptual model of Clinical Nurse Leader integrated care delivery	AIMS: To empirically validate a conceptual model of Clinical Nurse Leader integrated care delivery. BACKGROUND: There is limited evidence of frontline care delivery models that consistently achieve quality patient outcomes. Clinical Nurse Leader integrated care delivery is a promising nursing model with a growing record of success. However, theoretical clarity is necessary to generate causal evid…
10783	Clinical Nurse Leader Integrated Care Delivery to Improve Care Quality: Factors Influencing Perceived Success	PURPOSE: Clinical nurse leader(TM) (CNL)-integrated care delivery is a new model for organizing master's-level nursing clinical leadership at the microsystem level. While there is growing evidence of improved patient care quality and safety outcomes associated with CNL practice, organizational and implementation characteristics that influence CNL success are not well characterized. The purpose of…
10785	In-Center Nutrition Practices of Clinics within a Large Hemodialysis Provider in the United States	BACKGROUND AND OBJECTIVES: Eating during hemodialysis treatment remains a controversial topic. It is perceived that more restrictive practices in the United States contribute to poorer nutritional status and elevated mortality compared with some other parts of the world. However, in-center food practices in the United States have not been previously described. DESIGN, SETTING, PARTICIPANTS, & MEA…
10861	Hospital Event Simulation Model: Arrivals to Discharge-Design, development and application	In this paper we outline the design, development and application of a hospital patient flow management support tool - Hospital Event Simulation Model: Arrivals to Discharge (HES-MAD). The model captures the patterns of patient flows within Flinders Medical Centre, a teaching hospital located in South Australia, through extensive exploitation of an existing hospital patient journey database (PJD).…
11054	Physician Leadership in a Changing Healthcare Environment	Texas Health has transitioned from an acute care hospital system to a healthcare system that includes a physician group with more than 500 physicians and more than 200 physician assistants, nurse practitioners, and extenders; it is the largest health system in North Texas. The American Hospital Association (AHA) and American Medical Association (AMA) issued a historic joint position paper in 2015…
10690	Life as an early career researcher: interview with Kavita Beri	Kavita Beri speaks to Francesca Lake, Managing Editor. Kavita Beri is a board certified Internal Medicine physician in the United States, and is an active member of the American Society of Laser Medicine and Surgery. She is the medical director and owner of BE Skin & Laser Med Spa, an aesthetic medicine practice in NJ, USA. She holds a position as a Visiting Scientist at the Department of Biomate…
10529	Professionalism and maintenance of certification: using vignettes describing interpersonal dilemmas to stimulate reflection and learning	INTRODUCTION: Physicians do not always agree on "rules" governing behavior in professionally challenging situations. Little is known about contextual factors that influence physician approaches in these situations. We explored the individual-, social-, and societal-level factors that physicians consider when responding to 2 common professional dilemmas. We were particularly interested in knowing …
10851	Does psychosocial competency training for junior physicians working in pediatric medicine improve individual skills and perceived job stress	Pediatricians' job performance, work engagement, and job satisfaction are essential for both the individual physician and quality of care for their little patients and parents. Therefore, it is important to maintain or possibly augment pediatricians' individual and professional competencies. In this study, we developed and implemented a psychosocial competency training (PCT) teaching different ps…
10649	'A band of brothers'-an exploration of the range of medical ethical issues faced by British senior military clinicians on deployment to Afghanistan: a qualitative study	AIMS: To identify and explore features of ethical issues that senior clinicians faced as deployed medical directors (DMDs) to the British Field Hospital in Afghanistan as well as to determine the ethical training requirements for future deployments. METHOD: A qualitative study in two phases conducted from November 2014 to June 2015. Phase 1 analysed 60 vignettes of cases that had generated ethica…
10738	Using systems thinking to support clinical system transformation	Purpose - The British Columbia Ministry of Health's Clinical Care Management initiative was used as a case study to better understand large-scale change (LSC) within BC's health system. Using a complex system framework, the purpose of this paper is to examine mechanisms that enable and constrain the implementation of clinical guidelines across various clinical settings. Design/methodology/approac…
11071	THE OWL AND CAMERA	On a cool Sunday morning, while the birds rediscovered their voices after the winter, the author reflected on his years and roles in physician leadership. Reflection turned from accomplishment and failure with the accompanying satisfaction and self-doubt, to a sense of wonder at the imperfect and impermanent nature of efforts and outcomes. His own role in the broader effort to transform health ca…
10673	Barriers and enablers to academic health leadership	Purpose This study sought to identify the barriers and enablers to leadership enactment in academic health-care settings. Design/methodology/approach Semi-structured interviews ( n = 77) with programme stakeholders (medical school trainees, university leaders, clinical leaders, medical scientists and directors external to the medical school) were conducted, and the responses content-analysed. Fin…
10609	Medical leadership in the 21st century	Objective: Psychiatry as a discipline and as a profession stands at the cusp of major challenges in many areas including social, biological and psychological spheres. The practice of psychiatry is affected by ideologically driven policies by politicians, and the continuing long-lasting impact of the global economic downturn along with new developments in health care delivery. Changing biological …
10474	Leadership and the medical registrar: How can organisations support these unsung heroes?	Medical registrars have been described as the â€˜workhorsesâ€™ of National Health Service hospitals, being at the interface of acute and chronic health services. They are expected to demonstrate effective leadership skills. There are concerns from the Royal College of Physicians that medical registrars are being overwhelmed and unsupported by organisations, and are struggling in their ability to …
10880	Management of the Hemodialysis Unit: Core Curriculum 2016
10983	Not for industry only: medical students and office-based academic detailing the PIVOT (Pregnant women Influenza Vaccine Optimization Team) initiative	Academic detailing is a method of educational outreach that utilizes individualized encounters with physicians to broach specific medical issues in an evidence-based and quality-driven manner. Medical students utilized the matter of influenza vaccination during pregnancy as a lens through which to explore the methods of academic detailing in a community setting. Structured and customized dialogue…
10552	Sarcopenia in orthopedic surgery	Sarcopenia is a loss of skeletal muscle mass in the elderly that is an independent risk factor for falls, disability, postoperative complications, and mortality. Although its cause is not completely understood, sarcopenia generally results from a complex bone-muscle interaction in the setting of chronic disease and aging. Sarcopenia cannot be diagnosed by muscle mass alone. Diagnosis requires 2 o…
10653	Transition of Care in Adolescents With Cerebral Palsy: A Survey of Current Practices	BACKGROUND: Transition of care from pediatric to adult health care providers for youth with special needs (including cerebral palsy CP]) is of current interest because these individuals are now living well into adulthood. Studies have attempted to identify barriers to transition, ideal timing for transition of care, and key elements for successful transition programs. These studies often encompas…
10557	Inter-facility transfer of patient information before and after HIPAA privacy measures	Objectives: The study objectives were (1) to test whether interfacility communication of health information at the time of patient transfer changed as a result of implementation of US privacy protection measures (HIPAA) in April 2003, and (2) to examine patient, transfer, and illness characteristics correlated with interfacility transfer document completion. Design: Observational study. Participa…
10926	Feedback on Terrorist Attacks on November 13, 2015. Mass Casualty Management in Trauma center	Receiving a great number of firearms casualties in a trauma center requires a preexisting plan. This plan must define the different steps, starting from patients' arrival preparation to operating room occupation. It must also define how the involved physicians and nurses interact with each other. The delay between the alert and the first patients' arrival is dedicated to staff recruitment among t…
10864	Are performance indicators used for hospital quality management: a qualitative interview study amongst health professionals and quality managers in The Netherlands	Background: Hospitals are under increasing pressure to share indicator-based performance information. These indicators can also serve as a means to promote quality improvement and boost hospital performance. Our aim was to explore hospitals' use of performance indicators for internal quality management activities. Methods: We conducted a qualitative interview study among 72 health professionals a…
10485	Lessons from the National Hip Fracture Database	The National Hip Fracture Database, in the United Kingdom, produces an effective means of benchmarking hip fracture services. Its success is based not only on clinical leadership and a well structured dataset, but also on a strong supporting team of audit administrators and coordinators, web developers and statisticians, and a host of data collectors and hospital leads.
10537	Development and Validation of Quality Criteria for Providing Patient- and Family-centered Injury Care	OBJECTIVE:: The aim of this study was to develop and evaluate the content validity of quality criteria for providing patient- and family-centered injury care. BACKGROUND:: Quality criteria have been developed for clinical injury care, but not patient- and family-centered injury care. METHODS:: Using a modified Research AND Development Corporation (RAND)/University of California, Los Angeles (UCLA…
11021	A qualitative study of increasing beta-blocker use after myocardial infarction: Why do some hospitals succeed?	Context: Based on evidence that beta-blockers can reduce mortality in patients with acute myocardial infarction (AMI), many hospitals have initiated performance improvement efforts to increase prescription of beta-blockers at discharge. Determination of the factors associated with such improvements may provide guidance to hospitals that have been less successful in increasing beta-blocker use.Obj…
11064	HEALTH CARE TRANSFORMATION: FROM SERVICE LINES TO PROGRAMS	Although often labelled as "health care reform," the Affordable Care Act's (ACA) major initial impact has been on health care payment reform through restructuring of the insurance model, including a shift of some of the payer burden to patients. The ACA's model of at-risk primary care medical homes as the major management tactic of health care delivery has been challenged by sub-optimal attention…
10508	Improving the quality of residential care using goal attainment scaling	Objective: To illustrate the potential of goal attainment scaling (GAS) as a means to improve the quality of care provided by residential care facilities to frail older adults. Design: A pre-test/post-test single-g roup design. Settings/Participants: Twenty facilities providing inadequate care to at least one resident. These facilities were identified with a case-finding questionnaire followed by…
11079	New workforce roles in health care	This paper seeks to present findings from a longitudinal action research study aimed at exploring one such innovation. Little is known about the micro-level impact of health service innovations over time. The paper shows that action research is a participatory approach ideally suited to monitoring the process and outcomes of change. Over 20 months, an action researcher studied the work of four in…
10827	What is the Profile of Individuals Joining the KNEEguru Online Health Community? A Cross-Sectional Mixed-Methods Study	BACKGROUND: The use of the Internet for seekers of health-related information provides convenience and accessibility to diverse sources (of variable quality) for many medical conditions. There is a suggestion that patients may find empowerment by engaging with Internet health care strategies and communities. The profile of consumers of online health information on knee pain has not been explored.…
10966	Increasing Minority Enrollment Onto Clinical Trials: Practical Strategies and Challenges Emerge From the NRG Oncology Accrual Workshop	Racial and ethnic diversity has historically been difficult to achieve in National Cancer Institute-sponsored clinical trials, even while as many as 80% of those trials have faced difficulty in meeting overall recruitment targets. In an attempt to address these issues, NRG Oncology recently convened a comprehensive workshop titled "Clinical Trials Enrollment: Challenges and Opportunities." Discus…
10998	Optimizing antibiotic usage in hospitals: a qualitative study of the perspectives of hospital managers	Background: Antibiotic optimization in hospitals is an increasingly critical priority in the context of proliferating resistance. Despite the emphasis on doctors, optimizing antibiotic use within hospitals requires an understanding of how different stakeholders, including non-prescribers, influence practice and practice change.Aim: This study was designed to understand Australian hospital manager…
10841	The challenge of quality improvement at the system level. Whither CCO?	Cancer Care Ontario has made significant strides in the improvement of access to high-quality cancer care by putting in place the basic elements of transformation: a clear plan, reporting against this plan and clinician engagement. However, as our health system changes so must improvement efforts. Greater focus on equity and population health will require a better understanding of the people serv…
10467	Clinical leadership in pre-registration nursing programmes--an international literature review	BACKGROUND: Clinical leadership and the safety, quality and efficiency of patient/client care are inextricably linked in government reports, major inquiries and the professional literature. OBJECTIVES: This review explores the literature on clinical leadership development within pre-registration nursing programmes. METHOD: The literature retrieved from a scoping review was evaluated to identify w…
10734	Clinical leadership and pre-registration nursing programmes: A model for clinical leadership and a prospective curriculum implementation and evaluation research strategy	AIM: To present for wider debate a conceptual model for clinical leadership development in pre-registration nursing programmes and a proposed implementation plan. BACKGROUND: Globally, leadership in nursing has become a significant issue. Whilst there is continued support for leadership preparation in pre-registration nursing programmes, there have been very few published accounts of curriculum c…
10753	The effectiveness of clinical networks in improving quality of care and patient outcomes: a systematic review of quantitative and qualitative studies	BACKGROUND: Reorganisation of healthcare services into networks of clinical experts is increasing as a strategy to promote the uptake of evidence based practice and to improve patient care. This is reflected in significant financial investment in clinical networks. However, there is still some question as to whether clinical networks are effective vehicles for quality improvement. The aim of this…
10591	Difficult Behaviors in Long-term Care Patients With Dementia	Difficult behaviors are relatively common challenges that can occur throughout the natural progression of dementia, but are particularly common in the mid to late stages of disease. These behaviors can be challenging to manage in nursing and assisted care facilities, and can cause distress to the caregivers and to the patients themselves. Our ability to manage these symptoms can have a profound e…
10698	Listen, share then lead	In its NHS modernisation plans, the government recognises the need for clinical nurses to be equipped with leadership skills. The clinical leader's role is central to meeting the needs of patients, the team they lead and their organisation's goals.
10996	Changing Labor and Delivery Practice: Focus on Achieving Practice and Documentation Standardization with the Goal of Improving Neonatal Outcomes	Objective: To establish multifactorial shoulder dystocia response and management protocol to promote sustainable practice change.Data Sources/study Setting: Primary data collection was conducted over 3Â years. Implementation of the protocol spanned 13Â months. Data collection occurred at five sites, which were chosen for their diversity in both patient mix and geographical location.Study Design: …
11069	SURVEY RESULTS: Survey Shows Physician Leaders' Strong Support for Improving Health Care Quality and Lowering Costs	Physician leaders strongly support the need to increase the value of health care services by improving quality while also lowering costs, according to a survey conducted by the American Association for Physician Leadership and the Navigant Center for Healthcare Research and Policy Analysis. The overwhelming majority -- 92% -- of survey respondents agreed that reducing unnecessary care that is not…
11034	How to Find the Ideal Chief Medical Oficer	The selection committees focused on four groups of sought-after leadership competencies (Dye & Carman, 2015): * Well-cultivated self-awareness (leading with conviction, using emotional intelligence) * Compelling vision (developing vision, communicating vision, earning trust and loyalty) * A real way with people (e.g., listening like you mean it, giving great feedback, mentoring, developing high-p…
10483	A standardized quality assessment system to evaluate pain detection and management in the nursing home	Context: Assessment and management of pain for nursing home residents is frequently reported to be inadequate, yet few studies have used objective criteria to measure the quality of care related to pain. Objective: Field test a standardized resident interview and medical record review protocol to assess and score quality indicators relevant to pain. Design: Descriptive. Setting: Thirty nursing ho…
10909	Point-Counterpoint: The FDA Has a Role in Regulation of Laboratory-Developed Tests	Since the Food and Drug Administration (FDA) released its draft guidance on the regulation of laboratory-developed tests (LDTs) in October 2014, there has been a flurry of responses from commercial and hospital-based laboratory directors, clinicians, professional organizations, and diagnostic companies. The FDA defines an LDT as an "in vitro diagnostic device that is intended for clinical use and…
10936	Accelerating medical education: a survey of deans and program directors	Background: A handful of medical schools in the U.S. are awarding medical degrees after three years. While the number of three-year pathway programs is slowly increasing there is little data on the opinions of medical education leaders on the need for shortening training. Purpose: To survey deans and program directors (PDs) to understand the current status of 3-year medical degree programs and to…
10922	Curable or treatable? The implications of different definitions of illness when treating patients suffering from amyotrophic lateral sclerosis	People suffering from amyotrophic lateral sclerosis (ALS) have complex health and care needs. The purpose of this study was to gain insight into the gaps in the health and community service care provided to ALS patients. In order to ensure continuity of care, specialist centres have to build effective relationships with local primary health care services and community services, health managers, p…
11083	Designing tobacco control systems and cessation benefits in managed care: skill building workshop	Specific areas that have a stake in the process and/or expertise to contribute include: quality improvement and NCQA provider relations contracting information systems marketing sales actuarial communications and public relations behavioural health or mental health services customer service benefit design and set up claims management clinic administration credentialing medical directors health ed…
10956	Large Independent Primary Care Medical Groups	PURPOSE In the turbulent US health care environment, many primary care physicians seek hospital employment. Large physician-owned primary care groups are an alternative, but few physicians or policy makers realize that such groups exist. We wanted to describe these groups, their advantages, and their challenges. METHODS We identified 21 groups and studied 5 that varied in size and location. We co…
10546	Independent practice associations: Advantages and disadvantages of an alternative form of physician practice organization	Background: Value-based purchasing (VBP) favors provider organizations large enough to accept financial risk and develop care management infrastructure. Independent Practice Associations (IPAs) are a potential alternative for physicians to becoming employed by a hospital or large medical group. But little is known about IPAs. Methods: We selected four IPAs that vary in location, structure, and st…
10524	Role-meanings as a critical factor in understanding doctor managers' identity work and different role identities	This study examines â€œidentity workâ€ among hybrid doctor-managers (DMs) in the Spanish National Health System to make sense of their managerial roles. In particular, the meanings underlying DMs experience of their hybrid role are investigated using a Grounded Theory methodology, exposing distinctions in role-meanings. Our findings provide evidence that using different social sources of compari…
10538	Do anaesthetists believe their teaching is evidence-based?	BACKGROUND: Knowledge translation (KT) and evidence-based practice are widely referenced in clinical medicine, with parallel calls for clinical teaching to better reflect best educational practice. How clinical teachers use medical education theory and evidence is largely unknown. AIMS: To explore anaesthetists' attitudes to clinical teaching and medical education theory and evidence: whether the…
10876	Fifteen-year trend in information on the World Wide Web for patients with rheumatoid arthritis: evolving, but opportunities for improvement remain	The aim of this study was to assess the changes in the characteristics of rheumatoid arthritis information on the Internet over a 15-year period and the positioning of Web sites posted by universities, hospitals, and medical associations. We replicated the methods of a 2001 study assessing rheumatoid arthritis information on the Internet using WebCrawler. All Web sites and pages were critically a…
10795	Severe sepsis and septic shock in pre-hospital emergency medicine: survey results of medical directors of emergency medical services concerning antibiotics, blood cultures and algorithms	Delayed antibiotic treatment for patients in severe sepsis and septic shock decreases the probability of survival. In this survey, medical directors of different emergency medical services (EMS) in Germany were asked if they are prepared for pre-hospital sepsis therapy with antibiotics or special algorithms to evaluate the individual preparations of the different rescue areas for the treatment of…
11108	A Practical Approach
10476	Senior staff perspectives of a quality indicator program in public sector residential aged care services: a qualitative cross-sectional study in Victoria, Australia	OBJECTIVE: The aims of the present study were to describe the views of senior clinical and executive staff employed in public sector residential aged care services (RACS) about the benefits and limitations of using quality indicators (QIs) for improving care, and to identify any barriers or enablers to implementing the QI program. METHODS: A cross-sectional qualitative study using semistructured …
10525	Study protocol for an evaluation of the effectiveness of 'care bundles' as a means of improving hospital care and reducing hospital readmission for patients with chronic obstructive pulmonary disease (COPD)	Background: Chronic Obstructive Pulmonary Disease is one of the commonest respiratory diseases in the United Kingdom, accounting for 10 % of unplanned hospital admissions each year. Nearly a third of these admitted patients are re-admitted to hospital within 28 days of discharge. Whilst there is a move within the NHS to ensure that people with long-term conditions receive more co-ordinated care, …
10770	Collaborating internationally on physician leadership development: why now?	Purpose This paper aims to highlight the importance of leadership development for all physicians within a competency-based medical education (CBME) framework. It describes the importance of timely international collaboration as a key strategy in promoting physician leadership development. Design/methodology/approach The paper explores published and Grey literature around physician leadership deve…
10796	Use of programme budgeting and marginal analysis as a framework for resource reallocation in respiratory care in North Wales, UK	BACKGROUND: Since the global financial crisis, UK NHS spending has reduced considerably. Respiratory care is a large cost driver for Betsi Cadwaladr University Health Board, the largest health board in Wales. Under the remit of 'prudent healthcare' championed by the Welsh Health Minister, a Programme Budgeting Marginal Analysis (PBMA) of the North Wales respiratory care pathway was conducted. MET…
10473	Facility evaluation of resigned hospital physicians: Managerial implications for hospital physician manpower	Introduction: Turnover of physicians might be responsible for reducing patients' trust and affecting hospital performance. This study aimed to understand physicians' psychological status regarding their hospital work environment and the resources of independent practitioners. Method: This was a cross-sectional study with 774 physicians who had resigned from hospitals and were now practicing priva…
10463	Multidisciplinary management of hepatocellular carcinoma with portal vein tumor thrombus - Eastern Hepatobiliary Surgical Hospital consensus statement	Hepatocellular carcinoma (HCC) complicated by portal vein tumor thrombus (PVTT) is associated with poor prognosis, early recurrence of HCC, and limited treatment options. Current guidelines do not have standardized diagnostic and treatment modalities, thus creating a need for a multidisciplinary treatment model for standardization of the treatment. Eastern Hepatobiliary Surgical Hospital (China) …
10667	Economics and ethics in mental health care: traditions and trade-offs	BACKGROUND: Both economic and ethical perspectives are exerting increasing influence at all levels of mental health policy and practice; yet there is little consensus on how these two different perspectives are to be reconciled or explicitly incorporated into decision-making. AIM: This review article is directed towards a fuller understanding of the complex trade-offs and compromises that are or …
10597	The Development of Best Practice Recommendations to Support the Hiring, Recruitment, and Advancement of Women Physicians in Emergency Medicine	Background: Women in medicine continue to experience disparities in earnings, promotion, and leadership roles. There are few guidelines in place defining organization-level factors that promote a supportive workplace environment beneficial to women in emergency medicine (EM). We assembled a working group with the goal of developing specific and feasible recommendations to support women's professi…
10590	Dementia Assessment and Management	Dementia is a common yet potentially underdiagnosed illness in the long-term care setting. Targeted screening for dementia should be routine practice, as a diagnosis of dementia will have benefits to the care of the patient. Assessment of dementia should proceed in a step-wise approach and should be tailored to the needs of the individual patient. Management of dementia involves care for the cogn…
10470	Physician leadership development at Cleveland Clinic: A brief review	Objective: We aim to describe the rationale for and spectrum of leadership development programs, highlighting experience at a large healthcare institution (Cleveland Clinic, Cleveland, Ohio, USA). Conclusions: Developing leaders is a universal priority to sustain organizational success. In health care, significant challenges of ensuring quality and access and making care affordable are widely sha…
10942	The Community Preceptor Crisis: Recruiting and Retaining Community-Based Faculty to Teach Medical StudentsA Shared Perspective From the Alliance for Clinical Education	Issue: Community-based instruction is invaluable to medical students, as it provides real-world opportunities for observing and following patients over time while refining history taking, physical examination, differential diagnosis, and patient management skills. Community-based ambulatory settings can be more conducive to practicing these skills than highly specialized, academically based pract…
10806	Neuroimaging referral for dementia diagnosis: The specialist's perspective in Ireland	BACKGROUND: Neuroimaging is an increasingly important tool in the diagnostic workup of dementia. Neurologists, geriatricians, and old-age psychiatrists are involved in key tasks in the diagnostic process, frequently referring patients with suspected dementia for neuroimaging. METHODS: The research design was a postal survey of all geriatricians, old-age psychiatrists, and neurologists in the Repu…
10647	Implementation of Behavioral Health Interventions in Real World Scenarios: Managing Complex Change	Introduction: A practice embarks on a radical reformulation of how care is designed and delivered when it decides to integrate medical and behavioral health care for its patients and success depends on managing complex change in a complex system. We examined the ways change is managed when integrating behavioral health and medical care. Method: Observational cross-case comparative study of 19 pri…
10541	Building the Infrastructure for Value at UCLA: Engaging Clinicians and Developing Patient-Centric Measurement	PROBLEM: Evolving payer and patient expectations have challenged academic health centers (AHCs) to improve the value of clinical care. Traditional quality approaches may be unable to meet this challenge. APPROACH: One AHC, UCLA Health, has implemented a systematic approach to delivery system redesign that emphasizes clinician engagement, a patient-centric scope, and condition-specific, clinician-…
10635	ImplementingMACRA implications for physicians and for physician leadership
10723	Learning to listen in primary care: some educational challenges	Effective clinician listening and communicating directly affects patients' health, satisfaction with healthcare, and complaints. This influences healthcare policy and clinician training/assessment. Listening skills and consultation frameworks underpin training but are often poorly used in everyday clinical work. Primary care doctors provide continuity of care using listening skills to develop lon…
10504	The trials, tribulations, and relative success of the ongoing clinical merger of two large academic hospital systems	The North Shore Health System and the Long Island Jewish Medical Center merged in 1997 and now form the third largest not-for-profit academic health care system in the United States. The authors analyze the specific factors responsible for the relative success of the clinical merger, review their merger's initial failures and how they crafted a more pragmatic and appropriate set of guiding princi…
10999	In Ukraine, mistrust of doctors remains high	The article reports on the views of physician Richard Styles on mistrust of doctors in Ukraine as of June 2016. Styles, the chief medical director at the American Medical Center in Kyiv, reportedly believe that there is almost no trust in physicians and among doctors which can be attributed to low wages. Also discussed is the study published in the Ukrainian newspaper "Komsomolskaya Pravda" which…
10960	Adaptation of an Evidence-Based Colorectal Cancer Screening Program Using the Consolidated Framework for Implementation Research	Introduction Federally Qualified Health Centers (FQHCs) provide primary care to low-income and uninsured patients in the United States. FQHCs are required to report annual measurements and provide evidence of improvement for quality measures; effective methods to improve quality in FQHCs are needed. Systems of Support (SOS) is a proactive, mail-based, colorectal cancer screening program that was …
10478	Resident Physicians Improve Nontechnical Skills When on Operating Room Management and Leadership Rotation	BACKGROUND: Anesthesiology residency primarily emphasizes the development of medical knowledge and technical skills. Yet, nontechnical skills (NTS) are also vital to successful clinical practice. Elements of NTS are communication, teamwork, situational awareness, and decision making. METHODS: The first 10 consecutive senior residents who chose to participate in this 2-week elective rotation of op…
10554	Family caregivers as partners in care transitions: The caregiver advise record and enable act	The objective of this Perspective was to provide guidance to hospitalists and hospital clinical leadership on how to implement the Caregiver Advise Record and Enable (CARE) Act, which has been passed into law in 30 US states and territories. Specifically, the objective is 3-fold: (1) increase awareness among hospitalists and encourage them to begin to prepare for implementation, (2) explore the i…
10705	Leadership is a matter of influence	Trusting in leadership' (News Analysis August 14) raises issues beyond whether or not executive directors of nursing should work full time. An effective leader is not bound by clocks or contracts. Given that the RCN has a Clinical Leadership Development Programme, the debate about full-time or part-time nurse executives misses the point. Nurse leaders, whatever hours they may work, are to be foun…
11022	Fecal percutaneous transmission of hepatitis A involving methamphetamine users in Iowa: an interview with Patricia Quinlisk, M.D., M.P.H., State Epidemiologist/Medical Director, Iowa Department of Public Health, and Yvan Hutin, M.D., Epidemic Intelligence Service Officer, Centers for Disease Control and Prevention
10766	Developing Canadian physician: the quest for leadership effectiveness	Purpose The purpose of this study is to discern the physicians' perception of leadership effectiveness in their clinical and non-clinical roles (leadership) by identifying their political skill levels. Design/methodology/approach A sample of 209 Canadian physicians was surveyed using the Political Skills Inventory (PSI) during the period 2012-2014. The PSI was chosen because it assesses leadershi…
10932	Multi-professional clinical leadership training in healthcare A peer-led evaluation of the experience and benefits of the "Darzi Fellowship"	Purpose - The purpose of this paper is to examine the impact of a structured clinical leadership programme on healthcare professionals working within the British National Health Service (NHS). Clinical leadership is now regarded as essential in addressing the complex challenges in the NHS, yet few trainees of any healthcare discipline receive formal training. The study describes a peer-led evalua…
10868	Physician Attitudes About Maintenance of Certification: A Cross-Specialty National Survey	Objectives: To determine physicians' perceptions of current maintenance of certification (MOC) activities and to explore how perceptions vary across specialties, practice characteristics, and physician characteristics, including burnout. Patients and Methods: We conducted an Internet and paper survey among a national cross-specialty random sample of licensed US physicians from September 23, 2015,…
10982	Leading teams during simulated pediatric emergencies: a pilot study	Purpose: Leadership has been identified as a key variable for the functioning of teams and as one of the main reasons for success or failure of team-based work systems. Pediatricians often function as team leaders in the resuscitation of a critically ill child. However, pediatric residents often report having little opportunity to perform in the role of team leader during residency. In order to g…
10602	Sarilumab for the treatment of rheumatoid arthritis	Simon Cooper is interviewed by Ellen Clarke, Commissioning Editor Simon Cooper has >18 years of global experience in the pharmaceutical industry. He joined Sanofi in July 2014 as the Vice President, Global Project Head. In his current position at Sanofi, Dr Cooper is responsible for the clinical development of sarilumab and the worldwide submission in rheumatoid arthritis. He joined Sanofi after …
10781	Hybrid management, organizational configuration, and medical professionalism: evidence from the establishment of a clinical directorate in Portugal	BACKGROUND: The need of improving the governance of healthcare services has brought health professionals into management positions. However, both the processes and outcomes of this policy change highlight differences among the European countries. This article provides in-depth evidence that neither quantitative data nor cross-country comparisons have been able to provide regarding the influence o…
10925	Value-Based Emergency Management	This article touches on the complex and decentralized network that is the US health care system and how important it is to include emergency management in this network. By aligning the overarching incentives of opposing health care organizations, emergency management can become resilient to up-and-coming changes in reimbursement, staffing, and network ownership. Coalitions must grasp the opportun…
10672	Effects of Ill Health on the Service of Scottish Presbyterian Missionaries 1867-1929	The experience of Scottish Presbyterian missionaries serving overseas between 1867 and 1929 was analyzed. Data were compiled during a 4-year postgraduate research program from such sources as the General Assembly Reports of the Foreign Mission Committees of the Church of Scotland, numerous missionary magazines, school records, medical directories, and newspaper and medical journal obituaries. Dat…
10873	Integrative Pain Management Centers in the Military: The Challenges	Objectives: Biomedicine and complementary and alternative medicine are forming new relationships, under the rubric of integrative medicine. Recently, the military has adopted integrative medicine as the model for pain management. An evaluation was conducted on an integrative model for pain management at a major Army medical center to determine the distinct challenges that were encountered during …
10882	Improving mental health service users' with medical co-morbidity transition between tertiary medical hospital and primary care services: a qualitative study	Background: Mental health service users have high rates of medical co-morbidity but frequently experience problems accessing and transitioning between tertiary medical and primary care services. The aim of this study was to identify ways to improve service users' with medical co-morbidity care and experience during their transition between tertiary medical hospitals and primary care services. Met…
10555	Nursing Leadership	Nurse transformational leaders can serve in academic settings and at local, national, international professional nursing organizations and community-based groups. As a transformational leader, nurses can lead in any workplace. According to a study by Stanley (2012), clinical leaders are not sought for their capacity to outline a vision, but for their values and beliefs on display that are easily …
10715	Litigation still relatively uncommon	I read with interest the article on malpractice complaints (analysis September 29). However, I must take issue with the comments made by David Ashton, medical director of BMI Healthcare, when he says 'we live in an extremely litigious environment'.
11099	Developing leadership in nursing: the impact of education and trainingElizabeth A
11056	Building a better research nurse coordinator orientation program	The National Heart, Lung, and Blood Institute (NHLBI) is one of 27 institutes and offices at the National Institutes of Health (NIH) in Bethesda, MD, that supports clinical research for the division of intramural research program. The Office of the Clinical Director is responsible for oversight of the DIR's clinical research portfolio, ensuring compliance with NIH and Department of Health and Hum…
10994	Software Review - Medical Manager, an Office Management-System
10981	Nursing Leadership, Missing Questions, and the Elephant(s) in the Room: Problematizing the Discourse on Nursing Leadership	To expose inconsistencies and contradictions in the nurse leadership literature ("text"), this article adopts a deconstructive approach and draws upon the work of Derrida in examining the text or discourse. What is almost entirely missing in the literature are articles that ask difficult, searching questions that challenge some of the taken-for-granted truths or maxims about nursing leadership. T…
11097	The importance of clinical leadership in the hospital setting
10971	Perceptions of Interns Towards a Module for Teaching Medical Ethics Using the Android Smartphone Application Whatsapp	Introduction of ethics and communication skills into the undergraduate medical curriculum is being contemplated by the medical council of India as a part of competency training. The methods of delivering the content are still in the formative process. Interns experience ethical dilemmas when they step into the real world clinical experiences albeit supervised. Delivering a curriculum to them is p…
10948	A measure of medical tourism destination brand equity	Purpose - Given the increasing dominance of medical tourism on the service economy of some of the developing nations, as a pioneering attempt, this study aims to develop a consumer-based brand equity (CBBE) measurement scale for the medical tourist destinations (city/hospital). Design/methodology/approach - Following the traditional marketing construct development process (qualitative study, puri…
10578	Factors That Distinguish High-Performing Accountable Care Organizations in the Medicare Shared Savings Program	Objective: To identify factors that promote the effective performance of accountable care organizations (ACOs) in the Medicare Shared Savings Program. Data Sources/Study Setting: Data come from a convenience sample of 16 Medicare Shared Savings ACOs that were organized around large physician groups. We use claims data from the Center for Medicaid and Medicare Services and data from 60 interviews …
10931	Sharing the Stories of Racism in Doctoral Education: The Anti-Racism Project	Across-racial group of social work doctoral students engaged in an Anti-Racism Project. Through shared journaling and group discussions, participants explored and interrogated experiences of racism related to doctoral education. A thematic analysis of qualitative data surfaced several themes: experiences with racism as a doctoral student, noticing the presence of White privilege, learning to teac…
10545	Commissioning: Perspectives from the ground	Primary Health Networks (PHNs) have been tasked with two key objectives to be achieved through commissioning. Public value aims can be achieved by developing operational capability in the context of an authorising environment. Public value will need to focus on system level outcomes from multiple perspectives, including a consumer perspective. The authorising environment will require policymakers…
10707	Challenges and opportunities for disinvestment in Australia	Purpose Worldwide, there is significant growth in the cost of (and demand for) healthcare, which often clashes with a requirement to contain expenditure. This duality leads to an increasing need for a systematic approach to disinvestment in health technologies. The purpose of this paper is to consider the challenges and opportunities for disinvestment policy decisions in Australia. It discusses t…
10530	Practical Steps to Integrate Family Voice in Organization, Policy, Planning, and Decision-Making for Socio-Emotional Trauma-Informed Integrated Pediatric Care	This article explores barriers and strategies to achieving family-driven integrated child health care. Family involvement in health system design and reform has become a guiding principle in national and local efforts to improve children's mental health services. In practice, primary care clinicians, staff, and families continue to describe common barriers to integrating family voice. Drawing fro…
10896	A Model of Organizational Context and Shared Decision Making: Application to LGBT Racial and Ethnic Minority Patients	Shared decision making (SDM) occurs when patients and clinicians work together to reach care decisions that are both medically sound and responsive to patients' preferences and values. SDM is an important tenet of patient-centered care that can improve patient outcomes. Patients with multiple minority identities, such as sexual orientation and race/ethnicity, are at particular risk for poor SDM. …
10779	Medical doctors in healthcare leadership: theoretical and practical challenges	BACKGROUND: While healthcare systems vary in their structure and available resources, it is widely recognized that medical doctors play a key role in their adaptation and performance. In this article, we examine recent government and organizational policies in two different health systems that aim to develop clinical leadership among the medical profession. Clinical leadership refers to the engag…
11102	Medical leadership and management reforms in hospitals
10914	Engaging Pediatric Resident Physicians in Quality Improvement Through Resident-Led Morbidity and Mortality Conferences	Background: Increasingly, medical disciplines have used morbidity and mortality conferences (MMCs) to address quality improvement and patient safety (QI/PS), as well as teach systems-based improvement to graduate trainees. The goal of this educational intervention was to establish a pediatric resident physician-led MMC that not only focused on QI/PS principles but also engaged resident physicians…
10761	Why Physician Leaders of Health Care Organizations Should Participate in Direct Patient Care
10594	Decreasing the Hours That Anesthesiologists and Nurse Anesthetists Work Late by Making Decisions to Reduce the Hours of Over-Utilized Operating Room Time	In this special article, we evaluate how to reduce the number of hours that anesthesiologists and nurse anesthetists work beyond the end of their scheduled shifts. We limit consideration to surgical suites where the hours of cases in each operating room (OR) average 8 hours or more per day. Let "allocated hours" refer to the hours into which cases are scheduled, calculated months in advance for e…
10585	Anemia Increases Risk for Falls in Hospitalized Older Adults: An Evaluation of Falls in 362 Hospitalized, Ambulatory, Long-Term Care, and Community Patients	Objective: The objective of this study was to determine if a relationship exists between the presence of anemia and the occurrence of falls during hospitalization in ambulatory older adults from long-term care and community settings. All individuals were hospitalized for acute conditions not related to a fall. Participants: Three hundred sixty-two hospitalized, ambulatory older (59-104 years) adu…
10637	ANTHEM PROVIDES PLATFORM FOR YOUNG PHYSICIAN LEADERS
10823	Complex patients and interprofessional relationships: Perceptions of primary care nurse practitioners and primary care physicians	PURPOSE: The literature describing primary care nurse practitioners (PCNPs) and primary care physicians (PCPs) suggests that PCNPs provide care to patients with less complicated diagnoses than their PCP colleagues. However, other literature suggests the contrary. Therefore, the purpose of this qualitative study was to understand how patients are assigned and cared for by primary care clinicians a…
10661	Future of medical engagement	Although it has long been recognised that doctors play a crucial role in the effectiveness and efficiency of health organisations, patient experience and clinical outcomes, over the past 20 years the topic of medical engagement has started to garner significant international attention. Australia currently lags behind other countries in its heedfulness to, and evidence base for, medical engagement…
10952	Improving Accuracy of Cardiac Electrode Placement Outcomes of Clinical Nurse Specialist Practice	Purpose: The purpose of this quality improvement project was to facilitate a sustainable improvement in the accuracy of cardiac electrode placement for continuous bedside monitoring in intensive care unit patients. Background: Continuous cardiac electrocardiograph monitoring is a standard of practice in critical care areas and is essential to accurate interpretation of cardiac dysrhythmias and ea…
10612	3 Dimensions of Care for Diabetes: Integrating diabetes care into an individual's world	3DFD (3 Dimensions of Care for Diabetes) is an award winning gold-standard model of integrated care, which was developed and evaluated as a sustainable service for improving glycaemic control and reducing diabetes complications in South London's multi-ethnic, socio-economically disadvantaged and growing diabetes population. This service is fully integrated into the diabetes services across Lambet…
10886	Mind and craft: the surgeon Heinrich Klose	Heinrich Klose (1879-1968) studied medicine in Gottingen and Strasbourg. He was trained as a surgeon in Frankfurt am Main by Ludwig Rehn and developed a special interest in thyroid and thymus surgery. In 1924, he became the first professor of surgery at the city hospital in Gdansk. In 1929, in northeastern Germany, he presided over the 38th Conference of the Association of Northwest German Surgeo…
10500	Should i hospitalize my resident with nursing home-acquired pneumonia?	Introduction: Pneumonia is the leading cause of mortality, morbidity, and transfers to acute care facilities among residents of nursing homes. With the expected growth of the nursing home population over the next 30 years, the annual incidence of nursing home-acquired pneumonia (NHAP) is expected to reach 1.9 million cases. Yet there is growing evidence to suggest that the transfer of nursing hom…
10621	The importance of parathyroid hormone and vitamin D status in the treatment of osteoporosis and renal insufficiency	Suboptimal vitamin D status is common in sick, elderly patients and is associated with secondary hyperparathyroidism, increased bone turnover, and accelerated bone loss. Nutritional supplementation of elderly patients with vitamin D and calcium has been associated with a reduction in fractures and falls. Recently, the National Kidney Foundation (NKF) recommended screening parathyroid hormone (PTH…
10758	Medical Education and Global Health Equity	Recent efforts to expand medical training in resource-constrained settings are laudable, but change that transforms health systems will require new educational approaches. Today's physician-leaders need to leverage clinical and global health knowledge with a nuanced understanding of the social forces that impact health, the ability to marshal political will, and the capacity to manage dynamic pro…
11084	The value of the physician executive role to organizational	With the growing importance of medical management as a component of health care delivery, it is important to understand the extent to which physician executives assist their organizations in the provision of health care that is efficient and of high quality. To date, research on the role of physician executives in large health care organizations has been limited. This research attempts to address…
10589	To Treat or Not To Treat, That Is the Question: Proceedings of the Quebec Symposium for the Treatment of Osteoporosis in Long-Term Care Institutions, Saint-Hyacinthe, Quebec, November 5, 2004	Objectives: Patients in long-term care institutions (LTCI) are especially at risk for osteoporotic fractures owing to their lack of mobility, poor nutrition, and limited sun exposure. Previous reports have shown that osteoporosis is underdiagnosed and undertreated in LTCI despite the high incidence of osteoporotic fractures in these settings. This document has been developed to assist clinicians …
11010	Shaping the future of the NHS: lessons from Fellows in Leadership	Clinical leadership is a primary focus of the emerging NHS. The Health and Social Care Bill 2011 places great emphasis on clinicians driving the proposed redesign of the NHS, through clinically led commissioning groups, and service transformation underpinned by the Quality, Innovation, Productivity and Prevention (QIPP) programme. There are multiple opportunities for in-depth leadership developme…
10747	Medical director of Cornwall trust is first to be struck off for management failings
10774	Seven charges against medical director accused of failing to protect patients are thrown out
10776	Former medical director faces claims that he failed to act over concerns about doctor
10542	Physicians at the executive table	This article explores factors that influence decision-making by physician leaders, particularly at the executive level. Most physician leaders maintain their clinical practices and some may also have active academic careers, resulting in multiple accountabilities. Managing these accountabilities requires expenditure of time and energy. Other members of the executive team may also bear multiple ac…
10497	PHYSICIAN LEADERS' ROLES IN SUPPLY CHAIN MANAGEMENT
10674	How to implement Illness Management and Recovery (IMR) in mental health service settings: evaluation of the implementation strategy	BACKGROUND: The purpose of this study was to evaluate the implementation strategy used in the first-phase of implementation of the Illness Management and Recovery (IMR) programme, an intervention for adults with severe mental illnesses, in nine mental health service settings in Norway. METHODS: A total of 9 clinical leaders, 31 clinicians, and 44 consumers at 9 service settings participated in th…
11037	HOW PHYSICIAN LEADERS CAN SUCCESSFULLY RESOLVE TEAM CONFLICTS	Physicians leaders, especially chief medical officers, department chairs, medical directors and service chiefs need to be able to recognize when conflicts within clinical teams impede them from successfully completing their clinical tasks and objectives. The goals of high-reliability teams and organizations for enhanced patient safety and improved health care outcomes require that teams have the …
10727	Disruptive physician behaviors and their impact on patient care in a health insurance hospital in Alexandria, Egypt	BACKGROUND: Disruptive behavior is the use of inappropriate words, actions, or inactions by physicians that interferes with their ability to function well with others. It is a current problem in the medical profession and has become a focus of public health attention due to its destructive impact on hospital staff, institutions, and quality patient care. AIM: The aim of the present study was to e…
10532	Open and closed models of intensive care unit have different influences on infectious complications in a tertiary care center: A retrospective data analysis	Infectious complications in the intensive care unit (ICU) are associated with higher morbidity, mortality, and increased health care use. Here, we report the results of implementing 2 different models (open vs closed) on infectious complications in the ICU. The closed ICU model was associated with 52% reduction in ventilator-associated pneumonia rate (Pâ€‰=â€‰.038) and 25% reduction in central li…
10563	A Qualitative process evaluation of training for non-physician clinicians/ associate clinicians (NPCs/ACs) in emergency maternal, neonatal care and clinical leadership, impact on clinical services improvements in rural Tanzania: The ETATMBA project	Objectives: The Enhancing Human Resources and Use of Appropriate Training for Maternal and Perinatal Survival in sub-Saharan Africa (ETATMBA) project is training non-physician clinicians as advanced clinical leaders in emergency maternal and newborn care in Tanzania and Malawi. The main aims of this process evaluation were to explore the implementation of the programme of training in Tanzania, ho…
10469	Can training non-physician clinicians/associate clinicians (NPCs/ACs) in emergency obstetric, neonatal care and clinical leadership make a difference to practice and help towards reductions in maternal and neonatal mortality in rural Tanzania? The ETATMBA project	Objectives: During late 2010, 36 trainees including 19 assistant medical officers (AMOs) 1 senior clinical officer (CO) and 16 nurse midwives/nurses were recruited from districts across rural Tanzania and invited to join the Enhancing Human Resources and Use of Appropriate Technologies for Maternal and Perinatal Survival in the sub-Saharan Africa (ETATMBA) training programme. The ETATMBA project …
10913	A critical hybrid realist-outcomes systematic review of relationships between medical education programmes and communities: BEME Guide No. 35	Background: The relationships between medical schools and communities have long inspired and troubled medical education programmes. Successive models of community-oriented, community-based and community-engaged medical education have promised much and delivered to varying degrees. A two-armed realist systematic review was undertaken to explore and synthesize the evidence on medical school-communi…
11076	Vantage point - Supporting leadership	WHEN CRITICALLY evaluating leadership frameworks to consider how well they support the development of leadership in practice, I reviewed the NHS Leadership Academy's Clinical Leadership Competency Framework (2011) document, which was designed for front line clinicians to help them develop their leadership competencies.
10750	Addressing current and future challenges for the NHS: the role of good leadership	Purpose This paper aims to describe and analyse some of the ways in which good leadership can enable those working within the National Health Service (NHS) to weather the changes and difficulties likely to arise in the coming years, and takes the format of an essay written by the prize-winner of the Faculty of Medical Leadership and Management's Student Prize. The Faculty of Medical Leadership an…
10739	Intentional Modelling: A Process for Clinical Leadership Development in Mental Health Nursing	Clinical leadership is becoming more relevant for nurses, as the positive impact that it can have on the quality of care and outcomes for consumers is better understood and more clearly articulated in the literature. As clinical leadership continues to become more relevant, the need to gain an understanding of how clinical leaders in nursing develop will become increasingly important. While the a…
11029	PHYSICIAN LEADER COMPENSATION SHOWS SLOW GROWTH, ADVANCED DEGREES, CERTIFICATION PROVIDE A BOOST	Total median compensation for physician leaders in 2016 reached $350,000, a two-year increase of 8% from $325,000 reported in 2013, according to results of this year's Physician Leadership Compensation Survey by Cejka Executive Search and the American Association for Physician Leadership. The survey was completed by 2,353 respondents and, although compensation trends have been fairly consistent o…
10958	Working in the Same Sector, in the Same Organization and in the Same Occupation: Similarities and Differences Between Women and Men Physicians' Work Climate and Health Complaints	Due to the segregated labor market, gender differences in health are often confounded by factors such as sector or occupation. This study explored similarities and differences in work climate and health complaints among women and men working in the same sector, in the same organization, and in the same occupation. First, work climate and health complaints were compared between women and men. Seco…
11112	Self-perceived leadership behaviors of clinical ladder nurses
10824	Barriers to shared decision making in mental health care: qualitative study of the Joint Crisis Plan for psychosis	BACKGROUND: Despite increasing calls for shared decision making (SDM), the precise mechanisms for its attainment are unclear. Sharing decisions in mental health care may be especially complex. Fluctuations in service user capacity and significant power differences are particular barriers. OBJECTIVE AND DESIGN: We trialled a form of facilitated SDM that aimed to generate patients' treatment prefer…
10658	Doctors' engagements with patient experience surveys in primary and secondary care: a qualitative study	BACKGROUND: Patient experience surveys are increasingly important in the measurement of, and attempts to improve, health-care quality. To date, little research has focused upon doctors' attitudes to surveys which give them personalized feedback. AIM: This paper explores doctors' perceptions of patient experience surveys in primary and secondary care settings in order to deepen understandings of h…
10539	Maternal deaths from bleeding associated with caesarean delivery: A national emergency	Maternal deaths associated with caesarean deliveries (CDs) have been increasing in South Africa over the past decade. The objective of this report is to bring national attention to this increasing epidemic of maternal deaths due to bleeding associated with CD in the majority ofprovinces of the country. Individual chart reviews of women who died from bleeding at or after CD show that 71% had avoid…
10784	Maternal deaths from bleeding associated with caesarean delivery: A national emergency	Maternal deaths associated with caesarean deliveries (CDs) have been increasing in South Africa over the past decade. The objective of this report is to bring national attention to this increasing epidemic of maternal deaths due to bleeding associated with CD in the majority of provinces of the country. Individual chart reviews of women who died from bleeding at or after CD show that 71% had avoi…
10977	Successful recommissioning of community diabetes services in West Hampshire	Introduction: The West Hampshire Community Diabetes Service replaced traditional hospital-based diabetes outpatients in 2010 and has been successfully recommissioned, one of the first community diabetes services to complete the commissioning cycle. Method: The successful introduction of traditional diabetes services into the community requires clear leadership and a strategic vision. Unlike many …
11110	The National Clinical Leadership Needs Analysis Study
11104	Developing skills in clinical leadership for ward sisters
10502	A new mode of organizing in health care? Governmentality and managed networks in cancer services in England	We explore the argument that a new mode of health care organizing is emerging which moves beyond the established professional dominance versus New Public Management (NPM) debate. We review Foucault's work on 'governmentality', as applied to health care organizations. We specify two specific Foucauldian themes (the power/knowledge nexus in Evidence Based Medicine (EBM); and the technologies of the…
10855	Improving Leadership Skills in Physicians: A 6-Month Retrospective Study	The complex medical environment of today calls for physicians to have an array of leadership skills in addition to a thorough knowledge of their specific practice areas. The American College of Obstetrics and Gynecologists (ACOG) Robert C. Cefalo National Leadership Institute is a 3.5-day intensive leadership development course targeted to physician leaders. A group of 37 physicians completed the…
11009	Management systems, patient quality improvement, resource availability, and substance abuse treatment quality	Objective: To examine the relationships among general management systems, patient-focused quality management/continuous process improvement (TQM/CPI) processes, resource availability, and multiple dimensions of substance use disorder (SUD) treatment.Data Sources/study Setting: Data are from a nationally representative sample of 221 SUD treatment centers through the National Treatment Center Study…
11011	A case study to describe and evaluate the experiences of a final year medical student undertaking an eight-week management and leadership placement	The Medical Leadership Competency Framework (MLCF) and the General Medical Council's (GMC) Leadership and Management For All Doctors guidance describe the leadership competences doctors need in order to become more actively involved in the planning, delivery and transformation of health services. It is therefore important that medical students are aware of these requirements as part of undergradu…
10928	Attention-Deficit/Hyperactivity Disorder and Successful Completion of Anesthesia Residency: A Case Report	Cognitive and physical disabilities among anesthesia residents are not well studied. Cognitive disabilities may often go undiagnosed among trainees, and these trainees may struggle during their graduate medical education. Attention-deficit/hyperactivity disorder (ADHD) is an executive function disorder that may manifest as lack of vigilance, an inability to adapt to the rapid changes associated w…
10751	An evaluation of a frontline led quality improvement initiative	Purpose The Edmonton Zone, one of five Zones in Alberta Health Services (the health system in the province of Alberta, Canada), established a quality management framework (QMF) as a means to improve the delivery of high quality health care in the spring of 2014. The purpose of this research study was to understand the factors that facilitated or hindered the implementation of a quality improvemen…
10516	Leadership and teamwork in trauma and resuscitation	Introduction: Leadership skills are described by the American College of Surgeons' Advanced Trauma Life Support (ATLS) course as necessary to provide care for patients during resuscitations. However, leadership is a complex concept, and the tools used to assess the quality of leadership are poorly described, inadequately validated, and infrequently used. Despite its importance, dedicated leadersh…
10629	From staff nurse to nurse consultant. Clinical leadership part 3: developing your leadership style
10630	From staff nurse to nurse consultant. Clinical leadership part 1: leadership or management?
10632	Clinical leadership part 2: leadership styles
10571	The impact of facility characteristics on the use of antipsychotic medications in nursing homes: A cross-sectional study	Background: Antipsychotic medications (APMs) are commonly prescribed in nursing homes (NHs) and their excessive use raises concerns about the quality of care. They are often seen as "chemical restraints", and were shown to increase morbidity and mortality risks in NH residents. The objective of this study was to investigate the variability in prevalence in APM use in a sample of Israeli NHs and t…
10482	Curriculum reform for residency training: competence, change, and opportunities for leadership	Purpose: Certain pressures stemming from within the medical community and from society in general, such as the need for increased accountability in resident training and restricted resident duty hours, have prompted a re-examination of methods for training physicians. Leaders in medical education in North America and around the world champion competency-based medical education (CBME) as a solutio…
10846	Primary care physician perspectives on reimbursement for childhood immunizations	OBJECTIVES: The purpose of this research was to explore physicians' attitudes and behaviors related to vaccine financing issues within their practice. Amid the increasing number of vaccine doses recommended for children and adolescents, anecdotal reports suggest that physicians are facing increasing financial pressures from vaccine purchase and administration and may stop providing vaccines altog…
10748	The impact of the Hand Hygiene New Zealand programme on hand hygiene practices in New Zealand's public hospitals	AIM: To detail the progress made by Hand Hygiene New Zealand (HHNZ) since 2011 and also describe the challenges experienced along the way and the factors required for delivery of a successful hand hygiene programme at a national level. METHOD: HHNZ is a multimodal culture-change programme based on the WHO '5 moments for hand hygiene' approach. The key components of the programme include clinical …
11106	Tool for developing clinical leadership
11091	Prison health care developing leadership through clinical supervision: Clinical supervision is promoted as a method of ensuring safe and accountable practice in â€¦
10842	Leadership development programs for physicians: a systematic review	BACKGROUND: Physician leadership development programs typically aim to strengthen physicians' leadership competencies and improve organizational performance. We conducted a systematic review of medical literature on physician leadership development programs in order to characterize the setting, educational content, teaching methods, and learning outcomes achieved. METHODS: Articles were identifie…
10852	Security infrastructure in German emergency departments. Results from an online survey of DGINA members	International publications report a high frequency of physical violence of patients and visitors against staff in emergency departments (EDs). Comparable data for Germany are rare, as is knowledge about security infrastructure and useful interventions to defend and prevent violence. The objective of this explorative study was to estimate the frequency and nature of violence in German EDs and to d…
10641	Multimodal pediatric pain management (part 2)	Dr Stefan Friedrichsdorf speaks to Commissioning Editor Jade Parker: Stefan Friedrichsdorf, MD, is medical director of the Department of Pain Medicine, Palliative Care and Integrative Medicine at Children's Hospitals and Clinics of Minnesota in Minneapolis/St Paul, MN, USA, home to one of the largest and most comprehensive programs of its kind in the country. The pain and palliative care program …
10646	Four steps to eliminate or reduce pain in children caused by needles (part 1)	Dr Stefan Friedrichsdorf* speaks to Jade Parker, Commissioning Editor: Stefan J Friedrichsdorf, MD, is medical director of the Department of Pain Medicine, Palliative Care and Integrative Medicine at Children's Hospitals and Clinics of Minnesota, Minneapolis/St Paul, MN, USA, home to one of the largest and most comprehensive programs of its kind in the country. The interdisciplinary pain team is …
10643	Association of Hospital Resources and Imaging Choice for Appendicitis in Pediatric Emergency Departments	OBJECTIVE: Abdominal pain and concern for appendicitis are common chief complaints in patients presenting to the pediatric emergency department (PED)1 . Although many professional organizations recommend decreasing use of CT and choosing ultrasound as first line imaging for pediatric appendicitis, significant variability persists in imaging utilization2,3,4 . This study investigated practice vari…
10484	A survey of views and practice patterns of dialysis medical directors toward end-of-life decision making for patients with end-stage renal disease	Background: Patients with end-stage renal disease report infrequent end-of-life discussions, and nephrology trainees report feeling unprepared for end-of-life decision making, but the views of dialysis medical directors have not been studied. Aim: Our objective is to understand dialysis medical directors' views and practice patterns on end-of-life decision making for patients with ESRD. Design: W…
10588	Eliciting Goals of Care in a Nursing Home	Objectives: To identify enablers and barriers facing providers and staff in initiating Goals of Care (GOC) discussions with patients in the nursing home. Design: Qualitative methods, one-on-one interviews. The interviews began with eliciting the participant's definition of GOC. The open-ended questions were designed to assess recent experience and satisfaction with the participant's role in the G…
10760	Identifying the conditions needed for integrated knowledge translation (IKT) in health care organizations: qualitative interviews with researchers and research users	BACKGROUND: Collaboration among researchers and research users, or integrated knowledge translation (IKT), enhances the relevance and uptake of evidence into policy and practice. However, it is not widely practiced and, even when well-resourced, desired impacts may not be achieved. Given that large-scale investment is not the norm, further research is needed to identify how IKT can be optimized. …
10854	Collaboration with Regulators to Support Quality and Accountability Following Medical Errors: The Communication and Resolution Program Certification Pilot	Objective. Communication and resolution programs (CRPs) involve institutions responding to adverse events using transparency with patients, event analysis, recurrence prevention, and compensation. Collaboration with regulators around CRPs could enhance health care quality. Setting and Participants. Health care institutions, liability insurers, and the Medical Quality Assurance Commission (MQAC, b…
10511	Surgery of the hallux valgus in an ambulatory setting: a liability risk?	Introduction: The primary objective of the study is to make an inventory of malpractice in hallux valgus surgery in an ambulatory setting and to identify the patient characteristics for a higher risk of malpractice. The secondary objective is creating a methodology for analyzing the medicolegal aspects of a surgery in day case comparing with hospitalization. Materials and methods: The database of…
10648	Clinical perspective: creating an effective practice peer review process-a primer	Peer review serves as an important adjunct to other hospital quality and safety programs. Despite its importance, the available literature contains virtually no guidance regarding the structure and function of effective peer review committees. This Clinical Perspective provides a summary of the purposes, structure, and functioning of effective peer review committees. We also discuss important leg…
10518	Ten myths about decision-making capacity	As a matter of practical reality, what role patients will play in decisions about their health care is determined by whether their clinicians judge them to have decision-making capacity. Because so much hinges on assessments of capacity, clinicians who work with patients have an ethical obligation to understand this concept. This article, based on a report prepared by the National Ethics Committe…
10978	Hospital Executives' Perceptions of End-of-Life Care	Hospital executives are key stakeholders in the hospital setting. However, despite extensive medical and nursing literature on the importance of end-of-life (EOL) care in hospitals, little is known about hospital executives' perceptions of the provision of EOL care in their facilities. The objective of this study was to capture hospital executives' perceptions of the provision of EOL care in the …
10892	"Comparing the incomparable": Hospital costing and the art of medicine in post-war Britain	This paper examines the relationship between medical and hospital accounting discourses during the two decades after the 1946 National Health Service (NHS) Act for England and Wales. It argues that the departmental costing system introduced into the NHS in 1957 was concerned with the administrative aspects of hospital costliness as contemporary hospital accountants suggested that the perceived in…
10769	Exploring valid and reliable assessment methods for care management education	Purpose It is assumed that the use of valid and reliable assessment methods can facilitate the development of medical residents' management and leadership competencies. To justify this assertion, the perceptions of an expert panel of health care leaders were explored on assessment methods used for evaluating care management (CM) development in Dutch residency programs. This paper aims to investig…
10755	Determinants of using (non-)fluoroscopy-guided positioning for radiographs: a case study research	This study examines the determinants of using (non-)fluoroscopy-guided positioning (FGP) for radiographs, in order to improve the use of non-FGP imaging techniques. We focused on knowledge and attitudes of radiographers and radiologists with respect to applying non-FGP in radiography and organizational factors. We analyzed data from an in-depth multiple case study that includes observations and f…
10850	Understanding Nurse Consultant role engagement in metropolitan and rural contexts	Background: Role ambiguity is known to impact negatively on role effectiveness. Nurse Consultants (NCs) are clinical leaders in Australia and similar roles exist internationally. Factors that lead to role ambiguity for NCs include dynamic and complex health care contexts and roles. To reduce ambiguity there is an urgent need to demonstrate NCs' contribution to health care outcomes. Aim: This pape…
11020	When the nursing home resident with advanced dementia stops eating: what is the medical director to do?
10975	Use of Six Sigma for Eliminating Missed Opportunities for Prevention Services	Delivery of primary care preventative services can be significantly increased utilizing Six Sigma methods. Missed preventative service opportunities were compared in the study clinic with the community clinic in the same practice. The study clinic had 100% preventative services, compared with only 16.3% in the community clinic. Preventative services can be enhanced to Six Sigma quality when the n…
10972	Measuring organisational-level Aboriginal cultural climate to tailor cultural safety strategies	Introduction: Australian medical schools have taken on a social accountability mandate to provide culturally safe contexts in order to encourage Aboriginal and Torres Strait Islander people to engage in medical education and to ensure that present and future clinicians provide health services that contribute to improving the health outcomes of Aboriginal and Torres Strait Islander peoples. Many p…
10693	Community cancer control task forces in Rhode Island	1038 Background: Despite Rhode Island (RI) being a small State geographically, its population is strongly community centric. Recognizing this problem, cancer education and resources must address each community's needs. METHODS: The State Legislature in 2000 recommended that Community Cancer Control Task Forces (CCCTF) be developed in each of the 39 cities and towns in RI and asked the Rhode Islan…
10564	Acute Stroke: Current Evidence-based recommendations for prehospital care	Introduction: In the United States, emergency medical services (EMS) protocols vary widely across jurisdictions. We sought to develop evidence-based recommendations for the prehospital evaluation and treatment of a patient with a suspected stroke and to compare these recommendations against the current protocols used by the 33 EMS agencies in the state of California. Methods: We performed a liter…
10550	Pediatric Patient Blood Management Programs: Not Just Transfusing Little Adults	Red blood cell transfusions are a common life-saving intervention for neonates and children with anemia, but transfusion decisions, indications, and doses in neonates and children are different from those of adults. Patient blood management (PBM) programs are designed to assist clinicians with appropriately transfusing patients. Although PBM programs are well recognized and appreciated in the adu…
10908	Choosing wisely-against overuse in healthcare systems-activities in Germany and Austria in geriatric medicine	In 2012, the American Board of Internal Medicine (ABIM) Foundation initiated the Choosing Wisely campaign to promote discussion between physicians and patients (or proxies) on decision-making in medicine, and to reduce the use of procedures and therapies which are not necessary, or harmful to patients. The American Geriatrics Society (AGS), the American Medical Directors Association and the Socie…
10973	Envisioning a Future Governance and Funding System for Undergraduate and Graduate Medical Education	Funding for graduate medical education (GME) and undergraduate medical education (UME) in the United States is being debated and challenged at the national and state levels as policy makers and educators question whether the multibillion dollar investment in medical education is succeeding in meeting the nation's health care needs. To address these concerns, the authors propose a novel all-payer …
10955	Development of a curriculum for advanced nurse practitioners working with older people with frailty in the acute hospital through a modified Delphi process	Background: advanced nurse practitioners (ANPs) are experienced nurses who undertake some activities traditionally performed by medical staff. There are four pillars of advanced practice: advanced clinical skills, leadership, education and research. ANPs are starting to specialise in the management of older adults with frailty in the acute hospital. However, the role and competencies required for…
11044	PHYSICIAN LEADERS AND SELF-COACHING: 4 KEY QUESTIONS	In today's increasingly complex health care environment, many physician leaders are finding themselves in new roles or looking for ways to be more effective in their current positions. Health care is in a period of transformational change that is raising the bar for health care leadership skills, particularly in the area of managing complexity and ambiguity. In their experience as executive coach…
10663	Safety Perceptions of Health Care Leaders in 2 Canadian Academic Acute Care Centers	OBJECTIVES: An estimated 7.4% of patients admitted to acute care facilities in Canada experience injury or death due to health care mishaps, and 38% of these events are deemed preventable. Commitment of executive leaders to a culture of safety is important for the reduction of risk to Canadian patients. The purpose of this study was to examine the safety climate from a leader's perspective in 2 C…
10894	A theory of expert leadership (TEL) in psychiatry	Objective: Leaders' technical competence - expert knowledge' - has been shown in many settings to be associated with better organizational performance. In universities, for example, there is longitudinal evidence that research-focused scholars make the best leaders; results from a hospital study show that doctors instead of professional managers are most closely associated with the best performin…
10858	Organizational Characteristics of Veterans Affairs Clinics With High and Low Utilization of Clozapine	Objective: Twenty to thirty percent of patients with schizophrenia experience treatment resistance. Clozapine is the only medication proven effective for treatment-resistant schizophrenia. However, in most settings less than 25% of patients with treatment-resistant schizophrenia receive clozapine. This study was conducted to identify facilitators of and barriers to clozapine use to inform develop…
10930	Shifting norms and expectations for medical school leaders: a textual analysis of career advertisements 2000-2004 cf. 2010-2014	Leadership norms and expectations are continually evolving in higher education. Medical education is no exception to that trend, but shifts over time are intangible and difficult to measure. To explore emerging changes, the authors conducted a textual analysis of published career advertisements from 2000-2004 and 2010-2014. While a number of common themes united both time frames, new expectations…
10937	Simulating the physician as healthcare manager: An innovative course to train for the manager role	Introduction: During their formal studies medical students acquire extensive medical expertise. However, the medical profession demands additional competencies, such as those involved in efficient resource allocation, business administration, development, organization, and process management in the healthcare system. At present students are not sufficiently prepared for the physician's role as ma…
10768	Can complexity science inform physician leadership development?	Purpose The purpose of this paper is to describe research that examined physician leadership development using complexity science principles. Design/methodology/approach Intensive interviewing of 21 participants and document review provided data regarding physician leadership development in health-care organizations using five principles of complexity science (connectivity, interdependence, feedb…
10472	Clinical Leadership: A Call to Action	Clinical nurses are expected to assume leadership roles to enhance patient care and assure efficient work processes. Dimensions of clinical leadership and the essential knowledge and skills of the clinical leader are described.
10665	Doctors' attitudes towards prescribing opioids for refractory dyspnoea: a single-centred study	OBJECTIVE: Dyspnoea is a distressing and common symptom in palliative care. There is evidence that opioids can improve the experience of dyspnoea. Limited data suggest that doctors' attitudes may be a barrier to prescribing opioids for the relief of refractory dyspnoea. This study explored UK hospital doctors' experience of, and attitudes towards, prescribing opioids for refractory dyspnoea in ad…
10917	Insights on leadership from early career nurse academics: findings from a mixed methods study	AimTo explore the perceptions of early career nursing academics on leadership in academia. BackgroundThere is growing emphasis on leadership capacity building across all domains of nursing. However, there is limited evidence on leadership capacity in early career academics. This study tested an intervention to develop leadership capacity amongst early career nursing academics in two Australian un…
10856	Paying hospitals for quality: can we buy better care?	Economic theory predicts that changing financial rewards will change behaviour. This is valid in terms of service use; higher costs reduce health care use. It should follow that paying more for quality should improve quality; however, the research evidence thus far is equivocal, particularly in terms of better health outcomes. One reason is that "financial incentives" encompass a range of payment…
10697	Christine Hancock column	A consultation exercise to ask the public for ideas was carried out earlier this year as part of the drive to modernise the health service. The return of matron was what the people said they wanted. The government interpreted this, and so did we, as a demand for strong clinical leadership and duly pledged to meet this popular request for 'modern matrons'.
11082	Quality in health care: medical or managerial?	The notion that the introduction of total quality management in the public health care sector indicates a conceptual break with a tradition in which the authority to define and interpret the meaning of medical practice has been located solely within the medical profession is examined.
10687	Cut management posts rather than front line jobs	I recently saw an alert on the RCN's Frontline First website: 'Whittington Health NHS is proposing to reduce its senior management staff by 13 posts, of which five posts are clinical/medical directors.'
11078	SPECIALISTS	In an interview, Carol Hargreaves, clinical standards manager at Atos Healthcare, talked about the role of the clinical standards manager. According to Hargreaves, the clinical standards manager should be a qualified nurse and be on the professional register of the Nursing and Midwifery Council. In addition, the post holder must have a postgraduate-level qualification in OH. The post holder shoul…
10642	An Observational Study of Provider Perspectives on Alternative Payment Models	Over the past decade, reimbursement in the US health care system has undergone rapid transformation. The Affordable Care Act and the Medicare Access and CHIP Reauthorization Act are some of the many changes challenging traditional modes of practice and raising concerns about practitioners' ability to adapt. Recently, physician satisfaction was proposed as an addition to the Triple Aim in acknowle…
10898	Untangling approaches to management and leadership across systems of medical education	Aims: How future doctors might be educated and trained in order to meet the population and system needs of countries is currently being debated. Incorporation of a broad range of capabilities, encompassed within categories of management and, increasingly, leadership, form part of this discussion. The purpose of this paper is to outline a framework by which countries' progress in this area might b…
10628	Clinical leadership team
10869	Implementation of a pharmacist career ladder program	Purpose. The implementation and outcomes of a pharmacist career ladder program (PCLP) at a tertiary care, academic medical center are described. Summary. A PCLP was developed at Yale-New Haven Hospital to guide career development, motivate staff to perform beyond their daily tasks and responsibilities, and recognize and retain high performers through professional advancement. The PCLP advancement…
10736	Yes Doctors, You Were Right. The Data Were Wrong: One Organization's Data Quality Journey	In 2012, publicly released reports indicated that the health outcomes at St. Joseph's Health Centre, Toronto (SJHC), may not be of the same quality when compared with those at peer hospitals. This surprised the leaders within the organization given that SJHC had a sound reputation for quality and patient safety within the sector. As a result, SJHC's senior management and medical leadership identi…
10853	Management Competence in Leading Positions in Clinical Surgery - What Does a Surgeon Need to Know?	Background: Surgeons, more than other specialists, are required to combine high medical expertise with management competence. This is due to changing environments, new demands with respect to quality, the ongoing discussion on increased performance in the context of questionable target agreements, an increasing tendency of university hospitals and other departments and clinics to recruit leading …
10584	Building a Physician Culture for Healthcare Transformation: A Hospital's Leadership Challenge	Engaging and integrating physicians has become the veritable "brass ring" for many hospital systems: many attempts and few actual wins. This is especially true in California's managed care environment and for public entities such as Palomar Health in Escondido, California. Our commitment to engage and integrate physicians continues to be a vital element of a larger cultural shift toward delivery …
10639	Five Ideas for the Development of Successful Physician Leaders
10640	Developing Physician Leaders Through Professional Associations
11057	Reducing Physician Burnout Through Engagement	The questions in one survey might emphasize negative emotions and find that physicians are indeed an unhappy group, whereas the questions in another survey might lead to a less negative view. Because the questions are not available online, however, it is difficult to directly test this theory. While these features seem reasonable as signs of burnout, their recognition will be challenging for seni…
10633	BALANCING SCIENCE AND SERVICE: THE PHYSICIAN LEADER'S ROLE
11038	COACHING OTHER PHYSICIANS THROUGH DIFFICULT CONVERSATIONS	Few physicians were taught the softer skills necessary for leadership and management. Many of of them would rather fall off a horse than have a difficult conversation with a colleague. It is important for physician leaders to master challenging conversations with colleagues and then to teach our evolving physician leaders these skills. Time, place, content and tone of the conversation are importa…
10881	Differing perceptions of safety culture across job roles in the ambulatory setting: analysis of the AHRQ Medical Office Survey on Patient Safety Culture	Background Experts in patient safety stress the importance of a shared culture of safety. Lack of consensus may be detrimental to patient safety. This study examines differences in patient safety culture perceptions among providers, management and staff in a large national survey of safety culture in ambulatory practices in the USA. Methods The US Agency for Healthcare Research and Quality Medica…
10872	Potentially inappropriate medication use in elderly care in Burkina Faso	Introduction: Chronic diseases and age-related multimorbidity are emerging problems in sub-Saharan Africa. Management of these conditions is associated with inappropriate use of medications. However, the reasons for this inappropriate use in health care facilities have not been sufficiently elucidated to propose corrective actions. Methods: We carried out a qualitative study from August to Decemb…
11005	IMPROVED DOCUMENTATION OF DELIRIUM AND CAPACITY ASSESSMENTS IN THE MEDICAL RECEIVING UNIT	Evidence-base: Patients over the age of 65 admitted to acute hospital services are at high risk of having delirium. Delirium is associated with increased length of hospital stay, poorer functional recovery and increased risk of mortality. UK NICE guidelines recommend the use of the short confusion assessment method (S-CAM) for all patients at risk within 24 hours of hospital admission.Change stra…
10903	Carbon Monoxide Poisonings from Forklift Use During Produce Packing Operations	In August 2013, the North Carolina Division of Public Health investigated a carbon monoxide (CO) exposure on a farm. Two employees were overcome by CO and lost consciousness while using a propane-powered forklift to load produce into a refrigerated trailer backed up to a warehouse. One employee died, and the second employee was admitted to the hospital for hyperbaric oxygen treatment. Eighteen pe…
10576	Impact of Symptoms and Care Practices on Nursing Home Residents at the End of Life: A Rating by Front-line Care Providers	Objectives: Burdensome symptoms and potentially inappropriate care practices are common at the end of life for nursing home residents. Appropriately managing symptoms and limiting aggressive care practices is key to high-quality end-of-life care. Little research is available, however, on the opinions of nursing home care providers about the impact of symptoms and practices for both residents and …
10625	The Application of Evidence-Based Principles of Care in Older Persons (Issue 4): Pain Management	A systematic approach to assessment, detection, and early intervention is essential for optimal pain management in the nursing home patient.2,7,52 The use and implementation of guidelines for the elderly can support the clinician in appropriately treating pain. As the aging American population continues to increase along with the conditions contributing to pain, pain management will become increa…
10682	Successful factors to prevent pressure ulcers - an interview study	AIMS AND OBJECTIVES: To explore successful factors to prevent pressure ulcers in hospital settings. BACKGROUND: Pressure ulcer prevalence has been recognised as a quality indicator for both patient safety and quality of care in hospital and community settings. Most pressure ulcer can be prevented if effective measures are implemented and evaluated. The Swedish Association of Local Authorities and…
10891	More Than Reducing Complexity: Canadian Specialists' Views of the Royal College's Maintenance of Certification Framework and Program	Introduction: Maintenance of Certification (MOC) programs are facing competing pressures from physicians and regulators to design and deliver systems that ensure physicians sustain or maintain competence postcertification. Adding to these pressures is an emerging discourse of dissatisfaction by physicians participating in MOC programs suggesting physicians themselves are seeking programs that are…
10581	Implementation of Evidence-Based Practice and Organizational Performance	Administrators of mental health services may expect evidence-based practice (EBP) to offer strategic benefits. Existing theory suggests that the benefits of implementing EBP vary by organizational characteristics. This paper presents a conceptual framework for considering how implementation impacts organizational performance. The framework is developed as a system dynamics simulation model based …
10523	"The Way We Do Things Around Here": An International Comparison of Treatment Culture in Nursing Homes	Objectives: In this study, we sought to measure treatment culture (beliefs, values, and normative practices associated with medication prescribing and administration) in two samples of nursing homes (in Northern Ireland and New Zealand) and to document the range of scoring achieved by staff in both countries. Responses between nurse managers and registered nurses were also compared. Design: A cro…
10492	Impact of clinical leadership in teams' course on quality, efficiency, responsiveness and trust in the emergency department: Study protocol of a trailing research study	Introduction Clinical leadership has long been recognised as critical for optimising patient safety, quality of care and interprofessional teamwork in busy and stressful healthcare settings. There is a need to compensate for the absence of the conventional mentor-to-apprentice transfer of clinical leadership knowledge and skills. While young doctors and nurses are increasingly proficient in medic…
11103	A qualitative and quantitative study of medical leadership and management: experiences, competencies, and development needs of doctor managers in the United â€¦
10657	A comparison of experiences, competencies and development needs of doctor managers in Kenya and the United Kingdom (UK)	PURPOSE: The purpose of the research was to explore and compare the experiences, leadership and management competencies and development needs of doctor managers in Kenya and the UK. DESIGN/METHODOLOGY: A comparative study d258esign involving fieldwork in Kenya and the UK was adopted. Data were collected using a multi-method approach: qualitative interviews and a survey with doctor managers. The t…
10495	The residency-MBA program: A novel approach to training physician leaders
10794	The first competency-based higher education programme for midwives in the South Asian region--Pakistan	Midwives in Pakistan and the South Asian region who complete a diploma program face many challenges for career growth and development. The absence of higher education in professional midwifery in the region has contributed to general non-acceptance and invisibility of midwifery. In response to the interest, Aga Khan University (AKU) developed bachelors program in midwifery based on the Global Sta…
10875	Model for the Adoption of Telemedicine in Sri Lanka	We report the results of the study that explored the factors characterizing the introduction of telemedicine to the rural areas of Sri Lanka. A model was developed from the analysis of the literature, expert review, and a field study conducted in three districts of Sri Lanka, which involved clinicians, hospital staff, and the general public from both rural and urban areas. Health ministry officia…
10722	Leadership and management in UK medical school curricula	Purpose Although medical leadership and management (MLM) is increasingly being recognised as important to improving healthcare outcomes, little is understood about current training of medical students in MLM skills and behaviours in the UK. The paper aims to discuss these issues. Design/methodology/approach This qualitative study used validated structured interviews with expert faculty members fr…
10836	What keeps health professionals working in rural district hospitals in South Africa?	BACKGROUND: The theme of the 2014 Southern African Rural Health Conference was 'Building resilience in facing rural realities'. Retaining health professionals in South Africa is critical for sustainable health services. Only 12% of doctors and 19% of nurses have been retained in the rural areas. The aim of the workshop was to understand from health practitioners why they continued working in thei…
10759	Community Implementation of a Prehospital Spinal Immobilization Guideline	OBJECTIVE: The purpose of this study was to qualitatively describe the underpinnings of the successful implementation of a collaborative prehospital spinal immobilization guideline throughout the emergency medical services (EMS) community in two counties in Colorado. We also describe lessons learned that may be beneficial to other communities considering similar initiatives. METHODS: Qualitative …
10582	Nursing home resident barriers to effective pain management: Why nursing home residents may not seek pain medication	Objectives: Multiple barriers to effective pain management are present in the nursing home setting. The purpose of this analysis was to determine the extent to which residents in pain declined to request pain medication from the staff, and the reasons provided by the residents to explain this behavior. Design: Every 3 months, a 20% sample of residents in 12 nursing homes was administered a short …
10692	Oncologists' attitudes towards recommending exercise to cancer patients: A Canadian national survey	8138 Background: Preliminary research suggests that exercise may be a beneficial supportive therapy for cancer patients and that oncologists may play an important role in promoting exercise to their patients. In the present study, we examined oncologists' attitudes towards recommending exercise to cancer patients during treatment. METHODS: Using a national survey, 659 practicing medical and radia…
10493	The Liverpool Care Pathway: what went right and what went wrong	The history of the Liverpool Care Pathway shows how the best of intentions, and good guidelines, can be perverted by poor practice, lack of thought, poor training and inadequate communication. Good clinical leadership can encourage high quality care of dying people, whatever guidelines are being used, or not.
11042	THE IATROGENIC CRISIS OF LEADERSHIP: STATUS OF RESIDENCY TRAINING	The concept of formal physician leadership training is certainly not a new one. Previous authors and numerous studies have clearly made the case for the development of resident training programs focusing on this topic. As the future leaders of a new generation of physicians and as the colleagues of the current generation of leaders, medical house staff represent fertile ground for leadership trai…
10704	A Multidisciplinary Initiative to Increase Inpatient Discharges Before Noon	OBJECTIVE: The aim of this study is to evaluate the effect of 2 hospital-wide interventions on achieving a discharge-before-noon rate of 40%. BACKGROUND: A multidisciplinary team led by administrative and physician leadership developed a plan to diminish capacity constraints by minimizing late afternoon hospital discharges using 2 patient flow management techniques. METHODS: The study was a prein…
10580	The impact of peer review on paediatric forensic reports	Objectives To retrospectively evaluate the common grammar and spelling errors of the medico-legal reports written by the doctors at the Victorian Forensic Paediatric Medical Service (VFPMS) in both Royal Children's Hospital (RCH) and Monash Medical Centre. The reports were evaluated at two points in time; before and after peer review. The aim of the study was to ascertain whether peer review impr…
10828	Opportunity costs and local health service spending decisions: a qualitative study from Wales	BACKGROUND: All health care systems face the need to find the resources to meet new demands such as a new, cost-increasing health technology. In England and Wales, when a health technology is recommended by the National Institute for Health and Care Excellence (NICE), the National Health Service (NHS) is mandated to provide the funding to accommodate it within three months of publication of the r…
11058	EDITORIAL	Mr. Fine shares his thoughts on the leadership skills needed in an era of change, strategies for growth and sustainability in a shared-risk environment, and physician engagement and burnout. The federal government grants a special tax-exemption status to some nonprofit hospitals that provide specific types of community services.
10486	Examining the rationale and processes behind the development of AMDA's competencies for post-acute and long-term care medicine	The link between nursing care and clinical quality has long been recognized, whereas the link between physician care and quality is just starting to be defined. To ensure physicians treating elderly patients in skilled care settings are equipped to care for this population, AMDA-The Society for Post-Acute and Long- Term Care Medicine (formerly the American Medical Directors Association) convened …
10579	Cross-sectional Survey of Canadian Pediatric Critical Care Transport	OBJECTIVES: This study aimed to better understand the unique aspects of pediatric critical care transport programs across Canada by characterizing the current workforce of each transport program. METHODS: A cross-sectional questionnaire was sent to the 13 medical directors of CanadaÊ¼s pediatric critical care transport teams, and to 2 nonhospital-affiliated transport services. If a childrenÊ¼s ho…
10764	Physician leadership in e-health? A systematic literature review	Purpose This paper aims to systematically review the literature on roles of physicians in virtual teams (VTs) delivering healthcare for effective "physician e-leadership" (PeL) and implementation of e-health. Design/methodology/approach The analyzed studies were retrieved with explicit keywords and criteria, including snowball sampling. They were synthesized with existing theoretical models on VT…
10677	11 Slices of Expert Advice For Today's Medical Directors	Tips for every kind of medical director, from those who simply volunteer a couple of hours weekly to do administrative work for their group or clinic, and others-their official titles may be chief medical officer or vice president of medical affairs-who are lavishly paid execs preparing to take the helm of multimillion dollar organizations.
11001	Family Physician-Case Manager Collaboration and Needs of Patients With Dementia and Their Caregivers: A Systematic Mixed Studies Review	Purpose: Dementia case management (CM) in primary care is a complex intervention aimed at identifying the various needs of patients with dementia and their caregivers, as well as the organization and coordination of care. A key element of CM is the collaboration of family physicians with case managers. We conducted a systematic mixed-studies review to identify the needs of the patient-caregiver d…
10506	Identification of performance indicators across a network of clinical cancer programs	Background Cancer quality indicators have previously been described for a single tumour site or a single treatment modality, or according to distinct data sources. Our objective was to identify cancer quality indicators across all treatment modalities specific to breast, prostate, colorectal, and lung cancer. Methods Candidate indicators for each tumour site were extracted from the relevant liter…
10462	Leaders produce leaders and managers produce followers: A systematic review of the desired competencies and standard settings for physiciansâ€™ leadership	Objectives: To elaborate the desired qualities, traits, and styles of physicianâ€™s leadership with a deep insight into the recommended measures to inculcate leadership skills in physicians. Methods: The databases of MEDLINE, EMBASE, CINAHL, and the Cochrane Library were searched for the full-text English-language articles published during the period 2000-2015. Further search, including manual se…
10934	Crossing boundaries in interprofessional education: A call for instructional integration of two script concepts	Clinical work occurs in a context which is heavily influenced by social interactions. The absence of theoretical frameworks underpinning the design of collaborative learning has become a roadblock for interprofessional education (IPE). This article proposes a script-based framework for the design of IPE. This framework provides suggestions for designing learning environments intended to foster co…
10780	Medicine and management in European hospitals: a comparative overview	BACKGROUND: Since the early 1980s all European countries have given priority to reforming the management of health services. A distinctive feature of these reforms has also been the drive to co-opt professionals themselves into the management of services, taking on full time or part time (hybrid) management or leadership roles. However, although these trends are well documented in the literature,…
10666	Economic evaluation and mental health: sparse past. fertile future?	BACKGROUND: Demands for economic inputs to mental health policy-making, practice decisions and research evaluations have grown considerably in recent years, but the overall supply response has been modest and uneven. AIMS: This paper examines the key historical phases in the development of mental health economics research, and what they imply for the way economics is received and employed. Focusi…
10805	Time Dependent Relative Risks in Life Insurance Medical Underwriting	Introduction .- Life insurance medicine focuses on mortality hazards in specified periods. People are free to insure their lives for shorter or longer terms. Because the chosen terms range from 1 year to a life time, life insurers have to take into account the fact that the predictive value of risk indicators can and will change over time. The time a risk indicator keeps its predictive value, wil…
10606	Strengthening leadership as a catalyst for enhanced patient safety culture: A repeated cross-sectional experimental study	Objectives: Current literature emphasises that clinical leaders are in a position to enable a culture of safety, and that the safety culture is a performance mediator with the potential to influence patient outcomes. This paper aims to investigate staff's perceptions of patient safety culture in a Danish psychiatric department before and after a leadership intervention. Methods: A repeated cross-…
10835	Quality management and perceptions of teamwork and safety climate in European hospitals	OBJECTIVE: This study aimed to investigate the associations of quality management systems with teamwork and safety climate, and to describe and compare differences in perceptions of teamwork climate and safety climate among clinical leaders and frontline clinicians. METHOD: We used a multi-method, cross-sectional approach to collect survey data of quality management systems and perceived teamwork…
10618	The virgin land of quality management: A first measure of patient safety climate at the National Hospital of the Faroe Islands	Purpose: The Faroe Islands are formally part of the Kingdom of Denmark, but the islands enjoy extensive autonomy as home ruled. In Denmark, extensive quality management initiatives have been implemented throughout hospitals, this was not the case in the Faroese Islands in 2013. The purpose of this study is to investigate the patient safety culture in the National Hospital of the Faroe Islands pri…
10862	Experiences of the gender climate in clinical training - a focus group study among Swedish medical students	Background: Research shows that medical education is characterized by unequal conditions for women and men, but there is a lack of qualitative studies investigating the social processes that enable and maintain gender inequalities that include both male and female students. In this focus group study, we therefore explored male as well as female medical students' experiences of the gender climate …
11000	Using Survival Analysis to Evaluate Medical Equipment Battery Life	As hospital medical device managers obtain more data, opportunities exist for using the data to improve medical device management, enhance patient safety, and evaluate costs of decisions. As a demonstration of the ability to use data analytics, this article applies survival analysis statistical techniques to assist in making decisions on medical equipment maintenance. The analysis was performed o…
10778	Medicine and management: looking inside the box of changing hospital governance	BACKGROUND: Health policy has strengthened the demand for coordination between clinicians and managers and introduced new medical manager roles in hospitals to better connect medicine and management. These developments have created a scholarly debate of concepts and an increasing 'hybridization' of tasks and roles, yet the organizational effects are not well researched. This research introduces a…
10510	Leadership in healthcare	Effective leadership by healthcare professionals is vital in modern healthcare settings. The major factor underpinning this is the drive to improve the quality of healthcare provision on a background of ever increasing healthcare demands and need for increased efficiency and productivity. There are many reasons why quality improvement programmes fail, however the lack of engagement of medical sta…
11006	Assessment and lifestyle management of patients with obesity: clinical recommendations from systematic reviews	Importance: Even though one-third of US adults are obese, identification and treatment rates for obesity remain low. Clinician engagement is vital to provide guidance and assistance to patients who are overweight or obese to address the underlying cause of many chronic diseases.Objectives: To describe current best practices for assessment and lifestyle management of obesity and to demonstrate how…
10701	Patient Access: Improving Wait Times in a Specialty Clinic	A vascular surgery clinic in an academic center faced many delays for patients in gaining access to an appointment. In January 2014, wait times from referral to patient appointment were estimated to be 3 to 4 weeks. A 6-month pilot project was conducted from January 2014 through June 2014 with the aim of scheduling 50% of new patients within 7 days of referral. The clinic manager, medical directo…
10489	Medical leadership and management in the United Kingdom	Objective: This article aims to outline the historical development of medical leadership in the United Kingdom (UK), present recent advances, and discuss professional development and future prospects. Conclusions: With increasing involvement of medical professionals in top managerial roles in the UK over the last 30 years, leadership development initiatives have been growing steadily and there is…
10991	The Medical Perspective of the Kona lronman Triathlon	The Kona Ironman Triathlon is one of the most difficult endurance races in the world. The medical director of this race has summarized his experience in managing the injuries that these triathletes suffer. The heat, strong winds, and overall length of the event present unique injuries in swimming, cycling, and running. These injuries and their management have evolved over the years, and the chang…
10724	Curbing the urge to care: A Bourdieusian analysis of the effect of the caring disposition on nurse middle managers' clinical leadership in patient safety practices	BACKGROUND: Nurse managers play an important role in implementing patient safety practices in hospitals. However, the influence of their professional background on their clinical leadership behaviour remains unclear. Research has demonstrated that concepts of Bourdieu (dispositions of habitus, capital and field) help to describe this influence. It revealed various configurations of dispositions o…
10969	Collaboration amongst clinical nursing leadership teams: a mixed-methods sequential explanatory study	Aim To explore intra-professional collaboration amongst nursing leadership teams at a tertiary referral hospital in Sydney. Background Effective working within a wide network of alliances is critical to patient outcomes. An understanding of collaboration amongst nursing leadership teams is essential within this context. Methods A sequential explanatory mixed-methods design was used. The Collabora…
10593	Better endings: a review of end-of-life services	The NHS has undertaken research on the organisation and quality of end-of-life services, which provides valuable insights for those planning and delivering care for people approaching the end of life, and their families. The review of the findings, structured around the right care in the right place at the right time, highlights what is already known, and how research that is currently underway w…
10615	Expanding evidence-based technology assessment for coverage in Washington State	Objectives: We describe a new evidence-based method for screening and evaluating emerging medical technologies. Washington State agencies, under legislative direction, have granted authority to its agency Medical Directors and policy leaders to make coverage decisions on medical technologies using a dossier process. The dossier process is employed when technology advocates or manufacturers reques…
11065	PERSPECTIVES ON MULTIDISCIPLINARY TEAM PROCESSES AMONG HEALTHCARE EXECUTIVES: PROCESSES THAT FACILITATE TEAM EFFECTIVENESS	Multidisciplinary teams (MDT) are used in healthcare organizations to address both clinical and managerial functions. Despite their prevalence, little is known about how team processes work to facilitate effectiveness among MDT leadership teams. This study explores perceptions of MDT participation experienced by organizational leaders in healthcare organizations in the US. This study explores per…
10636	Do physician-managers save money?
10544	Nursing leadership of the transcatheter aortic valve implantation Heart Team: Supporting innovation, excellence, and sustainability	Transcatheter Aortic Valve Implantation (TAVI) is an innovative and resource-intensive treatment of valvular heart disease. Growing evidence and excellent outcomes are contributing to increased patient demand. The Heart Team is foundational to TAVI programs to manage the complexities of case selection and other aspects of care. The competencies and expertise of nurses are well suited to provide a…
10572	The New Zealand rural hospital doctors workforce survey 2015	AIMS: The aim of the study was to assess medical workforce needs of New Zealand rural hospitals. METHODS: We undertook a survey of all the managers of rural hospitals in New Zealand. We also analysed the Medical Council data relevant to doctors with a vocational scope of rural hospital medicine, followed by online surveys of rural hospital doctors and registrars in training. RESULTS: There were 2…
10540	The Value of Physician Leaders to Nonphysician Coworkers	With few exceptions, physician leaders are perceived as valuable to their organizations, helping to define goals, set priorities, and plan future direction. In some cases, however, physician leaders are misunderstood or devalued by senior business leaders. There could be several reasons for this observation: (1) the roles and responsibilities of physician leaders may be unclear to business leader…
10775	Lung Ultrasound Utility in the Management of the Neurologically Deceased Organ Donor	CONTEXT: Lung transplantation is limited by donor lung availability with ~20% of deceased donor lungs transplanted. Diagnostic testing identifying pulmonary derangements guide donor management strategies to maximize lung transplantation. Lung ultrasound (LUS) identifies pathology in critically ill patients equivalent or superior to chest radiograph (CXR) or computed tomography (CT) scans. No publ…
10870	Optimizing dialysate potassium	Potassium shifts in thrice weekly HD patients are likely a reversible cause of arrhythmia and sudden cardiac death. In general, a dialysate potassium <2.0 mmol/L should be avoided, and many patients with dialysate potassium of 2 mmol/L could safely be adjusted upwards. The ideal predialysis serum potassium should be around 5.0 mmol/L. Trends in serum potassium and not single values, should inform…
10834	Creating the Exceptional Patient Experience in One Academic Health System	Whether patient satisfaction scores can act as a catalyst for improving health care is highly debated. Some argue that pursuing patient satisfaction is overemphasized and potentially at odds with providing good care because it leads providers to overtest and overtreat patients and to bend to unreasonable patient demands, all to improve their ratings. Others cite studies showing that high patient …
10832	Clinical leadership - are clinicians up for it?
10899	Making doctors manage... but how? Recent developments in the Italian NHS	Background: Involving doctors in management has been intended as one of the strategies to spread organizational principles in healthcare settings. However, professionals often resist taking on relevant managerial responsibility, and the question concerning by which means to engage doctors in management in a manner that best fit the challenges encountered by different health systems remains open t…
11012	Beyond rhetoric: inquiry on the essence of strategic management in public healthcare organisations	Literature on strategic management in public sector organisations often borrows from theory developed in business-oriented contexts. The recent influence of new public management is evident, and rhetoric about the usefulness and goodness of strategic planning tools developed for the private sector is at its peak. The work of public managers, however, is not adequately reflected in the proposed fr…
10644	The value of genetic testing: beyond clinical utility	OBJECTIVE: To assess the value of genetic testing from the perspective of the Department of Veterans Affairs (VA) clinical leadership. METHODS: We administered an Internet-based survey to VA clinical leaders nationwide. Respondents rated the value (on a 5-point scale) of each of six possible reasons for genetic testing. Bivariate and linear regressions identified associations between value rating…
10802	Prevalence and Description of Palliative Care in US Nursing Homes: A Descriptive Study	OBJECTIVE: To describe rates and policies in U.S. Nursing Homes (NH) related to palliative care, comfort care, and hospice care based on a nationwide survey of directors of nursing. MEASUREMENTS: A national survey was distributed online and was completed by 316 directors of nursing of NHs (11% response rate). The directors of nursing were asked about availability and policies in their facilities.…
10626	Physical Abuse of the Elderly: The Medical Director's Response	Physical abuse of the elderly has significant consequences not only on patients and families but also on the health care team. It is not only a social or family problem but a medical problem that is often under-recognized and underreported. The medical director, as the physician leader of a multidisciplinary team, is well positioned to address abuse through proper assessment, reporting to the app…
11002	Optimising the use of observational electronic health record data: Current issues, evolving opportunities, strategies and scope for collaboration	Background: With increasing computerisation in general practice, national primary care networks are mooted as sources of data for health services and population health research and planning. Existing data collection programs - MedicinesInsight, Improvement Foundation, Bettering the Evaluation and Care of Health (BEACH) - vary in purpose, governance, methodologies and tools. General practitioners …
10565	Balancing health care needs in a changing context: Nursing highlights from the 2016 European Oncology Nursing Society Congress (EONS10), 17-18 October 2016, Dublin, Ireland	European cancer nurses have to face many challenges as a result of the rapidly changing economic and political context in which balancing health care needs has become strategic for healthcare delivery. Currently, cancer nurses must overcome many obstacles arising from clinical, organisational, and educational issues. Within this scenario, the European Oncology Nursing Society (EONS) shaped its te…
10680	SGIM-AMDA-AGS Consensus Best Practice Recommendations for Transitioning Patients' Healthcare from Skilled Nursing Facilities to the Community	We assembled a cross-cutting team of experts representing primary care physicians (PCPs), home care physicians, physicians who see patients in skilled nursing facilities (SNF physicians), skilled nursing facility medical directors, human factors engineers, transitional care researchers, geriatricians, internists, family practitioners, and three major organizations: AMDA, SGIM, and AGS. This work …
10569	SGIM-AMDA-AGS Consensus Best Practice Recommendations for Transitioning Patientsâ€™ Healthcare from Skilled Nursing Facilities to the Community	We assembled a cross-cutting team of experts representing primary care physicians (PCPs), home care physicians, physicians who see patients in skilled nursing facilities (SNF physicians), skilled nursing facility medical directors, human factors engineers, transitional care researchers, geriatricians, internists, family practitioners, and three major organizations: AMDA, SGIM, and AGS. This work …
10814	Leadership programme benefits confirmed	Research has provided further evidence that the RCN clinical leadership programme benefits nurse managers in terms of leadership capability.
10929	Best Practices for the Use of Itraconazole as a Replacement for Ketoconazole in Drug-Drug Interaction Studies	Ketoconazole has been widely used as a strong cytochrome P450 (CYP) 3A (CYP3A) inhibitor in drug-drug interaction (DDI) studies. However, the US Food and Drug Administration has recommended limiting the use of ketoconazole to cases in which no alternative therapies exist, and the European Medicines Agency has recommended the suspension of its marketing authorizations because of the potential for …
10967	Preliminary Outcomes of Implementing Cognitive Processing Therapy for Posttraumatic Stress Disorder Across a National Veterans' Treatment Service	Background: Posttraumatic stress disorder (PTSD) is a significant problem for military veterans. There is an international imperative to improve access to effective treatments, but more research is needed to ascertain the extent to which treatments found to be efficacious in research settings translate to successful national implementation efforts. Method: This study reports the clinical outcomes…
10765	Shining the light on the dark side of medical leadership - a qualitative study in Australia	Purpose The paper aims to explore the beliefs of doctors in leadership roles of the concept of "the dark side", using data collected from interviews carried out with 45 doctors in medical leadership roles across Australia. The paper looks at the beliefs from the perspectives of doctors who are already in leadership roles themselves; to identify potential barriers they might have encountered and t…
10608	Expert leadership of eating disorder services in South Australia	Objectives: The objective of this study was to describe the history of South Australian Government eating disorder service from the perspective of changing leadership, health policies and politics. Conclusions: The history reveals a foundation of early expert academic clinical leadership changing into a centralised managerial bureaucracy correlating with a diminution of services. A threat to the …
10464	Information for mental health systems: an instrument for policy-making and system service quality	Aims.: Information is crucial in mental healthcare, yet it remains undervalued by stakeholders. Its absence undermines rationality in planning, makes it difficult to monitor service quality improvement, impedes accountability and human rights monitoring. For international organizations (e.g., WHO, OECD), information is indispensable for achieving better outcomes in mental health policies, service…
10801	A Successful Model for a Comprehensive Patient Flow Management Center at an Academic Health System	This article reports on an innovative approach to managing patient flow at a multicampus academic health system, integrating multiple services into a single, centralized Patient Flow Management Center that manages supply and demand for inpatient services across the system. Control of bed management was centralized across 3 campuses and key services were integrated, including bed management, case …
10961	Managerial nursing competencies in the expansion of the Family Health Strategy	Objective: To relate the managerial competencies required of nurses with the process of change experienced in the expansion of the Family Health Strategy (FHS). Method: A qualitative research conducted in primary health care in a southern Brazilian city, through interviews with 32 managerial and clinical nurses. The interviews were processed by IRAMUTEQ software. The resulting classes were examin…
10838	Examining the implementation of NICE guidance: cross-sectional survey of the use of NICE interventional procedures guidance by NHS Trusts	BACKGROUND: In the UK, NHS hospitals receive large amounts of evidence-based recommendations for care delivery from the National Institute for Health and Care Excellence (NICE) and other organisations. Little is known about how NHS organisations implement such guidance and best practice for doing so. This study was therefore designed to examine the dissemination, decision-making, and monitoring p…
10959	Prehospital analgesia by paramedics in Rhineland-Palatinate. Feasability, analgesic effectiveness and safety of intravenous paracetamol	Background. In contrast to the widespread practice in life-threatening emergencies, delegation of medical pain therapy to paramedics by the medical director of Emergency Medical Services, EMS, are still the exception in Germany. This is due to the fact that in non-life-threatening situations, the expected benefit and potential side effects of drug therapy have to be carefully weighed. In addition…
10513	The central role of physician leadership for driving change in value-based care environments	BACKGROUND: In 2013, it was reported that about 1 of every 3 U.S. adults has hypertension. Of these 70 million individuals, approximately 50%] have their blood pressure under control. Achieving hypertension control, especially in at-risk populations, requires a multipronged approach that includes lifestyle modifications and pharmacological treatment. As provider groups, hospital systems, and inte…
10728	Maternal Hemorrhage Quality Improvement Collaborative Lessons	PURPOSE: The purpose of this study was to describe user experience with implementation of an obstetric hemorrhage toolkit and determine the degree of implementation of recommended practices that occurred during a 31-hospital quality improvement learning collaborative. STUDY DESIGN AND METHODS: This descriptive qualitative study included semistructured interviews with 22 implementation team leader…
10949	Work family conflict in its relations to perceived working situation and work engagement	BACKGROUND: These days physicians' work is characterized by an increase in economic demands, pressure and challenges in establishing a balance between work and family life. The current study investigates the relationship between physicians' job demands and resources, perceived job stress, work-family conflict, work engagement and job satisfaction. METHODS: 564 clinicians specialising in different…
10601	Budgetary participation and performance: The mediating effects of medical managersâ€™ job engagement and self-efficacy	Professional hybrids in healthcare have attracted a great deal of policy, managerial, and research interest. However, the current literature offers little guidance on (i) how hybrid roles can be supported by the hospital organization they work for as well as (ii) the cognitive and behavioral driving forces underpinning medical managersâ€™ managerial work that determine how they inhabit their role…
10798	Exploring the link between clinical managers involvement in budgeting and performance: Insights from the Italian public health care sector	BACKGROUND: The public health care sector has had an increase in initiatives, mostly inspired by New Public Management principles, aimed at assigning financial accountability to clinical managers. However, clinical managers might experience a scarce alignment between professional values and organizational requirements, which is a potentially important phenomena that may result in negative consequ…
10622	Giant negative T waves	Marked T wave inversion in a life insurance applicant's ECG may suggest high risk. Careful analysis of the ECG, an informative attending physician statement, and judicious use of additional testing allows the medical director to put this striking ECG abnormality in its proper context.
11041	LISTENING: MORE THAN WHAT MEETS THE EAR	Over the past several years, two things have appeared with regularity in the management literature that haven't made much sense. One has been the emphasis on understanding the difference between hearing and listening (often mistakenly used interchangeably) and the second being the repeated evidence that most of us are, in fact, poor listeners (averaging only about 25% efficiency). Speaking and li…
11095	Practising nursing: Becoming experienced
10763	Leadership training for undergraduate medical students	Purpose Physicians play an important leadership role in the management and governance of the healthcare system. Yet, many physicians lack formal management and leadership training to prepare them for this challenging role. This Viewpoint article argues that leadership concepts need to be introduced to undergraduate medical students early and throughout their medical education. Design/methodology/…
10830	Addressing future challenges for cancer services: part II	Jane Maher & Gina Radford speak to Gemma Westcott, Commissioning Editor Jane Maher has been Macmillan's Chief Medical Officer since 1999 and now shares the role as Joint Chief Medical Officer with general practitioner Rosie Loftus, reflecting the growing need for specialists and generalists to work more effectively together. She has been an National Health Service (NHS) improvement clinical leade…
10831	Addressing future challenges for cancer services: part I	Jane Maher & Gina Radford speak to Gemma Westcott, Commissioning Editor Jane Maher has been Macmillan's Chief Medical Officer since 1999 and now shares the role as Joint Chief Medical Officer with general practitioner Rosie Loftus, reflecting the growing need for specialists and generalists to work more effectively together. She has been a National Health Service (NHS) Improvement Clinical Leader…
10878	Using systems thinking to identify workforce enablers for a whole systems approach to urgent and emergency care delivery: a multiple case study	Background: Overcrowding in emergency departments is a global issue, which places pressure on the shrinking workforce and threatens the future of high quality, safe and effective care. Healthcare reforms aimed at tackling this crisis have focused primarily on structural changes, which alone do not deliver anticipated improvements in quality and performance. The purpose of this study was to identi…
10793	Attitudes Toward Acupuncture Among Pain Fellowship Directors	OBJECTIVES: The purpose of this survey was to evaluate attitudes toward acupuncture among pain medicine fellowship directors. Additional goals were to assess the availability of acupuncture at academic medical centers and ascertain the inclusion of this modality in fellowship curricula. METHODS: Electronic and paper surveys were distributed to the 97 American College of Graduate Medical Education…
10514	Biosimilars: Opportunities to promote optimization through payer and provider collaboration	A panel was convened that consisted of 1 medical director, 2 pharmacy directors, and 2 oncologists, who represented the University of Pittsburgh Medical Center Health Plan, an integrated delivery network, and Florida Blue, a progressive regional health plan. This panel met in order to share ideas, discuss challenges, and develop practical solutions to promote optimal utilization in order to encou…
10762	Medical end-of-life practices among Canadian physicians: a pilot study	BACKGROUND: Medical end-of-life practices are hotly debated in Canada, and data from other countries are used to support arguments. The objective of this pilot study was twofold: to adapt and validate a questionnaire designed to measure the prevalence of these practices in Canada and the underlying decision-making process, and to assess the feasibility of a nationally representative study. METHOD…
10938	How policy can help develop and sustain workforce capacity in UK dementia research: insights from a career tracking analysis and stakeholder interviews	Objectives: To identify research support strategies likely to be effective for strengthening the UK's dementia research landscape and ensuring a sustainable and competitive workforce. Design: Interviews and qualitative analysis; systematic internet search to track the careers of 1500 holders of UK doctoral degrees in dementia, awarded during 1970-2013, to examine retention in this research field …
10933	Leadership and governance: learning outcomes and competencies required of the family physician in the district health system	The South African National Development Plan expects the family physician to be a leader of clinical governance within the district health services. The family physician must also help to strengthen the services through leadership in all his/her other roles as a clinician, consultant, capacity-builder, clinical trainer and champion of community-orientated primary care. In order to deliver on these…
10583	Attributes of innovations and approaches to scalability â€“ Lessons from a national program to extend the scope of practice of health professionals	The context for the paper was the evaluation of a national program in Australia to investigate extended scopes of practice for health professionals (paramedics, physiotherapists, and nurses). The design of the evaluation involved a mixed-methods approach with multiple data sources. Four multidisciplinary models of extended scope of practice were tested over an 18-month period, involving 26 organi…
10695	Night cover	A TEAM OFsenior nurses who provide clinical leadership for junior doctors out of hours has been singled out for praise by the Commission for Health Improvement (CHI). The new clinical site practitioners (CSPs) at Great Ormond Street Hospital for Children NHS Trust, London, have helped the hospital to cut junior doctors' hours in line with the European working time directive, which comes into effe…
11007	Using the Red/Yellow/Green Discharge Tool to Improve the Timeliness of Hospital Discharges	Background: As part of Yale-New Haven Hospital (Connecticut)'s Safe Patient Flow Initiative, the physician leadership developed the Red/Yellow/Green (RYG) Discharge Tool, an electronic medical record-based prompt to identify likelihood of patients' next-day discharge: green (very likely), yellow (possibly), and red (unlikely). The tool's purpose was to enhance communication with nursing/care coor…
10771	Collaborating internationally on physician leadership education: first steps	Purpose Physicians are often ill-equipped for the leadership activities their work demands. In part, this is due to a gap in traditional medical education. An emergent international network is developing a globally relevant leadership curriculum for postgraduate medical education. The purpose of this article is to share key learnings from this process to date. Design/methodology/approach The Toro…
11063	Moral Values and Responsible Administration: Live Organs Transplant Systems in the United States and Germany	This article explores the unexpected ways in which recently introduced accountability mechanisms shape hospital administrators' and physicians' actions in Germany and in the United States. Though the reforms were designed to provide governments with more control over hospitals by increasing doctors' and managers' direct answerability to clients, this research finds that they fail to achieve these…
10717	Physician empowerment programme; a unique workshop for physician-managers of community clinics	BACKGROUND: The physician manager role in the health care system is invaluable as they serve as role models and quality setters. The requirements from physician managers have become more demanding and the role less prestigious; yet burnout and its prevention in this group have received little attention. Physician leadership development programmes have generally dealt directly with skill and knowl…
10916	Importance of the Emergency Medicine Application Components: The Medical Student Perception	Background: The National Resident Matching Program (NRMP) application has several elements. With limited time and resources, students must prioritize the key application elements on which to focus. It is unclear if medical students applying to emergency medicine (EM) prioritize the same items as program directors. Objective: We sought to determine medical student perception of the importance of e…
10533	Investigating antenatal corticosteroid clinical guideline practice at an organisational level	Background: High-quality, evidence-based guidelines can improve the quality of health care and facilitate standardisation of practice within and across healthcare organisations. Limited information is known regarding existing antenatal corticosteroid (ACS) guideline practices within organisations across Australia and New Zealand. Aims: To assess existing ACS clinical practice guidelines (CPG). To…
11053	Physicians Lead the Way in Transforming Healthcare	The increasing integration and growth of health systems, population health management, new payment systems, and competitive market trends are other forces that contribute to the unprecedented demand for physician leadership and physician engagement. The physician leadership development programs created at Palomar and ProMedica demonstrate the complexity of the training needed today: developing sk…
11033	Improve manager competency with experiential learning	Frontline nurse manager responsibilities are extensive. Nurse managers are torn between the demands of clinical nurses, physicians, patients, and administration, which require a blend of clinical skill, leadership ability, and managerial knowledge. Nurse manager competence and retention can be improved by creating structured leadership development programs that better prepare nurses to lead in to…
10654	Description and Impact Evaluation of a Statewide Collaboration to Reduce Preventable Hospital Readmissions	This article describes how a Medicare-funded Quality Improvement Organization collaborated with a hospital association and multiple cross-continuum partners on a statewide effort to reduce hospital readmissions. Interventions included statewide education on quality improvement strategies and community-specific technical assistance on collaboration approaches, data collection and analysis, and sel…
10787	Payer Perspectives on PCSK9 Inhibitors: A Conversation with Stephen Gorshow, MD, and James T. Kenney, RPh, MBA	The new proprotein convertase subtilisin/kexin type 9 (PCSK9) inhibitors can have significant budget effects, depending on the breadth of the US Food and Drug Administration (FDA)'s approved labeling. American Health & Drug Benefits asked Stephen Gorshow, MD, Regional Medical Director, UnitedHealthcare, and James T. Kenney, RPh, MBA, Manager, Specialty and Pharmacy Contracts, Harvard Pilgrim Heal…
10997	The 2015 AOA North American Traveling Fellowship	The North American Traveling Fellowship (NATF) is one of the flagship tours of the American Orthopaedic Association (AOA). NATF is geared toward advancing the careers of young orthopaedic surgeons through the promotion of clinical, scientific, and social exchange. The 2015 tour had a major emphasis on the development of leadership in the field of orthopaedics through close interactions and meetin…
10477	Burnout among dutch intensivists - A nationwide survey	Background Burnout in healthcare workers is deleterious for patients as well as for the healthcare workers themselves, with consequences ranging from less job satisfaction to increased mortality rates. Burnout in intensivists is reportedly high with 50% of intensivists having a burnout in some series. The present study was done to estimate incidence and prevalence of burnout in intensivists in th…
10679	Barking, Havering and Redbridge University Hospitals NHS Trust Fellowships in Clinical Leadership Programme: An Evaluation	Leadership is seen to be central to improving the quality of healthcare and existing research suggests that absence of leadership is related to poor quality and safety performance. Leadership training might therefore provide an important means through which to promote quality improvement and, more widely, performance within the healthcare environment. This article presents an evaluation of the Fe…
10598	A Components-Based Practice and Supervision Model for Reducing Compassion Fatigue by Affecting Clinician Experience	Published approaches to compassion fatigue in psychotherapists typically emphasize clinician self-care strategies. Implicit in the self-care emphasis is the assumption that trauma therapy encounters are inherently fatiguing, and that recovery occurs during the clinician's off-duty time. In contrast, the components for enhancing clinician engagement and reducing trauma (CE-CERT) model addresses th…
10503	What happens when GPs engage in commissioning? Two decades of experience in the English NHS	Objective: To review the evidence on commissioning schemes involving clinicians in the United Kingdom National Health Service, between 1991 and 2010; report on the extent and impact of clinical engagement; and distil lessons for the development of such schemes both in the UK and elsewhere. Methods: A review of published evidence. Five hundred and fourteen abstracts were obtained from structured s…
11016	Treatment for ataxia in multiple sclerosis	Disabling tremor or ataxia is common in multiple sclerosis (MS) and up to 80% of patients experience tremor or ataxia at some point during their disease. A variety of treatments are available, ranging from pharmacotherapy or stereotactic neurosurgery to neurorehabilitation. To assess the efficacy and tolerability of both pharmacological and non-pharmacologic treatments of ataxia in patients with …
11081	Clinical leadership in health care: a position statement	Purpose - This paper aims to briefly review leadership within the contemporary UK National Health Services (NHS) including Department of Health and Royal College of Nursing (RCN) initiatives. Design/methodology/approach - It is argued that the concept of clinical leadership is a viable and important one, and is theoretically consistent with the contemporary social psychological literature on the …
10927	Family Medicine Clerkship Directors' Influence on the Residency Program Selection Process: A CERA Study	BACKGROUND AND OBJECTIVES: Residency directors and their associated programs devote a considerable amount of time and effort recruiting medical student's. Family medicine clerkship directors,may be in a position to influence a student's decision regarding specific residency programs. In this study we examined the frequency and content of discussions between family medicine clerkship directors and…
10688	A values-based approach to medical leadership	Integrity, trust and authenticity are essential characteristics of an effective leader, demonstrated through a values-based approach to leadership. This article explores whether Covey's (1989) principle-centred leadership model is a useful approach to developing doctors' leadership qualities and skills.
10703	Embedding a patchwork text model to facilitate meaningful reflection within a medical leadership curriculum
10556	Implementation of the Surgical Safety Checklist in South Carolina Hospitals Is Associated with Improvement in Perceived Perioperative Safety	Background Previous research suggests that surgical safety checklists (SSCs) are associated with reductions in postoperative morbidity and mortality as well as improvement in teamwork and communication. These findings stem from evaluations of individual or small groups of hospitals. Studies with more hospitals have assessed the relationship of checklists with teamwork at a single point in time. T…
10995	Clinician engagement in the NIH health care systems research collaboratory	Objectives: Despite efforts to minimize clinician burden by relying on electronic health records as a primary means of data collection, research conducted within healthcare delivery settings requires the support and engagement of practicing clinicians. Comparative effectiveness researchers are only beginning to understand the relationship between effective clinician engagement and study success. …
10592	Defining and Measuring Quality Outcomes in Long-Term Care	The US health care industry increasingly agrees that sharing information about quality of care is necessary to stimulate providers' efforts to improve the quality of health care. The availability of mandated, uniform clinical data in all nursing homes and home health agencies has facilitated the rapid adoption of public reporting of comparative quality data. This paper examines the conceptual and…
10844	Prehospital evaluation and economic analysis of different coronary syndrome treatment strategies--PREDICT--rationale, development and implementation	BACKGROUND: A standard of prehospital care for patients presenting with ST-segment elevation myocardial infarction (STEMI) includes prehospital 12-lead and advance Emergency Department notification or prehospital bypass to percutaneous coronary intervention centres. Implementation of either care strategies is variable across communities and neither may exist in some communities. The main objectiv…
10843	Discordance in HIV-positive patient and health care provider perspectives on death, dying, and end-of-life care	The purpose of this study was to investigate how HIV-positive patients and infectious disease health care providers think about death, dying, and end-of-life care (EOLC) planning. We conducted separate in-depth qualitative interviews with 47 patients and 11 providers. Interview data were transcribed and analyzed using a secondary comparative method. Patients and providers demonstrated profound di…
10568	Our Fragile, Fragmented Physician Workforce: How to Keep Today's Physicians Engaged and Productive	Due to a variety of impingements on their clinical decision-making and overall practice autonomy, many physicians are expressing frustration with the current medical practice environment and are disengaging from patient care roles as a result. In this article, we trace the causes of physician dissatisfaction and the ways in which physicians are seeking alternative practice styles. We then outline…
10574	Training courses and staff knowledge for implementation of high reliability organizations model in farabi eye hospital, tehran, Iran	Background: Hospitals as the most common health care centers should be changed into high reliability organizations to achieve the best performance and also improve patient safety. High reliability organizations can manage adverse events better, and create a safe environment for patients and staff. This requires accurate planning, training, and high responsibility and commitment hospitals leaders …
10549	The Maternity Dashboard: how effective is it in improving maternity care?	It is vital to measure and monitor the quality of clinical care, workload, workforce available to deliver care, adverse incidents as well as user feedback (complaints and compliments) to ensure the delivery of patient centred care. Clinical governance refers to a system or framework through which National Health Services (NHS) organizations are accountable for safeguarding and improving the quali…
10586	A Quality Improvement Study on Calcium and Vitamin D Supplementation in Long-term Care	Objectives: The objectives of this study were to evaluate the impact of a quality improvement (QI) study on improving calcium and vitamin D supplementation in a long-term care setting. Design: Retrospective chart review. Setting: An academic long-term care facility that specializes in dementia care in St Louis, MO. Participants: Participants consisted of 83 long-term care residents. Intervention:…
10521	The use of hyperbaric oxygen therapy for carbon monoxide poisoning in Europe	BACKGROUND: The aim of this survey was to identify practice differences in the treatment of carbon monoxide (CO) poisoning with hyperbaric oxygen (HBOâ‚‚) therapy among centers in Europe. MATERIALS AND METHODS: Using a commercial online survey website (surveymonkey.com), we created a questionnaire and invited the medical directors of hyperbaric centers in Europe by email to complete the survey. R…
10746	Physician as a Conscious Leader	Surgical practice requires the mastery of modern leadership principles and skills in addition to the acquisition of medical knowledge and technical skills. Previously, there was no formal leadership training in graduate medical education at the David Geffen School of Medicine, Los Angeles, California, and resident physicians identified a lack of leadership skills training as an area of weakness. …
10884	How management teams use information and control systems to manage hospitals	Objective: To analyze the relationship between the characteristics of top management teams and the different use of management information and control systems (MICS) to implement policies that encourage cooperation and activity coordination in public hospitals. Methods: Data were collected through a questionnaire sent to each member of the top management teams of 231 Spanish public hospitals (chi…
10526	Oncologist support for consolidated payments for cancer care management in the United States	BACKGROUND: The cost of cancer care in the United States continues to rise, with pressure on oncologists to provide high-quality, cost-effective care while maintaining the financial stability of their practice. Existing payment models do not typically reward care coordination or quality of care. In May 2014, the American Society of Clinical Oncology (ASCO) released a payment reform proposal (revi…
10729	The development of the Older Person's Nurse Fellowship: Education concept to delivery	BACKGROUND: Preparing the nursing workforce to meet the challenges of an ageing population is a priority for many countries. The development of an Older Person's Nurse Fellowship (OPNF) programme for senior clinical nurses is an important innovation. OBJECTIVES: This article describes the philosophical development, delivery and early evaluation of the OPNF. DESIGN: In 2014, Health Education Engla…
11066	CONGRATULATIONS, NEW PHYSICIAN LEADER...YOU'RE NO LONGER SPECIAL	You did it! Finally, you attained your dream position as a medical director or other entry- or midlevel physician leader. You have worked hard to achieve this milestone and are recognized by your peers as a physician of supreme competence. You are confident that these credentials alone suffice to help you become the most effective physician leader and manager you can be. Learning leadership and m…
10879	Challenges in the rural family doctor system in Iran in 2013-14: a qualitative approach	Family doctor is a medical specialization that provides families and people of all ages, genders and diseases with comprehensive ongoing health services. The present study wasconducted to describe challenges in the rural family physician program from the perspective of family physician program directors and family doctors in Iran using a qualitative approach. We conducted interviews with 13 famil…
10964	Culture, compassion and clinical neglect: probity in the NHS after Mid Staffordshire	Speaking of the public response to the deaths of children at the Bristol Royal Infirmary before 2001, the BMJ commented that the NHS would be 'all changed, changed utterly'. Today, two inquiries into the Mid Staffordshire Foundation Trust suggest nothing changed at all. Many patients died as a result of their care and the stories of indifference and neglect there are harrowing. Yet Bristol and Mi…
10897	A qualitative study of the relationship between the Scottish Medicines Consortium and their clinical experts	Rationale, aims and objectivesInternationally, health technology assessments (HTAs) are ubiquitous drivers to health policy. Within Scotland, the Scottish Medicines Consortium undertakes the medicine review process. Input from clinical experts, involved in frontline care, is an integral component of the assessment process. This paper explores the relationship between the clinical experts and the …
10923	REACH VA: Moving from Translation to System Implementation	Purpose of the Study: Resources for Enhancing All Caregivers Health in the Department of Veterans Affairs (REACH VA) has been implemented in the VA system as a national program for caregivers. Design and Methods: We describe the trajectory of REACH VA from national randomized clinical trial through translation to national implementation. The implementation is examined through the six stages of th…
10947	Factors influencing time to diagnosis and treatment among pediatric oncology patients in Kenya	Early diagnosis and start of treatment are fundamental goals in cancer care. This study determines the time lag and the factors that influence the time to diagnosis and start of treatment. Study participants were parents of childhood cancer patients diagnosed between August 2013 and July 2014 in a hospital in Kenya. Patient, physician, diagnosis, treatment, health care system, and total delay wer…
10714	Cancer-associated thrombosis and palliative care: an interview with Simon Noble	Simon Noble speaks to Sebastian Dennis-Beron, Commissioning Editor: Simon Noble is Clinical Professor in Palliative Medicine at Cardiff University and honorary consultant at the Royal Gwent Hospital in Newport. His main research interests are in the management of venous thromboembolism in advanced cancer, quality of life effects of venous thromboembolism and their therapies, clinical decision-mak…
11004	STFM LAUNCHES INTERPROFESSIONAL LEADING CHANGE FELLOWSHIP	The article discusses the new yearlong fellowship for mid-career and senior faculty in clinical leadership roles launched by the Society of Teachers of Family Medicine (STFM). The fellowship curriculum and resources will educate and empower family medicine faculty to lead change within their institutions and teams will interact with mentors and attend training sessions at STFM conferences and thr…
10941	CULTURAL COMPLEMENTARITY Reshaping professional and organizational logics in developing frontline medical leadership	With the rise of clinical management, new skills of medical doctors stand out, including leadership skills. Medical doctors organize medical work and improve patient care. The training of frontline leadership skills, however, is weakly developed in residency programmes. Medical professional cultures tend to resist organizational techniques and values. This paper analyses cultural interventions in…
10531	Using a Learning Collaborative Strategy with Office-based Practices to Increase Access and Improve Quality of Care for Patients with Opioid Use Disorders	Objectives: Rapidly escalating rates of heroin and prescription opioid use have been widely observed in rural areas across the United States. Although US Food and Drug Administration-approved medications for opioid use disorders exist, they are not routinely accessible to patients. One medication, buprenorphine, can be prescribed by waivered physicians in office-based practice settings, but pract…
10957	Newly graduated nurses' occupational commitment and its associations with professional competence and work-related factors	Aims and objectives. To explore newly graduated nurses' occupational commitment and its associations with their self-assessed professional competence and other work-related factors. Background. As a factor affecting nurse turnover, newly graduated nurses' occupational commitment and its associations with work-related factors needs exploring to retain adequate workforce. Nurses' commitment has mai…
10845	Withdrawal of life-support in paediatric intensive care--a study of time intervals between discussion, decision and death	BACKGROUND: Scant information exists about the time-course of events during withdrawal of life-sustaining treatment. We investigated the time required for end-of-life decisions, subsequent withdrawal of life-sustaining treatment and the time to death. METHODS: Prospective, observational study in the ICU of a tertiary paediatric hospital. RESULTS: Data on 38 cases of withdrawal of life-sustaining …
10848	Orthopaedic Surgery Residency: Perspectives of Applicants and Program Directors on Medical Student Away Rotations	Introduction: Senior medical students frequently rotate at orthopaedic residency programs away from their home medical schools. However, to our knowledge, the perspective of program directors (PDs) and applicants on the value, objectives, and costs of these rotations has not been studied. Methods: Surveys evaluating the frequency, costs, benefits, and objectives of away rotations were distributed…
10807	Doctors as managers of healthcare resources in Nigeria: Evolving roles and current challenges	Over the years, medical practice in Nigeria has evolved in scope and practice, in terms of changing disease patterns, patients' needs, and social expectations. In addition, there is a growing sentiment especially among the general public and some health workers that most doctors are bad managers. Besides drawing examples from some doctors in top management positions that have performed less credi…
10494	The JCAH quality initiative: what can hospitals and physicians expect?. Interview by Emily Friedman	In his new position at the JCAH, Ol'Leary has been shaking things up. His most talked-about move has been to initiate a broad-scale reconfiguration of the Joint Commission's approaches to evaluating quality. The principle element of this effort calls for structural and functional indicators to be augmented by clinical performance and outcome criteria. This is the first of two articles concerning …
10757	Industrial action by healthcare workers in Nigeria in 2013-2015: an inquiry into causes, consequences and control-a cross-sectional descriptive study	BACKGROUND: Nigeria has suffered from several healthcare workers' strikes in the past 36 months, involving all categories of health workers. Frequent healthcare workers' strikes result in the closure of public healthcare institutions preventing Nigerians' access to quality health services. The purpose of this study was to identify the root cause(s) of strikes by healthcare workers, their effects …
10613	End-of-life care in U.S. nursing homes: A review of the evidence	Objectives: The purpose of this study was to systematically review the empiric evidence on end-of-life care in nursing homes in the United States The guiding research question for this review was what is the state of research evidence in end-of-life care in long-term care? Design: We conducted a systematic review of the literature. Data: The review was limited to published and indexed research in…
10910	"It's on the MCAT for a Reason": Premedical Students and the Perceived Utility of Sociology	Biomedical socialization and premed culture have been shown to promote reductionist and depersonalized approaches to understanding human difference, a serious problem in contemporary health care. In 2015, the Association for American Medical Colleges (AAMC) launched a new version of its Medical College Admission Test (MCAT) that included material from sociology, providing sociology departments an…
11087	Clinical leadership in the provision of hospital care
11055	Physician Leadership: A Central Strategy to Transforming Healthcare	As the role of the physician leader becomes increasingly important in the transformation of healthcare, how hospitals, health systems, and other healthcare organizations define that role is undergoing radical change. Traditional physician leadership roles no longer are effective, and the independent medical staff approach is changing to a collaborative, team-oriented model. The dyad relationship …
10659	Values and strategies: management of radical organizational change in a university hospital	Managers' experiences of radical change were studied in a Norwegian university hospital, which was relocated from a traditional building to a new, high-tech building. The university hospital was also accredited as a health promoting hospital. Thirteen managers at different levels in the organization and a personnel safety representative were interviewed as part of a trailing research project. The…
11019	Leading opinions. Topic: the factors influencing clinical leadership
10566	Diabetes Management in Long-Term Care: An Exploratory Study of the Current Practices and Processes to Managing Frail Elderly Persons with Type 2 Diabetes	Objectives: There is limited evidence for the management of diabetes in frail elderly residents living in long-term care (LTC) settings. The purpose of this study was to explore the current practices of glycemic management in frail elderly persons with diabetes living in LTC settings. Methods: Using a mixed-methods convergent parallel design, this study surveyed medical directors and attending ph…
10871	Clinical pharmacist prescribing activities in the Veterans Health Administration	Purpose. A comprehensive overview of clinical pharmacist prescribing authority and collaborative drug therapy management activities within the Veterans Health Administration (VHA) is presented. Summary: In VHA terminology, "scope of practice" (SOP) denotes authorization to perform as an advanced practice provider, autonomously or collaboratively managing all facets of a patient's disease or condi…
10887	Lessons Learned From Root Cause Analyses of Transfers of Skilled Nursing Facility (SNF) Patients to Acute Hospitals: Transfers Rated as Preventable Versus Nonpreventable by SNF Staff	Background: Determining if a transfer of a skilled nursing facility (SNF) patient/resident to an acute hospital is potentially avoidable or preventable is challenging. Most previous research on potentially avoidable or preventable hospitalizations is based on diagnoses without in-depth root cause analysis (RCA), and few studies have examined SNF staff perspective on preventability of transfers. O…
10919	Root Cause Analyses of Transfers of Skilled Nursing Facility Patients to Acute Hospitals: Lessons Learned for Reducing Unnecessary Hospitalizations	Background: Performing root cause analyses (RCA) on transfers of skilled nursing facility (SNF) patients to acute hospitals can help identify opportunities for care process improvements and education that may help prevent unnecessary emergency department (ED) visits, hospitalizations, and hospital readmissions. Objectives: To describe the results of structured, retrospective RCAs performed by SNF…
10743	Adoption of electronic health records and barriers	Electronic health records (EHR) are not a new idea in the U.S. medical system, but surprisingly there has been very slow adoption of fully integrated EHR systems in practice in both primary care settings and within hospitals. For those who have invested in EHR, physicians report high levels of satisfaction and confidence in the reliability of their system. There is also consensus that EHR can imp…
10900	Nursing Activity Score for estimating nursing care need in intensive care units: findings from a face and content validity study	AimTo re-evaluate the face and content validity of the Nursing Activity Score currently adopted in evaluating activities that best describe workloads in intensive care units and their weight in describing average nursing time consumption. BackgroundThe Nursing Activity Score calculates the amount of nursing time that each patient will require over the next 24hours. It has been widely used around …
10902	Navigating Through a Complex and Inconsistent Regulatory Framework: Section 503B of the Federal Food Drug and Cosmetic Act Outsourcing Facilities Engaged in Clinical Investigation	The integrity of unbiased clinical data is essential to the future of the health care system by facilitating the discovery of lifesaving medicines and ensuring investigational drugs are safe and effective. Since 2002, the US pharmaceutical industry has invested over $500 billion, which is the largest research and development investment of any sector of the US economy. As a consequence of this sig…
10465	Beyond clinical engagement: A pragmatic model for quality improvement interventions, aligning clinical and managerial priorities	Despite taking advantage of established learning from other industries, quality improvement initiatives in healthcare may struggle to outperform secular trends. The reasons for this are rarely explored in detail, and are often attributed merely to difficulties in engaging clinicians in quality improvement work. In a narrative review of the literature, we argue that this focus on clinicians, at th…
10535	Factors contributing to low participation in mammography screening in Papua New Guinea	Aim The aim of this paper is to describe the current state of mammography screening services in Papua New Guinea (PNG) and to document factors thought to contribute to low participation in the free mammography screening service at the Pacific International Hospital (PIH), Port Moresby. Method Women attending for mammography screening at PIH between August 2006 and July 2010 were invited to comple…
10865	The development and implementation of the SWEET Peer Review Programme for pediatric diabetes centres	This paper describes the background to the development, implementation, and subsequent management of a programme of peer review of Pediatric Diabetes Centres belonging to the SWEET Group The paper summarizes the overall purpose of the programme, lists the principles upon which the programme is founded, and sets out the intended outcomes of the programme Details are given of the way in which the p…
10575	Integrated respiratory care	Integrated respiratory care is patient-centred, proactive and coordinated care delivered through clinical leadership and a multidisciplinary 'team without walls'. It involves rethinking traditional boundaries and roles, and requires respiratory specialists to develop new skills in the management of long-term conditions and collaborative care. The aim of integrated respiratory care is to enhance t…
10968	The impact of a leadership development programme on nurses' self-perceived leadership capability	Aim This paper reports on the outcomes of a locally designed educational programme to support leadership capability of junior registered nurses. Background The Developing Leader Programme is an in-house programme delivered in three face-to-face workshops, comprising self-directed reflective and application activities. Method Surveys were used to evaluate self-perceived leadership capability over …
11061	Middle-aged workers battling sickness, stress and money worries	Dr Steve Iley, AXA PPP healthcare's medical director for health services, said: "Employers need to recognise that these middle-aged workers are a particularly squeezed group, struggling with work and home pressures.
10725	Clinical leaders of the future	Putting ideas for management improvement into practice is one of the core tenets of the RCN's clinical leadership programme It's a transformational experience,' says RCN interim head of education Anne Corrin. 'The change is personal and professional.'
11018	Learning to lead	The RCN's clinical leadership programme taught Janet Jones many things about herself -- good and bad. Lynne Pearce reports.
10907	Emergency readmissions to paediatric surgery and urology: The impact of inappropriate coding	INTRODUCTION In England, emergency readmissions within 30 days of hospital discharge after an elective admission are not reimbursed if they do not meet Payment by Results (PbR) exclusion criteria. However, coding errors could inappropriately penalise hospitals. We aimed to assess the accuracy of coding for emergency readmissions. METHODS Emergency readmissions attributed to paediatric surgery and…
10656	Assessing Career Outcomes of a Resident Academic Administrator, Clinician Educator Track: A Seven-Year Follow-up	OBJECTIVE: This study reports the academic outcomes, including scholarly productivity, of the graduates of one residency training track for future clinician educators and academic administrators. Since its implementation in 2008, the Academic Administrator, Clinician Educator (AACE) track at Western Psychiatric Institute and Clinic - UPMC has grown in popularity with reports of participants achie…
10611	The value of psychiatrists in leadership and management	The health and social care landscape in the UK is changing, and there is now, more than ever, a real need for doctors to embrace leadership and management. Evidence shows that medical leadership is associated with better outcomes for patients. Psychiatrists are particularly well suited to such roles, given the interpersonal skills and self-awareness that they develop in their training. In this ar…
10650	Crash course in EPaCCS (Electronic Palliative Care Coordination Systems): 8 years of successes and failures in patient data sharing to learn from	BACKGROUND: Electronic Palliative Care Coordination Systems (EPaCCS) are England's pre-eminent initiative in enabling advance care planning and improved communication and coordination at the end of life. EPaCCS have been under development for 8 years after being proposed, as Locality Registers, in the 2008 End of Life Care Strategy for England. EPaCCS are electronic registers or tools and process…
10888	Incorporation of Ultrasound Education Into Medical School Curricula: Survey of Directors of Medical Student Education in Radiology	Rationale and Objectives: This study aimed to determine the degree of involvement of radiologists in ultrasound education in medical schools in the United States. Materials and Methods: An online survey was sent to 129 directors of medical student education in radiology, identified by the Alliance of Medical Student Educators in Radiology. Each survey recipient represented a unique medical school…
10471	Creating and Maintaining a Successful Service Line in an Academic Medical Center at the Dawn of Value-Based Care: Lessons Learned From the Heart and Vascular Service Line at UMass Memorial Health Care	The service line (SL) model has been proven to help shift health care toward value-based services, which is characterized by coordinated, multidisciplinary, high-quality, and cost-effective care. However, academic medical centers struggle with how to effectively set up SL structures that overcome the organizational and cultural challenges associated with simultaneously delivering the highest-valu…
11074	Challenges in International Humanitarian Aid	Unni Krishnan Karunakara has been a humanitarian worker and a public health professional for two decades with extensive experience in the delivery of health care to neglected populations a!ected by conflict, disasters, and epidemics in Africa, Asia, and America. He was Medical Director of the medical humanitarian organization, Medecins Sans Frontieres (MSF)/Doctors Without Borders' Campaign for A…
11098	Crisis Management in Acute Care Settings: Human Factors, Team Psychology, and Patient Safety in a High Stakes Environment
10600	Death after cessation of treatment by cystic fibrosis patients: An international survey of clinicians	Background: Little is known about cystic fibrosis patients, who are not considered to be terminally ill, and who die after voluntary cessation of treatment. Aim: This study was undertaken to provide an international snapshot of this issue. Design: An online survey was distributed across three continents. Setting: Distribution to the medical directors of the cystic fibrosis centres affiliated with…
10742	A review of physician preparedness in response to a systemic crisis: The case of Eastern Regional Health Authority, Newfoundland, Canada, estrogen receptor (ER) breast cancer (BC) errors	e17551 Background: From March until October 2008, a Commission of Inquiry was held in St. John's, Canada, investigating systemic errors leading to incorrect ER results in BC patients. 386 ER negative BC samples tested between 1997 and 2005 were incorrect. Of 91 witnesses, 26 physicians testified about their roles in this "crisis." Physicians have traditionally been trained to respond to individua…
10935	Studying Three Management Skills among Midwifery Managers of Iranian Universities of Medical Sciences in 2015	Introduction: Nowadays, for organizational success, managers should accept multiple roles that each requires trainings for specific skills. This issue especially is much more important in health care systems that are responsible for improving the health of the society. Therefore, this study was aimed to determine three managerial skills among midwifery managers Iranian Medical Sciences Universiti…
10527	A leadership development program for surgeons: First-year participant evaluation	Background In a dynamic health care system, strong leadership has never been more important for surgeons. Little is known about how to design and conduct effectively a leadership program specifically for surgeons. We sought to evaluate critically a Leadership Development Program for practicing surgeons by exploring how the program's strengths and weaknesses affected the surgeons' development as p…
10685	Prehospital Nitroglycerin in Tachycardic Chest Pain Patients: A Risk for Hypotension or Not?	BACKGROUND: The American Heart Association guidelines (AHA) guidelines list tachycardia as a contraindication for the administration of nitroglycerin (NTG), despite limited evidence of adverse events. We sought to determine whether NTG administered for chest pain was a predictor of hypotension (systolic blood pressure heart rate <100). METHODS: We performed a retrospective cohort study using pati…
10731	First and foremost, physicians: the clinical versus leadership identities of physician leaders	Purpose - Physicians are commonly promoted into administrative and managerial roles in US hospitals on the basis of clinical expertise and often lack the skills, training or inclination to lead. Several studies have sought to identify factors associated with effective physician leadership, yet we know little about how physician leaders themselves construe their roles. The paper aims to discuss th…
10551	Cystic fibrosis physicians' perspectives on the timing of referral for lung transplant evaluation: A survey of physicians in the United States	Background: Prior studies reveal that a significant proportion of patients with cystic fibrosis (CF) and advanced lung disease are not referred for lung transplant (LTx) evaluation. We sought to assess expert CF physician perspectives on the timing of LTx referral and investigate their LTx knowledge. Methods: We developed an online anonymous survey that was distributed by the Cystic Fibrosis Foun…
10901	Deceased Donor Organs: What Can Be Done to Raise Donation Rates Using Evidence From Malaysia?	Organ donation rates have continued to fall seriously short of needs worldwide, with the lowest rates recorded among developing economies. This study seeks to analyze evidence from a developing economy to explore the usefulness of social psychological theory to solve the problem. The study deployed a large survey (n = 10 412) using a convenience sampling procedure targeted at increasing the numbe…
10669	Closing Remarks	About twenty years ago, the leaders of the National Cancer Institute (NCI) decided to start a new branch in the Clinical Oncology Program of the Division of Cancer Treatment. That new entity was named the Clinical Pharmacology Branch (CPB), and its first leader was a brilliant, young, promising investigator named Bruce A. Chabner. Chabner was educated at Yale and Harvard, and appeared to have an …
11090	The impact of residency programs on new nurse graduates' clinical decision-making and leadership skills: A systematic review
10528	The ultimate payer	Today, corporate benefit managers have taken center stage. During the past several years, medical directors noticed a new trend. Even middle-size and certainly large employer groups looked to the plan's medical directors to provide health promotion activities, not only through the use of newsletters, but also with on-site visits by nurses and classroom instruction by health educators.
10560	Preventing antimicrobial-resistant bacterial infections among older adults in long-term care facilities	For older adults in long-term care facilities (LTCFs), the rate of infections caused by antimicrobial resistant strains of bacteria has increased and is prompting renewed interest in investing health care resources for prevention and control of these pathogens. This document offers a simple framework to combat infections due to antimicrobial resistant bacteria in LTCF residents by providing a mul…
10561	Implementation of motivational interviewing in substance use disorder treatment: Research network participation and organizational compatibility	Introduction: Despite considerable empirical evidence that psychosocial interventions improve addiction treatment outcomes across populations, implementation remains problematic. A small body of research points to the importance of research network participation as a facilitator of implementation; however, studies examined limited numbers of evidence-based practices. To address this gap, the pres…
10820	Clinical leadership	FOR SOME TIME now we have been contemplating the meaning of leadership. We recognised the need to discover a new direction to refresh the environments in which we work and aid implementation of the emerging health- care agenda. Most of all, we wanted to develop a leadership style that would, by focusing on team and group working, have an impact on patient care.
10829	What helps or hinders the transformation from a major tertiary center to a major trauma center? Identifying barriers and enablers using the Theoretical Domains Framework	BACKGROUND: Major Trauma Centers (MTCs), as part of a trauma system, improve survival and functional outcomes from injury. Developing such centers from current teaching hospitals is likely to generate diverse beliefs amongst staff. These may act as barriers or enablers. Prior identification of these may make the service development process more efficient. The importance of applying theory to syst…
10480	The patient care connect program: Transforming health care through lay navigation	The Patient Care Connect Program (PCCP) is a lay patient navigation program, implemented by the University of Alabama at Birmingham Health System Cancer CommunityNetwork.ThePCCP's goal is to provide better healthandhealth care, as well as to lower overall expenditures. The program focuses on enhancing the health of patients, with emphasis on patient empowerment and promoting proactive participati…
10976	An Enemy of the People? Medicine, industry and tourism in Spain (19th and 20th centuries)	In 1817, the creation in Spain of the "Cuerpo de Medicos Directores de Baros" was justified by the need to identify hydromineral remedies and to ensure their proper administration. The measure allowed this new group of experts the ability to choose where and how they wanted to play their new role. The plurality of approaches about spa functions leads to different interpretations about their physi…
11024	Understanding performance management in primary care	Purpose Principal-agent theory (PAT) has been used to understand relationships among different professional groups and explain performance management between organisations, but is rarely used for research within primary care. The purpose of this paper is to explore whether PAT can be used to attain a better understanding of performance management in primary care. Design/methodology/approach Purpo…
11073	ENGAGING PHYSICIANS IN CLEAR DOCUMENTATION: A PATHWAY TO VALUE	Clinical documentation improvement (CDI) programs were introduced to US hospitals during the 1990s as a means to not only validate the level of patient care provided, but also to reduce claims processing times and help to ensure proper reimbursement to the hospital. These programs are often under the supervision of the hospital's chief financial officer with limited involvement from physician lea…
10610	A Novel Survey Tool to Quantify the Degree and Duration of STEMI Regionalization Across California	Introduction: California has been a global leader in regionalization efforts for time-critical medical conditions. A total of 33 local emergency medical service agencies (LEMSAs) exist, providing an organized EMS framework across the state for almost 40 years. We sought to develop a survey tool to quantify the degree and duration of ST-elevation myocardial infarction (STEMI) regionalization over …
10912	The ADMSEP Milestones Project	Objective Credentialing bodies mandate that a medical school's curriculum be based upon recognized guidelines. Within the field of psychiatry, the Association of Directors of Medical Student Education in Psychiatry (ADMSEP) has previously published recommended guidelines for the preclinical and clerkship curriculum. Ongoing changes within the Liaison Committee on Medical Education's requirements …
10509	Making comfort count: Using quality improvement to promote pediatric procedural pain management	BACKGROUND AND OBJECTIVES: Pediatric procedural pain management (PPPM) is best practice but was inconsistent in our large multisite general academic medical center. We hypothesized that quality improvement (QI) methods would improve and standardize PPPM in our health system within inpatient pediatric units. We aimed to increase topical anesthetic use from 10% to 40%, improve nursing pediatric pai…
10481	Medical Directors of Breastfeeding Programs at Academic Medical Centers: Duties and Challenges	Introduction: An emerging trend in Academic Medical Centers (AMCs) is to coordinate breastfeeding care, research, and trainee education through "medical director" positions. Little is known about their duties, supports, and challenges. Objective: To determine the duties and challenges of directors of breastfeeding medicine in AMCs. Methods: A survey was distributed four times over a 3-month perio…
10547	Pharmacist-driven respiratory syncytial virus prophylaxis stewardship service in a neonatal intensive care unit	Purpose. The development and implementation of a pharmacist-driven respiratory syncytial virus (RSV) prophylaxis stewardship program in a neonatal intensive care unit (NICU) are described. Summary. An RSV prophylaxis stewardship service was created in the NICU at Brigham and Women's Hospital to align with the newly updated 2014 American Academy of Pediatrics (AAP) recommendations for palivizumab.…
10782	The involvement of medical doctors in hospital governance and implications for quality management: a quick scan in 19 and an in depth study in 7 OECD countries	BACKGROUND: Hospital governance is broadening its orientation from cost and production controls towards 'improving performance on clinical outcomes'. Given this new focus one might assume that doctors are drawn into hospital management across OECD countries. Hospital performance in terms of patient health, quality of care and efficiency outcomes is supposed to benefit from their involvement. Howe…
10732	Women physicians as healthcare leaders: a qualitative study	Purpose - The purpose of this paper is to explore the under-representation of women physicians in clinical leadership by examining the issue from their perspective. Design/methodology/approach - The authors used large group engagement methods to explore the experiences and perceptions of women physicians. In order to capture common themes across this group as a whole, participants were selected u…
10624	Finance, providers issue brief: HMO medical directors	Medical directors of managed care organizations have the ultimate responsibility of deciding the treatments for which a health plan will pay. Cognizant of consumer concerns over the power inherent in the position, states are seeking to inject more accountability into the decision-making process. Among the issues with which they have begun to grapple: whether medical directors should be required t…
10905	Analysis of ISO/IEEE 11073 built-in security and its potential IHE-based extensibility	The ISO/IEEE 11073 standard for Personal Health Devices (X73PHD) aims to ensure interoperability between Personal Health Devices and aggregators-e.g. health appliances, routers-in ambulatory setups. The Integrating the Healthcare Enterprise (IHE) initiative promotes the coordinated use of different standards in healthcare systems (e.g. Personal/Electronic Health Records, alert managers, Clinical …
10619	Knowledge gaps inhibit health IT development for coordinating complex patients' care	OBJECTIVES: Complex patients incur a majority of healthcare costs in the United States, in part, because their care is poorly coordinated. We sought to determine the leading edge of health information technology (IT) tools for care coordination of complex patients. STUDY DESIGN: Qualitative discussions and technical expert panels. METHODS: We conducted 35 discussions with clinical leaders, techno…
10992	Many chief information officers will be physician executives
10825	Contributions of relational coordination to care management in accountable care organizations: Views of managerial and clinical leaders	BACKGROUND: The accountable care organization (ACO) is a new type of health care organization incentivized to improve quality of care, improve population health, and reduce the cost of care. An ACO's success in meeting these objectives depends greatly upon its ability to improve patient care management. Numerous studies have found relational coordination to be positively associated with key measu…
11101	Supporting clinical nursing leadership and professional practice at the unit level
10488	Negotiating markets for health: an exploration of physicians' engagement in dual practice in three African capital cities	Scarce evidence exists on the features, determinants and implications of physicians' dual practice, especially in resource-poor settings. This study considered dual practice patterns in three African cities and the respective markets for physician services, with the objective of understanding the influence of local determinants on the practice. Forty-eight semi-structured qualitative interviews w…
10859	Creation of an IEC 62304 compliant software development plan	Organizations engaged in medical device software development are required to demonstrate compliance with a set of medical device standards and regulations before the device can be marketed. One such standard IEC 62304, Medical Device SoftwareSoftware Life Cycle Processes, defines the processes that are required in order to develop safe software. Demonstrating compliance with IEC 62304 can be prob…
10573	Improving Patient Flow Using Lean Methodology: an Emergency Medicine Experience	In todayâ€™s rapidly changing health care milieu, organizations are expected to continuously improve the quality of care delivered to an expanding population of patients. To do so, they need a framework for developing, testing and implementing changes. Lean provides a methodology to engage workers and leaders to identify waste in a process, develop standards, implement a change, assess the result…
10883	The debate on the development of advanced competences	The debate on the development of advanced nursing competences. The dossier aims to describe and disentagle the present Italian and international debate on the development and recognition of advanced nursing competences. Following a general brief description of the legislative national background, the attention is first of all focused on the lack of clarity on the definition of advanced competence…
10490	Quality indicators for the management of medical conditions in nursing home residents	Purpose: The purpose of this study was to develop a set of specific care processes associated with better outcomes for general medical conditions identified as quality improvement targets for institutionalized vulnerable elders. Methods: A national panel of nursing home experts used a modified-Delphi process to rate the validity (process linked to improved outcomes) and feasibility (of implementa…
10520	Feasibility of quality indicators for the management of geriatric syndromes in nursing home residents	Purpose: The assessment and management of dementia, falls and mobility disorders, malnutrition, end-of-life issues, pressure ulcers, and urinary incontinence have been identified as important quality improvement targets for vulnerable elders residing in nursing homes. This study aimed to identify valid and feasible measures of specific care processes associated with improved outcomes for these co…
10662	Suggested methods to improve physician-hospital relationships in Canada	This article focuses on the suggested methods to improve the quality of Physician-Hospital Relations (PHRs) in the Canadian healthcare system based on the opinions and perspectives of healthcare leaders across all provinces and territories who participated in the Canadian National Study of Interprofessional Relationships between Physicians and Hospital Administrators (CANSIRPH). Improving PHRs eq…
10945	Job performance of clinical nurse managers and its relationship with their job satisfaction and job stress : A cross sectional study	Satisfaction and stress are important work characteristics that affect job performance in nursing and their intention to stay as a nurse. The aim of this study was to assess the job performance level of clinical nurse managers called as sisters, and its relationship with their job satisfaction and job stress in Malaysian public hospital settings. A cross sectional study was done among sisters (N=…
10857	Core Elements of Outpatient Antibiotic Stewardship	The Core Elements of Outpatient Antibiotic Stewardship provides a framework for antibiotic stewardship for outpatient clinicians and facilities that routinely provide antibiotic treatment. This report augments existing guidance for other clinical settings. In 2014 and 2015, respectively, CDC released the Core Elements of Hospital Antibiotic Stewardship Programs and the Core Elements of Antibiotic…
11109	The case for nursing leadership development: leadership development for nurses can have a positive impact on an organization's bottom line, particularly in light of â€¦
10756	Is medical perspective on clinical governance practices associated with clinical units' performance and mortality? A cross-sectional study through a record-linkage procedure	OBJECTIVE: Assessment of the knowledge and application as well as perceived utility by doctors of clinical governance tools in order to explore their impact on clinical units' performance measured through mortality rates and efficiency indicators. METHODS: This research is a cross-sectional study with a deterministic record-linkage procedure. The sample includes n=1250 doctors (n=249 chiefs of cl…
10777	Clinical leadership and hospital performance: assessing the evidence base	BACKGROUND: A widespread assumption across health systems suggests that greater clinicians' involvement in governance and management roles would have wider benefits for the efficiency and effectiveness of healthcare organisations. However, despite growing interest around the topic, it is still poorly understood how managers with a clinical background might specifically affect healthcare performan…
10634	PREPARING PHYSICIANS FOR LEADERSHIP POSITIONS IN ACADEMIC MEDICINE
10570	Outcomes and complications of excimer laser surgery in patients with collagen vascular and other immune-mediated inflammatory diseases	Purpose To assess refractive and visual outcomes and postoperative complications in a large number of patients with well-controlled collagen vascular and other immune-mediated inflammatory diseases. Setting Optical Express, Glasgow, United Kingdom. Design Retrospective case series. Methods The files were reviewed of patients who had collagen vascular and other immune-mediated inflammatory disease…
10507	Patient-reported outcomes 5Â years after laser in situ keratomileusis	Purpose To assess vision-related, quality-of-life outcomes 5Â years after laser in situ keratomileusis (LASIK) and determine factors predictive of patient satisfaction. Setting Optical Express, Glasgow, Scotland. Design Retrospective case series. Methods Data from patients who had attended a clinical examination 5Â years after LASIK were analyzed. All treatments were performed using the Visx Star…
10466	2016 Presidential Address: Diabetes at 212Â°-confronting the invisible disease	This address was delivered by Desmond Schatz, MD, President, Medicine & Science, of the American Diabetes Association (ADA), at the Association's 76th Scientific Sessions in New Orleans, LA, on 12 June 2016. Dr. Schatz is Professor and Associate Chairman of Pediatrics, Medical Director of the University of Florida Diabetes Institute, and Director of the Clinical Research Center at the University …
10839	Preventing central line-associated bloodstream infections: a qualitative study of management practices	OBJECTIVE: To identify factors that may explain hospital-level differences in outcomes of programs to prevent central line-associated bloodstream infections. DESIGN: Extensive qualitative case study comparing higher- and lower-performing hospitals on the basis of reduction in the rate of central line-associated bloodstream infections. In-depth interviews were transcribed verbatim and analyzed to …
11080	Musings on the Nature of Academic Medical Leadership	Confucius was describing leadership as a personal journey, a kind of intellectual ziggurat from whose crenellations leaders must observe their surroundings and make decisions for which they are singularly responsible. Academic medical leaders have the unavoidable responsibility to create environments where individual efforts meld into collective achievement; intellectual discourse translates into…
11030	WHY PHYSICIAN LEADERS MUST BE FUNDRAISERS, TOO	Physician leaders play a crucial role in the development of not-for-profit and academic health care systems and educational institutions, and any physician or health professional aspiring to a top leadership role in either setting must be familiar with fundraising processes as well as be ready to provide leadership and direction. In fact, applicants for dean or CEO positions frequently are asked …
10676	Getting Medical Directors Out of the C-Suite and Closer to Points of Care	Physicians, more than anyone else, can influence peers when it comes to talking about evidence-based care, even when it runs counter to customary, but costly, practice patterns. The timing couldn't be better to put physicians in this leadership role because of the growing use of value-based payment models.
10675	The impact of economic rationalization, prioritization and rationing on job satisfaction, motivation and team cohesion in hospitals: a survey among retired physician executives in Germany	BACKGROUND: The growing economization of the health care system and implication of market principles in the medical field have risen new and serious questions on the meaning of the medical profession, the doctor-patient relationship and the orientation of medicine itself. The impact of the dynamic clinical structures on the doctor-doctor and the doctor-patient interaction appear even unpredictabl…
10741	Development of a conceptual policy framework for advanced practice nursing: an ethnographic study	AIM: To report on a study examining policy development for advanced practice nursing from intent of policy to realization in practice. BACKGROUND: Inclusion of advanced practice nursing roles in the healthcare workforce is a worldwide trend. Optimal advanced nursing practice requires supportive policies. Little is known about how policy is developed and implemented. DESIGN: Ethnography using an i…
10479	Implementation of a multicenter performance improvement program for early detection and treatment of severe sepsis in general medicalâ€“surgical wards	Sepsis is a leading cause of in-hospital death, and evidence suggests a higher mortality in patients presenting with sepsis on the ward compared to those presenting to the emergency department. Ward patients who develop severe sepsis may have poor outcomes for a variety of reasons, including delayed diagnosis, lack of readily available staffing, and delayed treatment. We report on a multihospital…
10877	Accessibility barriers in the German health care system	In addition to primary and secondary special care, a special type of care was created in the 2015 German Health Care Strengthening Act GKV-Versorgungsstarkungsgesetz]: medical care centres for adult people with mental and multiple disabilities (MCAMD). This closed a gap in the German healthcare system and part of Article 25 of the UN Convention on the Rights of Persons with Disabilities was imple…
10468	Assessing electronic interruptions experienced by an anesthesiology clinical director	Study Objective The purpose of this study was to assess the workflow interruptions on an anesthesiology clinical director (CD). By assessing the interruptions on the CD, we hypothesize that these frequent interruptions would prohibit the CD from medical direction of residents or certified nurse anesthetists in operating rooms. Design Cellular phone data were obtained from Verizon Wireless stateme…
10553	Reducing problematic benzodiazepine use among individuals enrolled in methadone treatment programs	Objective: The purpose of this study was to decrease problematic benzodiazepine (BZD) prescriptions provided to patients enrolled in methadone maintenance treatment (MMT) programs in an urban setting through a quality improvement intervention. Methods: A prospective, interactive, feedback loop was used with 4 MMT providers over a period of 5 years (2009-2013) to help reduce the number of BZD pres…
10498	Building strong physician-manager teams
11059	GET TO KNOW YOUR FELLOW MEMBERS	In an interview, Byron Scott, associate chief medical officer for Truven Health Analytics, talked about his role. In his current role, Scott supports hospitals, physician groups, health plans and other employers to improve overall health care and clinical performance with quality and leadership initiatives using health analytics. He also serves as a board member for Truven's Quality Improvement O…
10867	MEDical wards Invasive Candidiasis ALgorithms (MEDICAL): Consensus proposal for management	Introduction: A majority of invasive Candida infections occur in medical wards; however, evidence for management in this setting is scarce and based primarily on the intensive care or surgical setting. On behalf of the Italian Society for Anti-Infective Therapy (SITA) and the Italian Federation of Associations of Hospital Doctors on Internal Medicine (FADOI), the MEDICAL group produced practical …
10840	Clinical directors' views of centralisation and commissioning of cleft services in the U.K	BACKGROUND: To determine the views of Clinical Directors working in the United Kingdom (U.K.) Cleft Service with regard to centralisation, commissioning and impact on cleft service provision. METHODS: In-depth qualitative interviews were conducted with 11 Clinical Directors representing regional cleft services. Interviews were transcribed verbatim, a coding frame was developed by two researchers …
10962	Training and practice of the next generation HPB surgeon: analysis of the 2014 AHPBA residents' and fellows' symposium survey	Background: Hepato-pancreato-biliary (HPB) surgery is a complex subspecialty drawing from varied training pools, and the need for competency is rapidly growing. However, no board certification process or standardized training metrics in HPB surgery exist in the Americas. This study aims to assess the attitudes of current trainees and HPB surgeons regarding the state of training, surgical practice…
10587	Cardiac Arrests in Skilled Nursing Facilities: Continuing Room for Improvement?	Objectives: To characterize the care received by skilled nursing facility (SNF/NF) patients suffering cardiac arrest and to evaluate the outcome of SNF/NF patients experiencing cardiac arrest. Design: A retrospective analysis of an existing cardiac arrest registry to characterize SNF/NF cardiac arrest patients and to compare them to community-dwelling cardiac arrest patients was performed. Settin…
10946	Society of Vascular and Interventional Neurology (SVIN) Stroke Interventional Laboratory Consensus (SILC) Criteria: A 7M Management Approach to Developing a Stroke Interventional Laboratory in the Era of Stroke Thrombectomy for Large Vessel Occlusions	Brain attack care is rapidly evolving with cutting-edge stroke interventions similar to the growth of heart attack care with cardiac interventions in the last two decades. As the field of stroke intervention is growing exponentially globally, there is clearly an unmet need to standardize stroke interventional laboratories for safe, effective, and timely stroke care. Towards this goal, the Society…
10487	Executive Leadership and Physician Well-being: Nine Organizational Strategies to Promote Engagement and Reduce Burnout	These are challenging times for health care executives. The health care field is experiencing unprecedented changes that threaten the survival of many health care organizations. To successfully navigate these challenges, health care executives need committed and productive physicians working in collaboration with organization leaders. Unfortunately, national studies suggest that at least 50% of U…
10906	Current role challenges in New Zealand aged residential care: the potential consequences for healthcare assistant role expansion	Background: Challenges facing healthcare assistants in aged residential care are a focus of global debate. These challenges involve remuneration, education, skill mix, work conditions and organisational structures. Objectives/Aims: We enter the discussion by acknowledging current work, education and remuneration for healthcare assistants. We then consider the supervisory relationships between reg…
10866	Learning From the Director's Role: Leadership and Vulnerability	In 1990, immediately following the A. K. Rice Institute's (AKRI) National Residential Group Relations Conference, the organisation went through significant turmoil resulting in the Board's public firing of the conference director from his contract, with no reasons given. The founder of the organisation, Margaret Rioch, and many other senior people resigned from AKRI in protest. All of the partici…
11015	Setting the stage for a new strategic plan for geriatrics and extended care in the Veterans Health Administration: summary of the 2008 VA State of the Art conference, 'The changing faces of geriatrics and extended care: meeting the needs of veterans in the next decade'	The Department of Veterans Affairs (VA) assumed an early leadership role in focusing on care of elderly adults. In 1998, the Federal Advisory Committee on the Future of VA Long-Term Care, appointed by the VA Undersecretary for Health, recommended redirection of VA's extended care programs toward noninstitutional forms. A decade later, VA's Office of Geriatrics and Extended Care (GEC) initiated a …
10491	Dental Students' Perceived Value of Peer-Mentoring Clinical Leadership Experiences	This pilot study compared second- and fourth-year dental students' perceived values of newly implemented clinical leadership experiences (CLEs) at one U.S. dental school during the 2012-13 academic year. In the CLEs, fourth-year (D4) students mentored second-year (D2) dental students during faculty-supervised patient treatment. The two cohorts' perceived value of the experiences was measured with…
10599	Evolution of universal review and disclosure of MRI reports to research participants	Background: Although incidental findings (IF) are commonly encountered in neuroimaging research, there is no consensus regarding what to do with them. Whether researchers are obligated to review scans for IF, or if such findings should be disclosed to research participants at all, is controversial. Objective data are required to inform reasonable research policy; unfortunately, such data are lack…
10691	Enhancing clinical trials accrual in an urban hospital setting	e16564 Background: Facilitating clinical trials (CT) access to underserved populations in an urban hospital is an integral part of the NYUCI fellowship program. In 2009, to overcome barriers in CT enrollment at affiliate site, processes were targeted to promote awareness of available trials, simplify enrollment and enhance fellows' participation in the CT process. This is a review of therapeutic …
10860	Core Privileging and Credentialing: Hospitals' Approach to Gynecologic Surgery	Study Objective: Privileging and credentialing requirements are determined by medical staff leadership at the hospital level to ensure clinicians provide safe healthcare services. No standardized guidelines exist for gynecologic surgery. The objective of this study is to examine the variability of the criteria used to grant surgical privileges and credentials for gynecologic procedures at 5 high-…
10681	How to Begin a Quality Improvement Project	Quality improvement involves a combined effort among health care staff and stakeholders to diagnose and treat problems in the health care system. However, health care professionals often lack training in quality improvement methods, which makes it challenging to participate in improvement efforts. This article familiarizes health care professionals with how to begin a quality improvement project.…
10577	Relationship Between Operating Room Teamwork, Contextual Factors, and Safety Checklist Performance	Background Studies show that using surgical safety checklists (SSCs) reduces complications. Many believe SSCs accomplish this by enhancing teamwork, but evidence is limited. Our study sought to relate teamwork to checklist performance, understand how they relate, and determine conditions that affect this relationship. Study Design Using 2 validated tools for observing and coaching operating room …
10890	A longitudinal qualitative study of health care personnel's perceptions of simultaneous implementation of three risk assessment scales on falls, malnutrition and pressure ulcers	Aims and objectivesIn this study, the aim was to understand health care personnel's expectations and experiences of participating in an intervention aimed at the implementation of three assessment scales for fall injuries, malnutrition and pressure ulcers, and the performance of preventive measures in these areas over the period of 18 months. BackgroundFall injuries, malnutrition and pressure ulc…
11025	Building a safe unit culture with CUSP	Improving care delivery quality and patient safety is a growing priority for many facilities in the modern healthcare landscape, and nurse managers play an important role in ensuring the success of new safety measures. Research has shown that the way nurse managers engage RNs in decision making and problem solving has a direct influence on improving care delivery quality and patient safety' In ad…
10638	THE PHYSICIAN CEO: LESSONS LEARNED FROM MY FIRST YEAR ON THE JOB
10735	Using 501c3 Foundations in the Care of Cleft and Craniofacial Children	This article relates to the use of 501c3 foundations in the care of patients with cleft and craniofacial disorders. Both authors are medical directors and founders of foundations that serve these children: A Smile for a Child Foundation was set up to help children locally; Free to Smile was set up as an international missions foundation. This article explores the advantages and disadvantages of e…
11096	The Emotional Labour of Nursing: How Student and Qualified Nurses Learn to Care; a Report on Nurse Education, Nursing Practice and Emotional â€¦
10819	Learning to lead	Effective clinical leadership has been central to the last government's modernisation agenda ( DoH 2000a ) and nursing has been one of the key groups targeted for development. Calls for the 'modern matron', for example, reflect the public desire for a named and accountable individual who will take responsibility for the quality of patients' experience and will intervene to make improvements where…
10940	The role of the physician in transforming the culture of healthcare	Purpose - The healthcare system in the USA is undergoing unprecedented change and its share of unintended consequences. This paper explores the leadership role of the physician in transforming the present culture of healthcare to restore, refine and preserve its traditional care components. Design/methodology/approach - The literature on change, organizational culture and leadership is leveraged …
10767	In their own words: describing Canadian physician leadership	Purpose This is the first study to compile statistical data to describe the functions and responsibilities of physicians in formal and informal leadership roles in the Canadian health system. This mixed-methods research study offers baseline data relative to this purpose, and also describes physician leaders' views on fundamental aspects of their leadership responsibility. Design/methodology/appr…
10979	Perceptions of physician leadership in Botswana	Background. Physician leadership is essential for the strengthening of health systems, especially in underserved settings such as sub-Saharan Africa. To be effective, leaders must be perceived as such by their community. It is unknown how perceptions of physician leadership in Botswana compare with those of the Canadian Medical Education Directives for Specialists (CanMEDS) Physician Competency F…
11062	Investigator Characteristics & Patient Recruitment in ALLHAT	Although study coordinators (SCs) exert an essential role in the clinical trial recruitment process, in community practice-based clinical trials, physician investigators, whose attitudes and characteristics define the clinic environment, also exert a strong influence on recruitment. Several physician-related variables tied to clinical trial participant recruitment have been identified: BellSyer a…
11100	Developing a medical engagement scale (MES)
11105	Medical leadership: a practical guide for trainees and tutors
11093	Role conflict: leaders and managers: David Stanley reviews the literature, and discusses his own research, on the difference between leadership and management
10833	Role confusion and self-assessment in interprofessional trauma teams	BACKGROUND: Trauma care requires coordinating an interprofessional team, with formative feedback on teamwork skills. We hypothesized nurses and surgeons have different perceptions regarding roles during resuscitation; that nurses' teamwork self-assessment differs from experts', and that video debriefing might improve accuracy of self-assessment. METHODS: Trauma nurses and surgeons were surveyed r…
10800	Progress Monitoring in an Integrated Health Care System: Tracking Behavioral Health Vital Signs	Progress monitoring implementation in an integrated health care system is a complex process that must address factors such as measurement, technology, delivery system care processes, patient needs and provider requirements. This article will describe how one organization faced these challenges by identifying the key decision points (choice of measure, process for completing rating scale, interfac…
11107	Possibilities and pitfalls for clinical leadership in improving service quality, innovation and productivity
10499	Clinical leadership through commissioning: Does it work in practice?	In tune with much international practice, the English National Health Service has been striving to transform health care provision to make it more affordable in the face of rising demand. At the heart of a set of recent radical reforms has been the launch of â€˜clinical commissioningâ€™ using the vehicle of local groups of General Practitioners (GPs). This devolves a large portion of the total he…
10664	Defining the structure of undergraduate medical leadership and management teaching and assessment in the UK	Abstract Medical leadership and management (MLM) skills are essential in preventing failings of healthcare; it is unknown how these attitudes can be developed during undergraduate medical education. This paper aims to quantify interest in MLM and recommends preferred methods of teaching and assessment at UK medical schools. Two questionnaires were developed, one sent to all UK medical school facu…
10818	Leading from the front	Effective clinical leadership is key to improving care for older people, wherever that care is provided, and nursing has been central to the success of changing older people's experience of care since the launch of the National Service Framework for Older People (NSF) in March 2001.
10645	Comparison of Emergency Medical Services and Trauma Care Systems Among Pan-Asian Countries: An International, Multicenter, Population-Based Survey	OBJECTIVE: Knowledge on the current trauma systems in Asian countries is limited. The objective of this study was to describe the emergency medical services (EMS) and trauma care systems among countries participating in the Pan-Asian Trauma Outcomes Study (PATOS) Clinical Research Network. METHODS: The PATOS network consists of 33 participating sites from 14 countries. Standardized data was colle…
10799	The Health Innovations Scholars Program: A Model for Accelerating Preclinical Medical Students' Mastery of Skills for Leading Improvement of Clinical Systems	Dramatic changes in health care require physician leadership. Efforts to instill necessary skills often occur late in training. The Heath Innovations Scholars Program (HISP) provided preclinical medical students with experiential learning focused on process improvement. Students led initiatives to improve the discharge process for stroke patients. All students completed an aptitude survey and Qua…
10943	Leadership by design: intentional organization development of physician leaders	Purpose - The purpose of this paper is: first, to present a qualitative descriptive case study of the Mayo Clinic leadership and organization development philosophy and approach; second, to summarize a strategy for using intentional organization design as a foundation for culturally aligned physician leadership development and third, to describe the Mayo Clinic Leadership Model. Design/methodolog…
10773	Deceased donor organ procurement injuries in the United States	AIM: To determine the incidence of surgical injury during deceased donor organ procurements. METHODS: Organ damage was classified into three tiers, from 1-3, with the latter rendering the organ non-transplantable. For 12 consecutive months starting in January of 2014, 36 of 58 organ procurement organization's (OPO)'s prospectively submitted quality data regarding organ damage (as reported by the …
11026	The positive impact of formalized charge nurse training	Nurses play an important role in patient satisfaction, which impacts hospital reimbursement. Value-Based Purchasing (VBP), a program designed by the Centers for Medicare and Medicaid Services (CMS), compensates hospitals with "incentive payments for the quality of care they provide to people with Medicare." VBP has led to a focus on quality and patient satisfaction in acute care hospitals. One st…
10627	The New F-tag 314: Prevention and Management of Pressure Ulcers	An extensive revision of the guidelines for prevention and management of pressure ulcers is now in effect. Overall, the guidelines are an improvement over the previous version. Much more of the current guidelines rests on evidence-based data and is more consistent with current standards. However, there are still areas where the evidence does not yet answer all of the questions.14,15 Until future …
11111	The effect of executive walk rounds on nurse safety climate attitudes: a randomized trial of clinical units
10496	Improving the doctor-manager relationship. Clinical networks for doctors and managers
10605	Massive Transfusion Protocols: A Survey of Academic Medical Centers in the United States	BACKGROUND: Massive transfusion protocols (MTPs) have been adopted in many hospitals, and they may improve outcomes, as well as decrease the number of blood products transfused. However, there are no specific guidelines regarding the number and types of products that should be included in these protocols. MTPs may vary from hospital to hospital. METHODS: A short, web-based survey was sent to bloo…
10889	Translating Physical Activity Evidence to Hospital Settings A Call for Culture Change	Extensive evidence exists on the multiple physical and psychological benefits of physical activity (PA) across the lifespan. Yet, the vast majority of Americans engage in highly sedentary lifestyles, and most do not meet recommended PA levels that can achieve health benefits. Moreover, nurses and other healthcare providers are highly inconsistent in their PA recommendations to patients in all set…
10543	Use of mobile devices in community health care: barriers and solutions to implementation	Mobile devices allow clinicians to access electronic clinical systems away from traditional base locations. They have contributed to increased productivity and efficiency, and clinical staff also cite benefits to patient care. A selection of NHS trusts have participated in a national pilot to explore the benefits and drawbacks of this technology. Clinical engagement with frontline staff is essent…
10614	Lessons for major system change: Centralization of stroke services in two metropolitan areas of England	Objectives: Our aim was to identify the factors influencing the selection of a model of acute stroke service centralization to create fewer high-volume specialist units in two metropolitan areas of England (London and Greater Manchester). It considers the reasons why services were more fully centralized in London than in Greater Manchester. Methods: In both areas, we analysed 316 documents and co…
10562	The use of hyperbaric oxygen treatment for sudden sensorineural hearing loss in Europe	BACKGROUND: The aim of this study was to identify the practice differences in the use of hyperbaric oxygen treatment (HBOT) for sudden sensorineural hearing loss (SSNHL) in Europe. MATERIALS AND METHODS: A questionnaire comprising nine questions was built using the surveymonkey.com website. The medical directors of hyperbaric centres in Europe were invited by e-mail to complete the survey. RESULT…
10918	Nurses' perspectives on workplace mistreatment: A qualitative study	An accurate understanding of workplace mistreatment and its impacts on nurses is crucial to hospital managers. A qualitative approach using conventional content analysis was adopted in this study to describe the perspectives of a sample of Iranian nurses concerning workplace mistreatment. After analyzing the transcribed interviews, three main themes emerged: (i) Demand for a more humanistic and a…
10709	South African Dental Students' Perceptions of Most Important Nonclinical Skills According to Medical Leadership Competency Framework	Recent developmental frameworks suggest that dental curricula should focus on developing nonclinical skills in dental students. The aim of this study was to qualitatively map students' perceptions of the most important nonclinical skills against the Medical Leadership Competency Framework (MLCF). A representative sample of second- to fifth-year students (n=594; overall response rate 69%) from all…
10559	Use of the quality improvement process in assessing end-of-life care in the nursing home	Objective: To report on the process and effect of a quality improvement project on end-of-life (EOL) care in a state veterans' home. Design: The design uses survey data from representatives of the deceased, continuous quality improvement (QI) techniques, and interdisciplinary team activities. Representatives of the deceased were surveyed using a tool that assessed symptom management, emotional st…
10515	Trends in the screening and treatment of retinopathy of prematurity	OBJECTIVES: To determine the current practice patterns of retinopathy of prematurity (ROP) screening and treatment and the attitudes toward new screening and treatment modalities in level III and level IV NICUs, as reported by medical directors. METHODS: Surveys were mailed to the medical directors of 847 level III NICUs identified in the 2011 American Academy of Pediatrics directory in April 201…
10915	Graduate Medical Education as a Lever for Collaborative Change: One Institution's Experience with a Campuswide Patient Safety Initiative	Background: The 2013 closure of a public hospital in Baton Rouge, LA transformed graduate medical education (GME) at Our Lady of the Lake Regional Medical Center (OLOL). Administrators were tasked with incorporating residents into patient safety and quality improvement initiatives to fulfill regulatory obligations. This report outlines our experiences as we built these patient safety and quality …
10517	Management of constipation in residents with dementia: Sorbitol effectiveness and cost	Objective: The objective of this report is to describe a cost-effective strategy for management of constipation in nursing home residents with dementia. Design: We conducted a prospective observational quality improvement study of 41 residents with chronic constipation and receiving an osmotic laxative. Sorbitol was substituted for lactulose. Setting: The study was conducted at a dementia special…
10737	Healthcare managers' construction of the manager role in relation to the medical profession	Purpose - The purpose of this paper is to explore how healthcare managers construct the manager role in relation to the medical profession in their organisations. Design/methodology/approach - In total, 18 of Sweden's 20 healthcare chief executive officers (CEOs) and 20 clinical department managers (CDMs) were interviewed about their views on management of physicians. Interviews were performed in…
10651	Building bridges: engaging medical residents in quality improvement and medical leadership	OBJECTIVE: To develop an educational intervention that targets residents' beliefs and attitudes to quality Improvement (QI) and leadership in order to demonstrate proactive behaviour. DESIGN: Theory-driven, mixed methods study including document analysis, interviews, observations and open-ended questionnaires. SETTING: Six Dutch teaching hospitals. INTERVENTION: Using expertise from medicine, psy…
10749	Keys to successful implementation of a French national quality indicator in health care organizations: a qualitative study	BACKGROUND: Several countries have launched public reporting systems based on quality indicators (QIs) to increase transparency and improve quality in health care organizations (HCOs). However, a prerequisite to quality improvement is successful local QI implementation. The aim of this study was to explore the pathway through which a mandatory QI of the French national public reporting system, na…
10904	What do tomorrow's doctors need to learn about ecosystems? - A BEME Systematic Review: BEME Guide No. 36	Background: Human health is fundamentally determined by the health of ecosystems. Guidance is lacking about how to address the topic of ecosystems within medical education. Aims: To determine the nature of discussions around ecosystems in the educational, medical and medical education literature. To identify learning needs of tomorrow's doctors. Methods: A narrative synthesis approach was used. S…
10791	Viewpoint: Clinical leadership education: the future
10740	Investigating the role of Clinical Nurse Consultants in one health district from multiple stakeholder perspectives: a cooperative inquiry	BACKGROUND: The impetus for this research came from a group of 11 Clinical Nurse Consultants (CNCs) within a health service in NSW, Australia, who wanted to investigate the CNC role from multiple stakeholder perspectives. With support from academic researchers, the CNCs designed and implemented the study. OBJECTIVES: The aim of this research project was to investigate the role of the CNC from the…
11068	INTEGRATING BUSINESS EDUCATION IN MEDICAL SCHOOLS: A MULTICENTER SURVEY	There is an increasing body of literature that states that leadership and management skills are becoming of greater importance to physicians. The perceived value of these skills is further illustrated by the increasing number of physicians and trainees joining masters of business administration (MBA) programs. Organizations and patients can benefit from physician leadership. For example, a recent…
11085	Medical leadership: why it's important, what is required, and how we develop it
10616	Antibiotic Stewardship and Hospital Hygiene in German Paediatric Inpatient Facilities: A Qualitative Survey from the Paed IC Working Group	Background: Antibiotic stewardship (ABS) and hospital hygiene have both been identified as key components to increase patient safety in hospital inpatients. To set the stage for a new approach in this field, a working group of German Pediatric Infectious Disease (PID) Specialists invented the Paed IC Project in 2012. Methods: This article summarized the results of a qualitative study using teleph…
10837	Music and communication in the operating theatre	AIMS: To observe the extent and the detail with which playing music can impact on communication in the operating theatre. BACKGROUND: According to the cited sources, music is played in 53-72% of surgical operations performed. Noise levels in the operating theatre already exceed World Health Organisation recommendations. There is currently a divide in opinions on the playing of music in operating …
10754	Regular Expressions: The Build Study Vignette	The author creates a fictional vignette to illustrate how a medical director can use data analysis to help review cases comparing attending physician statement (APS) values for build vs those reported by the paramedical examiners for the same lives. In this first of two articles, a method for extracting suitable data is explored.
10804	Converting Lab Report Files into Usable Data	Medical directors may be asked to analyze their company's experienced laboratory results. This practical research note uses the example of trying to help predict the distribution of proposed insured's under a new preferred risk program as a way to illustrate how to marshal a company's lab results into a suitable dataset for analysis.
10951	Analysis of Nursing Clinical Decision Support Requests and Strategic Plan in a Large Academic Health System	Objectives: To understand requests for nursing Clinical Decision Support (CDS) interventions at a large integrated health system undergoing vendor-based EHR implementation. In addition, to establish a process to guide both short-term implementation and long-term strategic goals to meet nursing CDS needs. Materials and Methods: We conducted an environmental scan to understand current state of nurs…
10924	Identifying potential academic leaders Predictors of willingness to undertake leadership roles in an academic department of family medicine	Objective To identify variables associated with willingness to undertake leadership roles among academic family medicine faculty. Design Web-based survey. Bivariate and multivariable analyses (logistic regression) were used to identify variables associated with willingness to undertake leadership roles. Setting Department of Family and Community Medicine at the University of Toronto in Ontario. P…
10803	On the Potential Insurability of HIV	For the past two years, a group of medical directors representing a wide variety of companies with a concentration in life insurance has reviewed literature pertinent to the mortality studies on Human Immunodeficiency Virus (HIV) and has had discussions with experts in the field. We did so as a result of our commitment to studying this disease process with an eye toward applying our findings to e…
10974	Perioperative Nursing Leaders Implement Clinical Practice Guidelines Using the Iowa Model of Evidence-Based Practice	Many health care organizations, nursing leaders, and individual clinicians are not providing care consistently based on evidence and many are not aware of the evidence that is available. Preventable complications have an adverse effect on hospital reimbursement and the burden is placed on hospital personnel and nursing leaders to use current evidence to improve care and prevent complications, suc…
10826	WPS Medical Director Helps Break Down Barriers to Advance Care Planning
10623	Programmatic research in medical education: a national collaboration	AIM: We aimed to identify areas that are a high priority for medical education research in New Zealand and that would benefit from a coordinated collaborative approach as an initial step in developing a coordinated research strategy. METHODS: A modified Delphi technique was used to reach consensus, among medical education researchers in New Zealand, on the optimal areas of activity. RESULTS: The …
11027	UNDERSTANDING DISRUPTIVE BEHAVIOR IN THE SEASONED CLINICIAN	Medical professionals increasingly recognize the importance of communication and appropriate behavior in the delivery of high-quality medical care. In July 2008, the Joint Commission synthesized existing information about disruptive behavior, noting that unprofessional comportment could lead to medical errors and preventable adverse outcomes, contribute to poor patient satisfaction, increase the …
10808	Face to face	Vicki Leah qualified as a nurse in 1985. She has worked in a number of clinical leadership roles in acute care. Last year Vicki took up her post as nurse consultant - older people at Broomfield Hospital, part of Mid Essex Hospital Services NHS Trust, where she leads a multidisciplinary elderly assessment team which aims to improve the experience of older people in the hospital's emergency departm…
11092	What skills do physician leaders need now and in the future?
10944	Doctors' perspectives on law and life-sustaining treatment: Survey design and recruitment strategies for a challenging cohort	Background: Palliative medicine and other specialists play significant legal roles in decisions to withhold and withdraw life-sustaining treatment at the end of life. Yet little is known about their knowledge of or attitudes to the law, and the role they think it should play in medical practice. Consideration of doctors' views is critical to optimizing patient outcomes at the end of life. However…
10963	Understanding skill acquisition among registered nurses: the 'perpetual novice' phenomenon	Aims and objectives. To determine whether the perpetual novice phenomenon exists beyond nephrology nursing where it was first described. Background. The perpetual novice is a state in which nurses are unable to progress from a novice to an expert in one or more essential clinical skills which are used in their practice area. Maintaining clinical competence is essential to quality patient care out…
10475	Quality palliative care in long-term care settings	It is paramount that physicians and midlevel practitioners who care for residents in long-term care facilities be able to provide high-quality comfort care to their patients, the majority of whom are frail and suffering from chronic and progressive diseases. Physicians must be knowledgeable in the assessment, prevention, and relief of patients' physical, emotional, and spiritual distress, as well…
10790	Survey of Ebola Preparedness in Washington State Emergency Departments	OBJECTIVE: The 2014 Ebola virus disease (EVD) outbreak in West Africa remains the most deadly in history. Emergency departments (EDs) are more likely to come into contact with potential EVD patients. It is important for EDs to be prepared to care for suspected EVD patients. Our objective was to understand the perceived challenges experienced by Washington State ED medical directors in EVD prepare…
10847	Physician leadership	Doctors, because of the nature of their training and their profession, have to be leaders. Subsequently, when they specialise, leadership qualities are even more important if they are to be effective in leading the specialty team. It is common knowledge that doctors have become leaders in various sectors of society. One of the fundamental advantages a doctor has over others in leadership position…
11088	A study on the relationship between perceived leadership styles of hospital clinical leaders and perceived empowerment, organizational commitment, and job â€¦
10522	Pharmacist prescribing within an integrated health system in Washington	Purpose. Pharmacist prescribing as part of a collaborative drug therapy agreement (CDTA) within an integrated health system in Washington is described. Summary. Virginia Mason Medical Center (VMMC) in Seattle, Washington, uses a team-based care model with broad-based CDTAs to provide quality patient care. The majority of patients are referred to the pharmacist after a diagnosis has been made and …
10953	Evidence-based Management in Practice: Opening up the Decision Process, Decision-maker and Context	Evidence-based management (EBM) has been subject to a number of persuasive critiques in recent years. Concerns have been raised that: EBM over-privileges rationality as a basis for decision-making; 'scientific' evidence is insufficient and incomplete as a basis for management practice; understanding of how EBM actually plays out in practice is limited; and, although ideas were originally taken fr…
10797	'Not everyone can be a Gandhi': South Asian-trained doctors immigrating to Canada, c. 1961-1971	OBJECTIVES: This paper will explore the social history of the transnational migration of foreign-trained doctors to western countries in the post-WWII era, by examining, as a case study, South Asian-trained doctors who were first licensed in the Canadian province of Nova Scotia between 1961 and 1971. DESIGN: This article draws on both quantitative and qualitative primary sources. First, we analyz…
11089	Unlock the leadership potential: New management structures in the health service call for a new type of clinical leader. Stephen Wright looks at how nurses can â€¦
10980	Organisational effectiveness and personality disorder	Purpose - National treatment guidelines regarding Borderline Personality Disorder (BPD) (National Institute for Health and Clinical Excellence, 2009) make a number of recommendations relating to system and cultural treatment variables including: access to services, autonomy and choice, developing an optimistic and trusting relationship and managing endings and transitions. The purpose of this pap…
10710	Developing clinical leadership in mental health and schizophrenia	The abandoned illness: a report by the Schizophrenia Commission, published last month, details how people with schizophrenia continue to be marginalised.
10595	How much the act of secrecy is done by medical staff? A descriptive cross-sectional survey in south of Iran	Some information may be gathered during the medical procedures, including medical records or personal information. Many of them can be considered as secrets. The medical staff has the duty of privacy, which means keeping the secrets away from a third party. Hippocratic Oath accepts no exceptions but modern ethical express the situations in which the disclosure of secrets is allowed, legal, or eve…
10596	Systematic review: what interventions improve dignity for older patients in hospital?	AIMS AND OBJECTIVES: To review the evidence for interventions to improve dignity for older patients in acute care. BACKGROUND: High profile cases have highlighted failure to provide dignified care for older people in hospitals. There is good evidence on what older people consider is important for dignified care and abundant recommendations on improving dignity, but it is unclear which interventio…
11086	Managers and leaders: are they different?
10893	Antibiotic prescribing of village doctors for children under 15 years with upper respiratory tract infections in rural China A qualitative study	The aim of this study was to explore the knowledge, attitudes, and practices of village doctors regarding the prescribing of antibiotics for children under 15 years with upper respiratory tract infections (URTIs) in rural China. Twelve focus group discussions (FGDs) were conducted in Xianning, a prefecture-level city in rural China, during December 2014. We conducted 6 FGDs with 35 village doctor…
11023	Quality improvement in hospitals: barriers and facilitators	Purpose The purpose of this paper is to examine quality improvement (QI) initiatives in acute care hospitals, the factors associated with success, and the impacts on patient care and safety. Design/methodology/approach An extensive online survey was completed by senior managers responsible for QI. The survey assessed QI project types, QI methods, staff engagement, and barriers and factors in the …
10512	Anemia Management in the China Dialysis Outcomes and Practice Patterns Study	No part of this publication may be translated into other languages, reproduced or utilized in any form or by any means, electronic or mechanical, including photocopying, recording, microcopying, or by any information storage and retrieval system, without permission in writing from the publisher or, in the case of photocopying, direct payment of a specified fee to the Copyright Clearance Center. D…

## Sheet: Title Abst Screening
	Number of Screeners:	2	If there is only 1 screener, click on the link to the left to make the adjustment.									Do not enter data to the right of this column
			Title/Abstract Decisions									Number of times 1st screener "no", 2nd screener "maybe"	0
Citation ID #	Title	Abstract	1st Screener: No or Maybe	Exclusion Reason	Background, Discussion, or For next paper?	1st screener messages	2nd Screener: No or Maybe	Exclusion Reason	Background, Discussion, or For next paper?	2nd screener messages	Do the screeners agree? Should this go to FT review?	Number of times 1st screener "maybe", 2nd screener "no"	0
10505	Erratum: Algorithms Promoting Antimicrobial Stewardship in Long-Term Care (Journal of the American Medical Directors Association (2016) 17(2) (173â€“178)(S1525861015007288)(10.1016/j.jamda.2015.11.017))	The authors of the In The Trenches article from the February 2016 issue wish to make a correction to FigureÂ 1 of their article titled, Algorithms Promoting Antimicrobial Stewardship in Long-Term Care (Zarowitz BJ, Allen C, Tangalos E, Ouslander JG, JAMDA 2016;17:173-178). See details of the FigureÂ alterations in our Reply to the Letter to the Editor by Jump RL, etÂ al. in this same issue of the…	no	Not focused on a definition of ML, skills or competencies, or organizational barriers for ML						This needs to be screened			No	Not physicians	Background
10519	Erratum to: Cervilenz assessment of cervical length compared to fetal fibronectin in the prediction of preterm delivery in women with threatened preterm labor (The Journal of Maternal-Fetal & Neonatal Medicine, 24, 1, 127-131, DOI 10.3109/14767058.2010.529201)	When the above article above was published online, an incorrect declaration of interest was supplied, â€˜The authors report no conflicts of interest. The authors alone are responsible for the content and writing of the paperâ€™. This has now been corrected in both print and online versions as â€˜MGR is Medical Director of Cervilenz, Inc. The other authors report no conflicts of interest. The auth…	no	Not focused on a definition of ML, skills or competencies, or organizational barriers for ML						This needs to be screened			Maybe	Not working in a hospital setting	Discussion
10620	Erratum to: Circulating concentrations of insulin-like growth factor-I, insulin-like growth factor-binding protein-3, genetic polymorphisms and mammographic density in premenopausal Mexican women: results from the ESMaestras cohort (Int J Cancer, (2014), 134, 6, (1436-44), 10.1002/ijc.28469)	The authors omitted acknowledging two institutions that supported them for this publication. The acknowledgement section should have included the following sentences: We thank ISSSTEâ€™s Medical Directorate staff and regional office in Jalisco for their technical and administrative support. Similarly, we would like to thank the Veracruz Ministry of Health for their help in data collection.	no	Not in English						This needs to be screened				Not focused on cure	For next paper
10678	Medical Directors Juggle Clinical Matters, Financial Performance	Respondents to the survey of medical directors and chief medical directors officers rated their organization's commitment to value-based care as high, a development that will mean grappling with the cost implications of clinical policies and practices. A third said a large percentage (41% or higher) of their job concerns the financial performance of their organization.	no	Not focused on a definition of ML, skills or competencies, or organizational barriers for ML						This needs to be screened				Not in a formal or informal leadership role
10730	New national guardian for whistleblowers	An NHS England medical director has been appointed to the national whistleblowing guardian role, replacing nurse Dame Eileen Sills, who resigned aft er just two months.	no	No research or theory						This needs to be screened				Not focused on a definition of ML, skills or competencies, or organizational barriers for ML
10772	Reports to the Membership	The following are edited/abbreviated versions of the annual reports of the APA Secretary, Treasurer, CEO and Medical Director, Speaker, and Speaker-Elect and the chairpersons of the APA Committee on Bylaws, Membership Committee, Committee of Tellers, and Elections Committee. The full reports were presented at the APA Annual Business Meeting in Atlanta, May 15th, 2016.	no	No research or theory						This needs to be screened				Focus on effectiveness of ML
10788	Meeting Abstracts - Annual Meeting 2016	The AMCP Abstracts program provides a forum through which authors can share their insights and outcomes of advanced managed care practice through publication in AMCP's Journal of Managed Care & Specialty Pharmacy (JMCP). Most of the reviewed and unreviewed abstracts are presented as posters so that interested AMCP meeting attendees can review findings and query authors. The Student/Resident/ Fell…	no	No research or theory						This needs to be screened				Interventions to develop ML, incl education programs
10792	First dental clinical leadership fellowships launched		no	Not working in a hospital setting						This needs to be screened				Governance when meant in a broader healthcare setting than solely the hospital setting
10920	Journal of the American Medical Directors Association Abstracts		no	No research or theory						This needs to be screened				Non-English or non-peer reviewed publication
11003	AAFP News: AFP Edition	The article provides updates on policy and health issues in the U.S. as of January 15, 2016. Topics include a bill co-sponsored by Republican Louisiana Senator Bill Cassidy that would establish new electronic health record standards to address issues on information-sharing, the urge of the American Academy of Family Physicians for leaders to remove the ban on federal funding for study on gun viol…	no	No research or theory						This needs to be screened				No research or theory
11028	TAKE ON MACRA, MIPS AND MORE WITH VALUE BASED PURCHASING, LIVE AT WINTER	In an interview, Sarah Freymann Fontenot, BSN, JD, CSP, talked about practical information physician leaders can use to help physicians they supervise. It's time to make the transition and facilitate discussions among hospital administration, physician leadership and the provider community to thrive in the ongoing Medicare Access and CHIP Reauthorization Act of 2015 world. Fontenot said hospitals…	no	No research or theory						This needs to be screened				Not in English
11031	TWO ABMS INITIATIVES ADVANCE PHYSICIAN LEADERS IN MAINTENANCE OF CERTIFICATION	Physician leaders now can take advantage of two American Board of Medical Specialties initiatives in seeking maintenance of certification (MOC) credit through the American Association for Physician Leadership. MOC promotes lifelong learning and the enhancement of the clinical judgment and skills essential for high-quality patient care. The medical knowledge component of the American Board of Inte…	no	No research or theory						This needs to be screened				No systematic review
11035	ENHANCE YOUR SKILLS AT AN ADVANCED LEVEL WITH NEW COURSES AT FALL	Veteran physician leaders can focus on high-level results for upper-level managers through courses designed just for them at this year's Fall Institute, Nov 4, 2016-Nov 8, 2016, at the Sheraton Grand at Wild Horse Pass in Chandler, AZ Participants at the American Association for Physician Leadership institute can choose from several advanced- level courses, including Advanced Medical Staff Leader…	no	No research or theory						This needs to be screened				Reason #13
11036	HEALTH IT CERTIFICATE UPDATED WITH NEW COURSES AND CAPSTONE CME	Harnessing information is a critical skill for health care organizations globally, and a physician leader's perspective is crucial in using data to improve patient care. The American Association for Physician Leadership is taking a lead role in giving physician leaders the skills they need to focus on this vital aspect of the business of health care. The HIT certificate program helps physicians n…	no	No research or theory						This needs to be screened				Reason #14
11039	LEADERSHIP INSIGHTS WITH BOARD CHAIR NAPOLEON KNIGHT	In an interview, Napoleon B. Knight, medical director for the Rural Alliance for Health Care Excellence for the Carle Health System, talked about physician leadership and his perspective on the association and its evolution. He has been trusted with a number of leadership opportunities within his organization. In his involvement with nonprofit boards, he had the opportunity to meet and learn from…	no	No research or theory						This needs to be screened				Reason #15
11040	ENHANCE YOUR LEADERSHIP SKILLS THROUGH THE PHYSICIAN LEADERSHIP LIBRARY		no	Not in English						This needs to be screened
11043	LX SOLUTIONS OFFERS NEW ASSESSMENT, COURSES FOCUSED ON EMOTIONAL INTELLIGENCE	Health care organizations across the globe are recognizing the impact of emotional intelligence in their physicians and medical staffs. Of particular importance is that among physician leaders. Lx Solutions is offering a new assessment tool and two new courses that can pair with the tool to help physician leaders harness and expand their emotional intelligence. Emotional intelligence is the abili…	no	No research or theory						This needs to be screened
11045	GENERAL SESSION SPEAKER CONWAY CALLS FOR PHYSICIANS TO LEAD CHANGE IN HEALTH CARE	Physician leadership is vital to improving health care delivery, Patrick Conway, MD, MSc, told participants at the American Association for Physician Leadership Annual Meeting April 16 in Washington, DC. They are in a stage of dramatic health system transformation, he said. Stakes are high when $2.5 billion a day is spent on care for 140 million Americans covered through Medicare and Medicaid, sa…	no	No research or theory						This needs to be screened
11046	PANEL LOOKS AT THE NEXT GENERATION OF PATIENT-PHYSICIAN RELATIONSHIP	Even in the era of the team-based approach, the physician-patient relationship is the crux of care delivery. As the next generation evolves, change will occur "at the speed of trust," according to a panel featuring clinical, leadership and patient perspectives April 16 at the American Association for Physician Leadership Annual Meeting in Washington, DC. The thought-leadership panel looked at lon…	no	No research or theory						This needs to be screened
11047	LARRY FEINMAN, DO, NAMED 2016 ROGER SCHENKE AWARD WINNER	The American Association for Physician Leadership announced Larry Feinman as its second winner of the Roger Schenke Award at the Annual Meeting, April 15 in Washington DC. In 2012, Feinman, chief medical officer (CMO) at HCA West Florida in Tampa, initiated a patient safety and outcomes improvement program through the 16 hospitals, three free-standing emergency departments and 14 ambulatory surgi…	no	No research or theory						This needs to be screened
11048	NEW BOARD OFFICERS AND NEW MEMBERS OF THE BOARD OF DIRECTORS ANNOUNCED	Two new leaders have been elected by the American Association for Physician Leadership board of directors, and three accomplished physician leaders have been elected by the membership to join the board. Napoleon Knight was confirmed by the board of directors as chair. Knight is medical director of the Rural Alliance for Healthcare Excellence at Carle Health System, Urbana, IL. William Casperson w…	no	No research or theory						This needs to be screened
11049	KEYNOTER GOETZ: MEDICINE WILL LOOK MORE LIKE LIFE OUTSIDE OF IT	The fast pace of change in health care will push aside traditional ways of approaching problems and physician leaders should look outside its confines to other industries for solutions, said Thomas Goetz, keynote speaker who kicked off the American Association for Physician Leadership Annual Meeting at the Marriott Marquis in Washington, DC. The future of medicine is going to look a lot more like…	no	No research or theory						This needs to be screened
11050	HEALTH POLICY DISCUSSION FOCUSES ON VALUE OF PHYSICIAN INPUT	Policymakers are eager to hear from physician leaders, and members of the American Association for Physician Leadership can play a "potentially unique role" in shaping the future of US health policy, those attending the Health Policy panel learned at the Annual Meeting, April 17 in Washington, DC. What was planned as a debate instead became a bipartisan look at health policy when panel participan…	no	No research or theory						This needs to be screened
11051	ASSOCIATION NAMES DISTINGUISHED AND HONORARY FELLOWS	The American Association for Physician Leadership has named two physician leaders to join the ranks of its distinguished fellows, the highest recognition bestowed by the organization. The association also named an honorary fellow, a designation reserved for exceptional contributions to the field of medical management. President of the National Board of Medical Examiners Donald E. Melnick's profes…	no	No research or theory						This needs to be screened
11052	FIVE ORGANIZATIONS UNITE TO PRESENT INTEGRATED LEADERSHIP GUIDELINES	An idea that germinated during a rare meeting between the American Medical Association (AMA) and the American Hospital Association (AHA) has grown to a five-organization effort to design, vet and implement a set of guidelines to improve leadership coordination in health care. The five organizations have agreed to work together to get feedback on practical use and help implement the guidelines nat…	no	No research or theory						This needs to be screened
11060	MEMBERS RANK AMONG BECKER'S TOP WOMEN LEADERS IN HOSPITALS & HEALTH SYSTEMS	Two members of the American Association for Physician Leadership were among the 130 top women leaders in hospitals and health systems for 2015, released in December by Becker's Hospital Review. The list, which comprises executive-level leaders with a variety of backgrounds, was determined based on "editorial judgment and discretion of members of the Becker's editorial team," according to its Web …	no	No research or theory						This needs to be screened
10631	Largest business graduate schools for physician-executives. Ranked by number of full-time students; data collected January-April 2015 for the 2014-15 school year		no	No research or theory						This needs to be screened
11067	FAAPL BECOMES NEW CREDENTIAL FOR ASSOCIATION FELLOWSHIP	As part of the ongoing new brand initiative, the American Association for Physician Leadership has begun to transition its fellowship credential to FAAPL from FACPE. This decision is an important part of the association's evolution, and it's not one they made lightly, said Peter Angood, MD, FACS, FRCS(C), MCCM, president and CEO of the association. Those who achieve the FAAPL designation will be …	no	No research or theory						This needs to be screened
11072	LxSOLUTIONS Q&A: A FEW MINUTES WITH SPENCER BORDEN	In an interview, LxSolutions senior director of leadership consulting Spencer Borden, MD, talked about his role, the goal of their program and the unique features behind it. His role has been sort of a provocateur for the association. The association's leaders were interested in starting a consultation function. He's volunteered over the last couple of years to support the organization in moving …	no	No research or theory						This needs to be screened
11075	Diary	Tel: +44 (0)2890 384600 Email: cst@rcn.org.uk Website: www.rcn.org.uk/aboutus/northernireland/events 3 Step Leadership and Management October 15-17, London Tel: +44 (0)1768 773030 Email: enquiries@mkupdate.co.uk Website: www.mkupdate.co.uk/courses Developing the Role of Healthcare Support Workers October 16, London Tel: +44 (0)1768 773030 Email: bookings@mkupdate.co.uk Website: www.mkupdate.co.uk…	no	No research or theory						This needs to be screened
11077	Developing Leadership Skills for Health and Social Care Professionals	WITH 30 years' experience as an NHS clinician and manager, Annie Phillips provides a practical guide for clinical practitioners on how to develop their leadership skills at work.	no	No research or theory						This needs to be screened
10984	Early Diagnosis Starts With Broader Screening	Approximately 79 million people in the United States have prediabetes, many of whom are unaware of it. Assessing the success or failure of diabetes prevention efforts therefore requires a closer look at screening, according to Richard S. Beaser, MD, associate clinical professor of medicine, Harvard Medical School, and medical executive director, professional education, Joslin Diabetes Center, who…	no	Not focused on a definition of ML, skills or competencies, or organizational barriers for ML						This needs to be screened
10985	Prevention, Social Support, and Engaging the Diabetes Patient	In a panel discussion entitled "Do You Want to Make a Difference? Innovators Discuss What's Working Now for Diabetes Management," various stakeholders discussed diabetes prevention, the need for more widespread screening, and the need for patients with diabetes to have social support in the workplace and at home. The panel consisted of Richard Feifer, MD, MPH, FACP, national medical director, hea…	no	Not focused on a definition of ML, skills or competencies, or organizational barriers for ML						This needs to be screened
10986	Employer Strategies for Prevention, Workplace Wellness, and Diabetes Management	Americans spend a lot more time at work than they do at the doctor's office, making the workplace an ideal place for promoting well-being. Employers are a key stakeholder in healthcare, and a healthy workforce can equate to higher productivity and lower overall costs. Moderator Robert Loeppke, MD, MPH, FACOEM, FACPM, president and vice chairman of US Preventive Medicine, Inc, led the discussion o…	no	Not focused on a definition of ML, skills or competencies, or organizational barriers for ML						This needs to be screened
10987	Impacting Lifestyle and Behavior Through Healthier Cultures	Developing a culture of health involves more than just having an onsite clinic or wellness program. It is important to change the behavior in a way that works for people in their everyday lives, and to use incentives that are meaningful. This was the topic of a session entitled "Combat Obesity and Diabetes: Create a Culture of Health and Reward a Healthier Lifestyle" led by Larry S. Boress, presi…	no	Not focused on a definition of ML, skills or competencies, or organizational barriers for ML						This needs to be screened
10988	Making ACOs Work Amid the Changing Healthcare Landscape	Accountable care organizations (ACOs) are viewed by proponents as "the wave of the future." In a panel discussion moderated by Janice Murphy, JD, director, Affiliated Programs, Joslin Diabetes Center, participants discussed the benefits and challenges of ACOs with emphasis on opportunities to improve the care of patients with diabetes. Panelists for the session "Do ACOs Improve Clinical Outcomes …	no	Not focused on a definition of ML, skills or competencies, or organizational barriers for ML						This needs to be screened
10989	Moving Toward Value-Based Care in Diabetes: Stakeholders Weigh In	During a session entitled "Critical Success Factors for Purchasing Value in Diabetes Care," various stake-holders shared their experiences with regard to implementing a value-based model of care. Robert H. Groves, Jr, MD, senior medical director, clinical performance, Banner Health, discussed the challenges associated with forming a pioneer accountable care organization (ACO). Grace Emerson Terre…	no	Not focused on a definition of ML, skills or competencies, or organizational barriers for ML						This needs to be screened
10990	Increasing the Role of Primary and Community-Based Diabetes Care	Diabetes care can improve and be cost-effective through the use of reimbursable community education programs and an increased reliance on primary care. That was the consensus among panel members during the session "Transforming Diabetes Care in the Nation's Capital: Innovation at Providence Hospital." The panel consisted of Fahad Tahir, vice president, physician enterprise, Providence Hospital; K…	no	Not focused on a definition of ML, skills or competencies, or organizational barriers for ML						This needs to be screened
10689	Humanity is the cornerstone of leadership, says NMC chief	The most effective clinical leaders have the ability to demonstrate humanity to their staff, according to Nursing and Midwifery Council (NMC) chief executive Dickon Weir-Hughes, pictured.	no	Not physicians						This needs to be screened
10711	The A-Z of clinical leadership	Authenticity. Displaying the real you 100 per cent of the time enables you to encourage the same level of honesty in your staff and peers.	no	No research or theory						This needs to be screened
10712	Clinical leadership from A to Z Dickon Weir-Hughes Clinical leadership from A to Z | Pearson Education | 192pp | 16.99 | 978 0 273 75156 4	Nursing and Midwifery Council chief executive and registrar Dickon Weir-Hughes emphasises the need to be real and authentic in your leadership role, while being true to yourself and your values. He argues that this makes for trusted and respected leadership.	no	Not physicians						This needs to be screened
11013	Short takes		no	Not focused on a definition of ML, skills or competencies, or organizational barriers for ML						This needs to be screened
10809	The Queen's birthday honours	Chief nursing officer for England Chris Beasley (left) has been made a DBE. The same honour has gone to Donna Kinnair, consultant editor of Nursing Management, and director of clinical leadership, quality and nursing, and head of children's integrated commissioning, at Southwark Primary Care Trust, London.	no	No research or theory						This needs to be screened
10810	Nurse director pay	Nurse directors earn around 70,000 less than their medical colleagues, according to new NHS data. Pay and benefits data collected from 74 NHS trusts show that medical directors earn an average salary of 153,936, compared with an average nurse director salary of 83,808.	no	No research or theory						This needs to be screened
10716	Employer failed to take note when i reported bullying	I, too, left a job because of bullying by staff (news June 7), but I went on secondment, never expecting to return to my grade G post. At the time, I met the medical director, nurse manager, executive nurse, human resources and union officials. Unknown to me, though, nothing was documented in my personnel file.	no	No research or theory						This needs to be screened
10694	Directors of nursing behind in pay stakes	THE PAY of senior nurses is lagging further behind that of NHS trust chief executives and is still not match-ing the pay of medical directors.	no	Not physicians						This needs to be screened
10708	Smokers find their numbers are up	Bingo halls and pubs are to host smoking cessation clinics in Scotland. First minister Jack McConnell announced on No Smoking Day, March 9, that 6 million will be given to health boards to set up the clinics in these and other community buildings. But in a study published in the British Medical Journal, Eugene Milne said the government's target to cut the number of smokers from 26 per cent of Eng…	no	Not focused on a definition of ML, skills or competencies, or organizational barriers for ML						This needs to be screened
10811	Leadership lacking in mental health care	A national survey of acute inpatient mental health wards has revealed a severe lack of clinical leadership and chronic staff shortages.	no	Not working in a hospital setting						This needs to be screened
10812	Conferences	Speakers include RCN general secretary Beverly Malone, RCN assistant director of legal services Chris Cox and medical director of BUPA Care Services Clive Bowman.	no	No research or theory						This needs to be screened
10813	Jan grant	What are your most important roles? First, developing clinical leadership across all levels and ensuring that we, as senior NHS managers, develop and secure leaders for the future.	no	No research or theory						This needs to be screened
11017	Health professionals issue a wake up call on AIDS, Geneva, Switzerland, May 16, 2004: an urgent plea to all national governments and health professionals to stop procrastinating on the HIV/AIDS pandemic has been issued by the world's nursing, pharmacy and medical leaders		no	Not focused on a definition of ML, skills or competencies, or organizational barriers for ML						This needs to be screened
10815	Welsh roll out for management training	The RCN announced last month that it is rolling out its clinical leadership programme to seven trusts across Wales.	no	No research or theory						This needs to be screened
10816	Clinical leadership programme given go-ahead	The NHS has commissioned the RCN to run a new leadership programme for 100 multi-professional clinical teams at English NHS trusts.	no	Not in English						This needs to be screened
10817	Nurses face change barriers	The RCN clinical leadership programme is to look at the hurdles nurses must overcome when trying to implement leadership skills at work.	no	Not physicians						This needs to be screened
10700	CHI highlights leadership gap	REPORTS FROM the first primary and acute NHS trusts examined by the Commission for Health Improvement (CHI) have revealed a lack of clinical leadership and poor development of clinical governance.	no	No research or theory						This needs to be screened
10718	Anything's possible	BEING A ward manager can be a stressful and isolating. The demands are enormous and peer support virtually non-existent. But nurses at Harrogate District Hospital have found a solution via the RCN's clinical leadership programme.	no	No research or theory						This needs to be screened
10720	'Be bold, be confident'	Nurses must shake off their fear of disputing decisions by senior colleagues they do not agree with, RCN general secretary Beverly Malone has said. She told a meeting of nurses involved with the RCN's clinical leadership programme that they should be bold and confident.	no	Not physicians						This needs to be screened
10713	No minister, the NHS isn't coping	IRENE PAINTER, lead RCN steward at Bro Morranwg NHS Trust, south Wales, said the medical directorate was short of 62 nurses across eight wards.	no	Not physicians						This needs to be screened
10699	Coming soon: nurse consultants	AFTER A deathly hush of several months, more information has emerged about nurse consultants. England's chief nurse Yvonne Moores gave a tantalising idea of how the role might develop at a briefing for the nursing press last week. It is clear, for example, that nurse consultants will not be deskbound administrators. There are likely to be several hundred of them, accountable to their directors of…	no	Not physicians						This needs to be screened
10668	Enas A. Enas, M.D., F.A.C.C., Medical Director, Coronary Artery Disease in Indians (CADI) Study		no	No research or theory						This needs to be screened
10702		Liberal dose: Liberal Democrat leader Paddy Ashdown visited Queen Mary's Hospital, Roehampton, last week. He is pictured with Linda Linford, clinical nurse manager for the medical directorate.	no	Not in English						This needs to be screened
10719	Sidelines	'Cut a finger-width piece of potato, pop it in the rectum before bed and you'll find it very, very effective,' Rajendra Sharma, medical director of the Hale Clinic in London, tells Rx magazine. Why? Because the potato's vitamin C has anti-inflammatory properties, which reduce the swelling of the veins lining the anus - and so cure haemmorrhoids.	no	Not focused on a definition of ML, skills or competencies, or organizational barriers for ML						This needs to be screened
10706	Five hospitals in funding protest	NURSE DIRECTORS and medical directors of five London hospitals last week wrote a joint letter to The Times newspaper to demand immediate extra funds to meet a 'rising tide of acutely sick patients'.	no	Not focused on a definition of ML, skills or competencies, or organizational barriers for ML						This needs to be screened
10721	Research and development in forensic mental health	Clinical leadership The role of the clinical leader is to provide a climate which encourages nurses and therapists to work together and be knowledgeable and autonomous. A pilot project is currently underway to change the focus of care delivery on a ward predominantly comprising patients with psychopathic disorder. Change is being encouraged through personal development plans to increase nurses' k…	no	Not working in a hospital setting						This needs to be screened
10670	Leading the way	The public health function of general practices should underpin everything community nurses and GPs do, said Graham Winyard, medical director at the Department of Health. He said the whole primary health care team must make sure data collected at practice level is sufficiently accurate to plan for the whole community.	no	Not physicians						This needs to be screened
10671	Greenwich takes the rap for lost' patient	An internal enquiry at the hospital where a woman died after being 'lost' has slammed management for what it described as 'indifferent medical leadership'.	no	No research or theory						This needs to be screened
10821	Introduction to Psychosexual Medicine R Skrine Introduction to Psychosexual Medicine Montana Press 212pp 9.95 1-870-78605-X	According to D J Guillebaud, Medical Director of the Margaret Pyke Centre in London, inis is 'a guite excellent book re the Balint-Main approach to this important subject'.	no	No research or theory						This needs to be screened
10660	Implementing root cause analysis in Iranian hospitals: challenges and benefits	Root cause analysis (RCA) has been widely used for retrospective investigations of patient safety incidents. To increase patient safety competencies, RCA has recently been introduced in Iranian hospitals. The aims of the current study were to explore team members' experiences and perceptions of RCA and to identify the challenges and benefits of using it in Iranian hospitals from their perspective…	no	Not focused on a definition of ML, skills or competencies, or organizational barriers for ML						This needs to be screened
10786	National Survey of Geriatricians to Define Functional Decline in Elderly People with Minor Trauma	BACKGROUND: This study was designed to determine a clinically significant point drop in function to define functional decline and the required sensitivity for a clinical decision tool to identify elderly patients at high risk of functional decline following a minor injury. METHODS: After a rigorous development process, a survey questionnaire was administered to a random sample of 178 geriatrician…	no	Not focused on a definition of ML, skills or competencies, or organizational barriers for ML						This needs to be screened
10950	Ebola virus disease surveillance and response preparedness in northern Ghana	Background: The recent Ebola virus disease (EVD) outbreak has been described as unprecedented in terms of morbidity, mortality, and geographical extension. It also revealed many weaknesses and inadequacies for disease surveillance and response systems in Africa due to underqualified staff, cultural beliefs, and lack of trust for the formal health care sector. In 2014, Ghana had high risk of impor…	no	Not focused on a definition of ML, skills or competencies, or organizational barriers for ML						This needs to be screened
10536	Perception of low-titer group A plasma and potential barriers to using this product: A blood center's experience serving community and academic hospitals	Background To alleviate the shortage of AB plasma, an alternative plasma product, low-titer group A plasma (LTGAP), is now available. The product is indicated for emergency transfusions when the patient's blood group has not been identified. The product's defining anti-B titers vary across institutions, and at our blood center we define <1:100 as low-titer. Methods We created two surveys and emai…	no	Not focused on a definition of ML, skills or competencies, or organizational barriers for ML						This needs to be screened
10745	A Multimodal mHealth Intervention (FeatForward) to Improve Physical Activity Behavior in Patients with High Cardiometabolic Risk Factors: Rationale and Protocol for a Randomized Controlled Trial	BACKGROUND: Physical inactivity is one of the leading risk factors contributing to the rising rates of chronic diseases and has been associated with deleterious health outcomes in patients with chronic disease conditions. We developed a mobile phone app, FeatForward, to increase the level of physical activity in patients with cardiometabolic risk (CMR) factors. This intervention is expected to re…	no	Not focused on a definition of ML, skills or competencies, or organizational barriers for ML						This needs to be screened
10558	What is the proper use of hemoglobin A1c monitoring in the elderly?	Diabetes mellitus (DM) is a major health problem for the aging population. Glycemic control is fundamental to the management of diabetes, as glycemic levels are closely linked to development of diabetes-related complications. Measurement of the hemoglobin A1c (A1c) to assess chronic glycemic control is an integral component of diabetes care. Currently, there is no clear evidence that age alters t…	no	Not focused on a definition of ML, skills or competencies, or organizational barriers for ML						This needs to be screened
10789	Residency Programs and Clinical Leadership Skills Among New Saudi Graduate Nurses	Nurse residency programs have been adopted by health care organizations to assist new graduate nurses with daily challenges such as intense working environments, increasing patient acuity, and complex technologies. Overall, nurse residency programs are proven beneficial in helping nurses transition from the student role to independent practitioners and bedside leaders. The purpose of this study w…	no	Not physicians						This needs to be screened
10874	Medical Research in Stalin's Gulag	Recently declassified Gulag archives reveal for the first time that the Stalinist leadership established medical research laboratories in the camps. The present work offers an initial reading of the medical research conducted by and on prisoners in Stalin's Gulag. Although Gulag science did not apparently possess the lethal character of Nazi medicine, neither was this work entirely benign. I argu…	no	Not focused on a definition of ML, skills or competencies, or organizational barriers for ML						This needs to be screened
10604	Resuscitation practices for infants in the NICU, PICU and CICU: results of a national survey	Objective:Infants requiring resuscitation at birth are resuscitated using neonatal resuscitation guidelines. Sometime after birth, resuscitation practice must transition to pediatric guidelines. There is no evidence on when this transition should occur. The objective of this study was to describe infant resuscitation practices in Neonatal Intensive Care Units (NICUs), Pediatric Intensive Care Uni…	no	Not focused on a definition of ML, skills or competencies, or organizational barriers for ML						This needs to be screened
10534	Research leadership: Should clinical directors be distinguished researchers?	Objectives: Clinical directors established research-led healthcare by combining research, teaching and clinical excellence within the teaching hospitals. This research culture created high clinical standards, which benefited patients, the workforce and healthcare organisations. The current paper explores this research leadership role for clinical directors. It reviews studies arising from the the…	no	Not focused on a definition of ML, skills or competencies, or organizational barriers for ML						This needs to be screened
10655	Impact of a Multidisciplinary Bundle on Time to Antibiotic Administration in Septic SICU Patients	PURPOSE: The goal of this study was to investigate barriers to timely antibiotic administration in septic surgical intensive care unit (SICU) patients and examine the impact of a multidisciplinary bundle on the time from prescription to antibiotic administration. METHODS: This was a pre- and postintervention study that consisted of 3 phases: (1) preintervention phase, retrospective evaluation of …	no	Not focused on a definition of ML, skills or competencies, or organizational barriers for ML						This needs to be screened
10970	Enabling Factors and Barriers among Health Policy Makers toward Utilization of National Medical Research' Recommendations in Jeddah, 2010	Background: There is concern for the international community that research findings are not utilized by health policy-makers to the extent that they could be. The review of literature revealed that most of the findings from this field are based on studies from developed countries, and relatively little is known about these factors in developing countries. Moreover, although a considerable number …	no	Not focused on a definition of ML, skills or competencies, or organizational barriers for ML						This needs to be screened
10567	REFLECTIONS ON EVOLVING CHANGE	Physician leadership is increasingly recognized as pivotal for improved change in health care. Multi-professional care teams, education and leadership are evolving trends that are important for health care's future.	no	No research or theory						This needs to be screened
11070	SAFETY, TRANSPARENCY AND PHYSICIAN LEADERSHIP	The author recently attended a high profile conference on patient safety and was struck by a few things. First, and most unfortunately, it was a deja vu experience. Before becoming CEO of the American Association for Physician Leadership, he spent many years working in patient safety, nationally and internationally. His deja vu feeling came from recognizing that more than a decade later I was sti…	no	No research or theory						This needs to be screened
10822	Education and training to enhance end-of-life care for nursing home staff: a systematic literature review	BACKGROUND: The delivery of end-of-life care in nursing homes is challenging. This situation is of concern as 20% of the population die in this setting. Commonly reported reasons include limited access to medical care, inadequate clinical leadership and poor communication between nursing home and medical staff. Education for nursing home staff is suggested as the most important way of overcoming …	no	Not focused on a definition of ML, skills or competencies, or organizational barriers for ML						This needs to be screened
10965	Perceptions of Leaders and Clinician Educators on the Impact of International Accreditation	Background Graduate medical education (GME) is responding to calls for reform by adopting competency-based frameworks and, in some countries, by rapidly implementing external accreditation systems. The Accreditation Council for Graduate Medical Education International (ACGME-I) began accrediting institutions in 2009. This study aimed to describe ACGME-I-accredited institutions and explore percept…	no	Not focused on a definition of ML, skills or competencies, or organizational barriers for ML						This needs to be screened
10501	Umbilical Cord Blood Banking: Implications for Perinatal Care Providers	Objective: To evaluate the risks and benefits of umbilical cord blood ban king for future stem cell transplantation and to provide guidelines for Canadian perinatal care providers regarding the counselling, procedural, and ethical implications of this potential therapeutic option.Options: Selective or routine collection and storage of umbilical cord blood for future autologous (self) or allogenei…	no	Not focused on a definition of ML, skills or competencies, or organizational barriers for ML						This needs to be screened
10993	Heat and cold illnesses during distance running	Many recreational and elite runners participate in distance races each year. When these events are conducted in hot or cold conditions, the risk of environmental illness increases. However, exertional hyperthermia, hypothermia, dehydration, and other related problems may be minimized with pre-event education and preparation. This position stand provides recommendations for the medical director an…	no	Not focused on a definition of ML, skills or competencies, or organizational barriers for ML						This needs to be screened
11032	Explaining Quality Management in the Danish and Swedish Public Health Sectors: Unintended Learning and Deliberate Co-Optation	This article examines the development of diverse quality systems in the otherwise quite similar Danish and Swedish public health sectors. After decades of numerous piecemeal medical and managerial quality development programs in both countries, a nationwide mandatory accreditation system was introduced in the Danish health services in 2009. Nationwide quality indicator projects are also found in …	no	Not focused on a definition of ML, skills or competencies, or organizational barriers for ML						This needs to be screened
10696	MSc in clinical leadership	This course is run by Staffordshire University. Venue Faculty of health and science.	no	No research or theory						This needs to be screened
10617	Knowledge and Perception of Bariatric Surgery Among Primary Care Physicians: a Survey of Family Doctors in Ontario	Purpose: The primary objective of this study was to identify Ontario family physiciansâ€™ knowledge and perceptions of bariatric surgery. Methods: The study population included all physicians practicing family medicine in Ontario who were listed in the Canadian Medical Directory. A self-administered questionnaire consisting of 28 questions was developed and validated using a focus group of seven …	no	Not focused on a definition of ML, skills or competencies, or organizational barriers for ML						This needs to be screened
10607	Modeling outcomes of first-line antiretroviral therapy and rate of CD4 counts change among a cohort of HIV/AIDS patients in Ethiopia: A retrospective cohort study	Background Antiretroviral therapy has shown to be effective in reducing morbidity and mortality in patients infected with HIV for the past couples of decades. However, there remains a need to better understand the characteristics of long-term treatment outcomes in resource poor settings. The main aim of this study was to determine and compare the long-term response of patients on nevirapine and e…	no	Not focused on a definition of ML, skills or competencies, or organizational barriers for ML						This needs to be screened
10849	Outcomes and Impact of Training and Development in Health Management and Leadership in Relation to Competence in Role: A Mixed-Methods Systematic Review Protocol	Background: The need for competence training and development in health management and leadership workforces has been emphasised. However, evidence of the outcomes and impact of such training and development has not been systematically assessed. The aim of this review is to synthesise the available evidence of the outcomes and impact of training and development in relation to the competence of hea…	no	Not focused on a definition of ML, skills or competencies, or organizational barriers for ML						This needs to be screened
10895	Extracurricular leadership development programme to prepare future Saudi physicians as leaders	Objective: To describe and evaluate an innovative approach for developing leadership skills in a cohort of medical students through an extracurricular programme. Methods: The study was conducted at King Abdulaziz University, Jeddah, Saudi Arabia, from April to June of the academic year 2014-15, and comprised medical students from all batches. Mixed-method design was used to evaluate the leadershi…	no	Interventions to develop ML, incl education programs						This needs to be screened
10603	Looking to a future of improved diabetes management: Interview with Professor Steve Bain	Steve Bain talks to Francesca Lake, Managing Editor: Steve is currently a Professor at Swansea University Medical School (Wales), Assistant Medical Director for Research & Development for ABM University Health Board and Clinical Lead for the Diabetes Research Unit, Wales. His clinical training included research into the genetics of Type 1 diabetes, with his current clinical interests surrounding …	no	Not focused on a definition of ML, skills or competencies, or organizational barriers for ML						This needs to be screened
11008	People in practice. Meet special needs camp medical director Tracey Gaslin	Summer camps with their array of outdoor activities are typically designed to attract healthy youth but similar opportunities for children with limitations are increasingly available. The Center for Courageous Kids in Scottsville, KY is dedicated to providing opportunities for children with a variety of physical and medical conditions. The Medical Director, an experienced pediatric nurse, describ…	no	Not focused on a definition of ML, skills or competencies, or organizational barriers for ML						This needs to be screened
10921	Relationship between student selection criteria and learner success for medical dosimetry students	Medical dosimetry education occupies a specialized branch of allied health higher education. Noted international shortages of health care workers, reduced university funding, limitations on faculty staffing, trends in learner attrition, and increased enrollment of nontraditional students force medical dosimetry educational leadership to reevaluate current admission practices. Program officials wi…	no	Not focused on a definition of ML, skills or competencies, or organizational barriers for ML						This needs to be screened
10744	The influence of power and actor relations on priority setting and resource allocation practices at the hospital level in Kenya: a case study	BACKGROUND: Priority setting and resource allocation in healthcare organizations often involves the balancing of competing interests and values in the context of hierarchical and politically complex settings with multiple interacting actor relationships. Despite this, few studies have examined the influence of actor and power dynamics on priority setting practices in healthcare organizations. Thi…	no	Not focused on a definition of ML, skills or competencies, or organizational barriers for ML						This needs to be screened
11094	Clinical benchmarking improves clinical paths: experience with coronary artery bypass grafting		no	Not focused on a definition of ML, skills or competencies, or organizational barriers for ML						This needs to be screened
10752	Development and testing of Baylor Scott & White Health's "Attitudes and Practices of Patient Safety Survey"	Improving the quality of patient care requires a culture attuned to safety. We describe the development, implementation, and psychometric evaluation of the Attitudes and Practices of Patient Safety Survey (APPSS) within the Baylor Scott & White Health system. The APPSS was designed to enable safety culture data to be collected and aggregated at the unit level to identify high-priority needs. The …	no	Not focused on a definition of ML, skills or competencies, or organizational barriers for ML						This needs to be screened
10939	Impact of conflict on medical education: a cross-sectional survey of students and institutions in Iraq	Objective: This study surveyed all Iraqi medical schools and a cross-section of Iraqi medical students regarding their institutional and student experiences of medical education amidst ongoing conflict. The objective was to better understand the current resources and challenges facing medical schools, and the impacts of conflict on the training landscape and student experience, to provide evidenc…	no	Not focused on a definition of ML, skills or competencies, or organizational barriers for ML						This needs to be screened
10683	Nurse directors do not have the time to take on a heavy clinical caseload	Why do we constantly try to measure ourselves against our medical colleagues? Simply because some medical directors retain some clinical input does not necessarily mean it is right for us.	no	Not focused on a definition of ML, skills or competencies, or organizational barriers for ML						This needs to be screened
10733	Geriatric hip fracture management: keys to providing a successful program	BACKGROUND: Hip fractures are a common event in older adults and are associated with significant morbidity, mortality and costs. This review examines the necessary elements required to implement a successful geriatric fracture program and identifies some of the barriers faced when implementing a successful program. INTERVENTION: The Geriatric Fracture Center (GFC) is a treatment model that standa…	no	Not focused on a definition of ML, skills or competencies, or organizational barriers for ML						This needs to be screened
10548	Helicopter vibration and risk of reversible myopia among military air crews	We assessed to what extend the risk of reversible myopia of the different degree of helicopter vibrations and other risk factors among military helicopter pilots and flight engineers. The study was a nested case-control design using medical record at the Institute of Aerospace Medicine of the Indonesian Air Force and Medical Directorate of the Indonesian Army (Flying Wing). Cases and controls wer…	no	Not focused on a definition of ML, skills or competencies, or organizational barriers for ML						This needs to be screened
10863	The Haiti Medical Education Project: development and analysis of a competency based continuing medical education course in Haiti through distance learning	Background: Recent calls for reform in healthcare training emphasize using competency-based curricula and information technology-empowered learning. Continuing Medical Education programs are essential in maintaining physician accreditation. Haitian physicians have expressed a lack access to these activities. The Haiti Medical Education Project works in alliance with Haitian medical leadership, fa…	no	Not focused on a definition of ML, skills or competencies, or organizational barriers for ML						This needs to be screened
10686	Voices - Chris Beasley highlights an opportunity for clinical leaders of the future	Strong clinical leadership has a critical role in the delivery of high-quality services and improved outcomes for patients. Two recent developments from the National Leadership Council will be of particular interest to nurses.	no	Not in English						This needs to be screened
10652	What can we learn from patients to improve their non-invasive ventilation experience? 'It was unpleasant; if I was offered it again, I would do what I was told'	OBJECTIVES: Non-invasive ventilation (NIV) is widely used as a lifesaving treatment in acute exacerbations of chronic obstructive pulmonary disease; however, little is known about the patients' experience of this treatment. This study was designed to investigate the experiences and perceptions of participants using NIV. The study interprets the participants' views and explores implications for cl…	no	Not focused on a definition of ML, skills or competencies, or organizational barriers for ML						This needs to be screened
10726	Report of the clinical donor case workshop of the European Association of Tissue Banks annual meeting 2014	The European Association of Tissue Banks (EATB) donor case workshop is a forum held within the program of the EATB annual congress. The workshop offers an opportunity to discuss and evaluate possible approaches taken to challenging situations regarding donor selection. Donor case workshops actively engage participants with diverging background and experience in an informal, secure and enjoyable s…	no	No research or theory						This needs to be screened
11014	EMS & the DEA: experience can help prevent exposure		no	Not in English						This needs to be screened
10911	Survey of Emergency Department Chemical Hazard Preparedness in Michigan, USA: A Seven Year Comparison	Objective: To compare the state of chemical hazard preparedness in emergency departments (EDs) in Michigan, USA between 2005 and 2012. Methods: This was a longitudinal study involving a 30 question survey sent to ED directors at each hospital listed in the Michigan College of Emergency Physician (MCEP) Directory in 2005 and in 2012. The surveys contained questions relating to chemical, biological…	no	Not focused on a definition of ML, skills or competencies, or organizational barriers for ML						This needs to be screened
10954	CLINICAL NURSE LEADER INTEGRATION INTO PRACTICE: DEVELOPING THEORY To GUIDE BEST PRACTICE	Numerous policy bodies have identified the clinical nurse leader (CNL) as an innovative new role for meeting higher health care quality standards. Although there is growing evidence of improved care environment and patient safety and quality outcomes after redesigning care delivery microsystems to integrate CNL practice, significant variation in CNL implementation has been noted across reports, m…	no	Not in English						This needs to be screened
10885	Diffusion of a Nurse-led Healthcare Innovation: Describing Certified Clinical Nurse Leader Integration Into Care Delivery	BACKGROUND: The Clinical Nurse Leader (CNL) initiative is in its 2nd decade. Despite a growing theoretical and empirical body of CNL knowledge, little is known about CNLs themselves or where and how their competencies are being integrated into care delivery across the country. OBJECTIVE: The aim of this study was to describe certified CNL characteristics and roles as part of a larger study valida…	no	Not physicians						This needs to be screened
10684	Refining and validating a conceptual model of Clinical Nurse Leader integrated care delivery	AIMS: To empirically validate a conceptual model of Clinical Nurse Leader integrated care delivery. BACKGROUND: There is limited evidence of frontline care delivery models that consistently achieve quality patient outcomes. Clinical Nurse Leader integrated care delivery is a promising nursing model with a growing record of success. However, theoretical clarity is necessary to generate causal evid…	no	Not physicians						This needs to be screened
10783	Clinical Nurse Leader Integrated Care Delivery to Improve Care Quality: Factors Influencing Perceived Success	PURPOSE: Clinical nurse leader(TM) (CNL)-integrated care delivery is a new model for organizing master's-level nursing clinical leadership at the microsystem level. While there is growing evidence of improved patient care quality and safety outcomes associated with CNL practice, organizational and implementation characteristics that influence CNL success are not well characterized. The purpose of…	no	Not physicians						This needs to be screened
10785	In-Center Nutrition Practices of Clinics within a Large Hemodialysis Provider in the United States	BACKGROUND AND OBJECTIVES: Eating during hemodialysis treatment remains a controversial topic. It is perceived that more restrictive practices in the United States contribute to poorer nutritional status and elevated mortality compared with some other parts of the world. However, in-center food practices in the United States have not been previously described. DESIGN, SETTING, PARTICIPANTS, & MEA…	no	Not focused on a definition of ML, skills or competencies, or organizational barriers for ML						This needs to be screened
10861	Hospital Event Simulation Model: Arrivals to Discharge-Design, development and application	In this paper we outline the design, development and application of a hospital patient flow management support tool - Hospital Event Simulation Model: Arrivals to Discharge (HES-MAD). The model captures the patterns of patient flows within Flinders Medical Centre, a teaching hospital located in South Australia, through extensive exploitation of an existing hospital patient journey database (PJD).…	no	Not focused on a definition of ML, skills or competencies, or organizational barriers for ML						This needs to be screened
11054	Physician Leadership in a Changing Healthcare Environment	Texas Health has transitioned from an acute care hospital system to a healthcare system that includes a physician group with more than 500 physicians and more than 200 physician assistants, nurse practitioners, and extenders; it is the largest health system in North Texas. The American Hospital Association (AHA) and American Medical Association (AMA) issued a historic joint position paper in 2015…	no	No research or theory						This needs to be screened
10690	Life as an early career researcher: interview with Kavita Beri	Kavita Beri speaks to Francesca Lake, Managing Editor. Kavita Beri is a board certified Internal Medicine physician in the United States, and is an active member of the American Society of Laser Medicine and Surgery. She is the medical director and owner of BE Skin & Laser Med Spa, an aesthetic medicine practice in NJ, USA. She holds a position as a Visiting Scientist at the Department of Biomate…	no	Not focused on a definition of ML, skills or competencies, or organizational barriers for ML						This needs to be screened
10529	Professionalism and maintenance of certification: using vignettes describing interpersonal dilemmas to stimulate reflection and learning	INTRODUCTION: Physicians do not always agree on "rules" governing behavior in professionally challenging situations. Little is known about contextual factors that influence physician approaches in these situations. We explored the individual-, social-, and societal-level factors that physicians consider when responding to 2 common professional dilemmas. We were particularly interested in knowing …	no	Not focused on a definition of ML, skills or competencies, or organizational barriers for ML						This needs to be screened
10851	Does psychosocial competency training for junior physicians working in pediatric medicine improve individual skills and perceived job stress	Pediatricians' job performance, work engagement, and job satisfaction are essential for both the individual physician and quality of care for their little patients and parents. Therefore, it is important to maintain or possibly augment pediatricians' individual and professional competencies. In this study, we developed and implemented a psychosocial competency training (PCT) teaching different ps…	no	Not focused on a definition of ML, skills or competencies, or organizational barriers for ML						This needs to be screened
10649	'A band of brothers'-an exploration of the range of medical ethical issues faced by British senior military clinicians on deployment to Afghanistan: a qualitative study	AIMS: To identify and explore features of ethical issues that senior clinicians faced as deployed medical directors (DMDs) to the British Field Hospital in Afghanistan as well as to determine the ethical training requirements for future deployments. METHOD: A qualitative study in two phases conducted from November 2014 to June 2015. Phase 1 analysed 60 vignettes of cases that had generated ethica…	no	Not focused on a definition of ML, skills or competencies, or organizational barriers for ML						This needs to be screened
10738	Using systems thinking to support clinical system transformation	Purpose - The British Columbia Ministry of Health's Clinical Care Management initiative was used as a case study to better understand large-scale change (LSC) within BC's health system. Using a complex system framework, the purpose of this paper is to examine mechanisms that enable and constrain the implementation of clinical guidelines across various clinical settings. Design/methodology/approac…	no	Not focused on a definition of ML, skills or competencies, or organizational barriers for ML						This needs to be screened
11071	THE OWL AND CAMERA	On a cool Sunday morning, while the birds rediscovered their voices after the winter, the author reflected on his years and roles in physician leadership. Reflection turned from accomplishment and failure with the accompanying satisfaction and self-doubt, to a sense of wonder at the imperfect and impermanent nature of efforts and outcomes. His own role in the broader effort to transform health ca…	no	Not focused on a definition of ML, skills or competencies, or organizational barriers for ML						This needs to be screened
10673	Barriers and enablers to academic health leadership	Purpose This study sought to identify the barriers and enablers to leadership enactment in academic health-care settings. Design/methodology/approach Semi-structured interviews ( n = 77) with programme stakeholders (medical school trainees, university leaders, clinical leaders, medical scientists and directors external to the medical school) were conducted, and the responses content-analysed. Fin…	no	Not physicians						This needs to be screened
10609	Medical leadership in the 21st century	Objective: Psychiatry as a discipline and as a profession stands at the cusp of major challenges in many areas including social, biological and psychological spheres. The practice of psychiatry is affected by ideologically driven policies by politicians, and the continuing long-lasting impact of the global economic downturn along with new developments in health care delivery. Changing biological …	Maybe							This needs to be screened
10474	Leadership and the medical registrar: How can organisations support these unsung heroes?	Medical registrars have been described as the â€˜workhorsesâ€™ of National Health Service hospitals, being at the interface of acute and chronic health services. They are expected to demonstrate effective leadership skills. There are concerns from the Royal College of Physicians that medical registrars are being overwhelmed and unsupported by organisations, and are struggling in their ability to …	no	Not focused on a definition of ML, skills or competencies, or organizational barriers for ML						This needs to be screened
10880	Management of the Hemodialysis Unit: Core Curriculum 2016		no	Not focused on a definition of ML, skills or competencies, or organizational barriers for ML						This needs to be screened
10983	Not for industry only: medical students and office-based academic detailing the PIVOT (Pregnant women Influenza Vaccine Optimization Team) initiative	Academic detailing is a method of educational outreach that utilizes individualized encounters with physicians to broach specific medical issues in an evidence-based and quality-driven manner. Medical students utilized the matter of influenza vaccination during pregnancy as a lens through which to explore the methods of academic detailing in a community setting. Structured and customized dialogue…	no	Not focused on a definition of ML, skills or competencies, or organizational barriers for ML						This needs to be screened
10552	Sarcopenia in orthopedic surgery	Sarcopenia is a loss of skeletal muscle mass in the elderly that is an independent risk factor for falls, disability, postoperative complications, and mortality. Although its cause is not completely understood, sarcopenia generally results from a complex bone-muscle interaction in the setting of chronic disease and aging. Sarcopenia cannot be diagnosed by muscle mass alone. Diagnosis requires 2 o…	no	Not focused on a definition of ML, skills or competencies, or organizational barriers for ML						This needs to be screened
10653	Transition of Care in Adolescents With Cerebral Palsy: A Survey of Current Practices	BACKGROUND: Transition of care from pediatric to adult health care providers for youth with special needs (including cerebral palsy CP]) is of current interest because these individuals are now living well into adulthood. Studies have attempted to identify barriers to transition, ideal timing for transition of care, and key elements for successful transition programs. These studies often encompas…	no	Not focused on a definition of ML, skills or competencies, or organizational barriers for ML						This needs to be screened
10557	Inter-facility transfer of patient information before and after HIPAA privacy measures	Objectives: The study objectives were (1) to test whether interfacility communication of health information at the time of patient transfer changed as a result of implementation of US privacy protection measures (HIPAA) in April 2003, and (2) to examine patient, transfer, and illness characteristics correlated with interfacility transfer document completion. Design: Observational study. Participa…	no	Not focused on a definition of ML, skills or competencies, or organizational barriers for ML						This needs to be screened
10926	Feedback on Terrorist Attacks on November 13, 2015. Mass Casualty Management in Trauma center	Receiving a great number of firearms casualties in a trauma center requires a preexisting plan. This plan must define the different steps, starting from patients' arrival preparation to operating room occupation. It must also define how the involved physicians and nurses interact with each other. The delay between the alert and the first patients' arrival is dedicated to staff recruitment among t…	no	Not focused on a definition of ML, skills or competencies, or organizational barriers for ML						This needs to be screened
10864	Are performance indicators used for hospital quality management: a qualitative interview study amongst health professionals and quality managers in The Netherlands	Background: Hospitals are under increasing pressure to share indicator-based performance information. These indicators can also serve as a means to promote quality improvement and boost hospital performance. Our aim was to explore hospitals' use of performance indicators for internal quality management activities. Methods: We conducted a qualitative interview study among 72 health professionals a…	no	Not focused on a definition of ML, skills or competencies, or organizational barriers for ML						This needs to be screened
10485	Lessons from the National Hip Fracture Database	The National Hip Fracture Database, in the United Kingdom, produces an effective means of benchmarking hip fracture services. Its success is based not only on clinical leadership and a well structured dataset, but also on a strong supporting team of audit administrators and coordinators, web developers and statisticians, and a host of data collectors and hospital leads.	no	Not focused on a definition of ML, skills or competencies, or organizational barriers for ML						This needs to be screened
10537	Development and Validation of Quality Criteria for Providing Patient- and Family-centered Injury Care	OBJECTIVE:: The aim of this study was to develop and evaluate the content validity of quality criteria for providing patient- and family-centered injury care. BACKGROUND:: Quality criteria have been developed for clinical injury care, but not patient- and family-centered injury care. METHODS:: Using a modified Research AND Development Corporation (RAND)/University of California, Los Angeles (UCLA…	no	Not focused on a definition of ML, skills or competencies, or organizational barriers for ML						This needs to be screened
11021	A qualitative study of increasing beta-blocker use after myocardial infarction: Why do some hospitals succeed?	Context: Based on evidence that beta-blockers can reduce mortality in patients with acute myocardial infarction (AMI), many hospitals have initiated performance improvement efforts to increase prescription of beta-blockers at discharge. Determination of the factors associated with such improvements may provide guidance to hospitals that have been less successful in increasing beta-blocker use.Obj…	no	Not in English						This needs to be screened
11064	HEALTH CARE TRANSFORMATION: FROM SERVICE LINES TO PROGRAMS	Although often labelled as "health care reform," the Affordable Care Act's (ACA) major initial impact has been on health care payment reform through restructuring of the insurance model, including a shift of some of the payer burden to patients. The ACA's model of at-risk primary care medical homes as the major management tactic of health care delivery has been challenged by sub-optimal attention…	no	Not focused on a definition of ML, skills or competencies, or organizational barriers for ML						This needs to be screened
10508	Improving the quality of residential care using goal attainment scaling	Objective: To illustrate the potential of goal attainment scaling (GAS) as a means to improve the quality of care provided by residential care facilities to frail older adults. Design: A pre-test/post-test single-g roup design. Settings/Participants: Twenty facilities providing inadequate care to at least one resident. These facilities were identified with a case-finding questionnaire followed by…	no	Not focused on a definition of ML, skills or competencies, or organizational barriers for ML						This needs to be screened
11079	New workforce roles in health care	This paper seeks to present findings from a longitudinal action research study aimed at exploring one such innovation. Little is known about the micro-level impact of health service innovations over time. The paper shows that action research is a participatory approach ideally suited to monitoring the process and outcomes of change. Over 20 months, an action researcher studied the work of four in…	no	Not in English						This needs to be screened
10827	What is the Profile of Individuals Joining the KNEEguru Online Health Community? A Cross-Sectional Mixed-Methods Study	BACKGROUND: The use of the Internet for seekers of health-related information provides convenience and accessibility to diverse sources (of variable quality) for many medical conditions. There is a suggestion that patients may find empowerment by engaging with Internet health care strategies and communities. The profile of consumers of online health information on knee pain has not been explored.…	no	Not focused on a definition of ML, skills or competencies, or organizational barriers for ML						This needs to be screened
10966	Increasing Minority Enrollment Onto Clinical Trials: Practical Strategies and Challenges Emerge From the NRG Oncology Accrual Workshop	Racial and ethnic diversity has historically been difficult to achieve in National Cancer Institute-sponsored clinical trials, even while as many as 80% of those trials have faced difficulty in meeting overall recruitment targets. In an attempt to address these issues, NRG Oncology recently convened a comprehensive workshop titled "Clinical Trials Enrollment: Challenges and Opportunities." Discus…	no	Not focused on a definition of ML, skills or competencies, or organizational barriers for ML						This needs to be screened
10998	Optimizing antibiotic usage in hospitals: a qualitative study of the perspectives of hospital managers	Background: Antibiotic optimization in hospitals is an increasingly critical priority in the context of proliferating resistance. Despite the emphasis on doctors, optimizing antibiotic use within hospitals requires an understanding of how different stakeholders, including non-prescribers, influence practice and practice change.Aim: This study was designed to understand Australian hospital manager…	no	Not focused on a definition of ML, skills or competencies, or organizational barriers for ML						This needs to be screened
10841	The challenge of quality improvement at the system level. Whither CCO?	Cancer Care Ontario has made significant strides in the improvement of access to high-quality cancer care by putting in place the basic elements of transformation: a clear plan, reporting against this plan and clinician engagement. However, as our health system changes so must improvement efforts. Greater focus on equity and population health will require a better understanding of the people serv…	no	Not focused on a definition of ML, skills or competencies, or organizational barriers for ML						This needs to be screened
10467	Clinical leadership in pre-registration nursing programmes--an international literature review	BACKGROUND: Clinical leadership and the safety, quality and efficiency of patient/client care are inextricably linked in government reports, major inquiries and the professional literature. OBJECTIVES: This review explores the literature on clinical leadership development within pre-registration nursing programmes. METHOD: The literature retrieved from a scoping review was evaluated to identify w…	no	Not in English						This needs to be screened
10734	Clinical leadership and pre-registration nursing programmes: A model for clinical leadership and a prospective curriculum implementation and evaluation research strategy	AIM: To present for wider debate a conceptual model for clinical leadership development in pre-registration nursing programmes and a proposed implementation plan. BACKGROUND: Globally, leadership in nursing has become a significant issue. Whilst there is continued support for leadership preparation in pre-registration nursing programmes, there have been very few published accounts of curriculum c…	no	Not in English						This needs to be screened
10753	The effectiveness of clinical networks in improving quality of care and patient outcomes: a systematic review of quantitative and qualitative studies	BACKGROUND: Reorganisation of healthcare services into networks of clinical experts is increasing as a strategy to promote the uptake of evidence based practice and to improve patient care. This is reflected in significant financial investment in clinical networks. However, there is still some question as to whether clinical networks are effective vehicles for quality improvement. The aim of this…	no	Not focused on a definition of ML, skills or competencies, or organizational barriers for ML						This needs to be screened
10591	Difficult Behaviors in Long-term Care Patients With Dementia	Difficult behaviors are relatively common challenges that can occur throughout the natural progression of dementia, but are particularly common in the mid to late stages of disease. These behaviors can be challenging to manage in nursing and assisted care facilities, and can cause distress to the caregivers and to the patients themselves. Our ability to manage these symptoms can have a profound e…	no	Not focused on a definition of ML, skills or competencies, or organizational barriers for ML						This needs to be screened
10698	Listen, share then lead	In its NHS modernisation plans, the government recognises the need for clinical nurses to be equipped with leadership skills. The clinical leader's role is central to meeting the needs of patients, the team they lead and their organisation's goals.	no	Not focused on a definition of ML, skills or competencies, or organizational barriers for ML						This needs to be screened
10996	Changing Labor and Delivery Practice: Focus on Achieving Practice and Documentation Standardization with the Goal of Improving Neonatal Outcomes	Objective: To establish multifactorial shoulder dystocia response and management protocol to promote sustainable practice change.Data Sources/study Setting: Primary data collection was conducted over 3Â years. Implementation of the protocol spanned 13Â months. Data collection occurred at five sites, which were chosen for their diversity in both patient mix and geographical location.Study Design: …	no	Not focused on a definition of ML, skills or competencies, or organizational barriers for ML						This needs to be screened
11069	SURVEY RESULTS: Survey Shows Physician Leaders' Strong Support for Improving Health Care Quality and Lowering Costs	Physician leaders strongly support the need to increase the value of health care services by improving quality while also lowering costs, according to a survey conducted by the American Association for Physician Leadership and the Navigant Center for Healthcare Research and Policy Analysis. The overwhelming majority -- 92% -- of survey respondents agreed that reducing unnecessary care that is not…	no	Not in English						This needs to be screened
11034	How to Find the Ideal Chief Medical Oficer	The selection committees focused on four groups of sought-after leadership competencies (Dye & Carman, 2015): * Well-cultivated self-awareness (leading with conviction, using emotional intelligence) * Compelling vision (developing vision, communicating vision, earning trust and loyalty) * A real way with people (e.g., listening like you mean it, giving great feedback, mentoring, developing high-p…	no	No research or theory						This needs to be screened
10483	A standardized quality assessment system to evaluate pain detection and management in the nursing home	Context: Assessment and management of pain for nursing home residents is frequently reported to be inadequate, yet few studies have used objective criteria to measure the quality of care related to pain. Objective: Field test a standardized resident interview and medical record review protocol to assess and score quality indicators relevant to pain. Design: Descriptive. Setting: Thirty nursing ho…	no	Not focused on a definition of ML, skills or competencies, or organizational barriers for ML						This needs to be screened
10909	Point-Counterpoint: The FDA Has a Role in Regulation of Laboratory-Developed Tests	Since the Food and Drug Administration (FDA) released its draft guidance on the regulation of laboratory-developed tests (LDTs) in October 2014, there has been a flurry of responses from commercial and hospital-based laboratory directors, clinicians, professional organizations, and diagnostic companies. The FDA defines an LDT as an "in vitro diagnostic device that is intended for clinical use and…	no	Not focused on a definition of ML, skills or competencies, or organizational barriers for ML						This needs to be screened
10936	Accelerating medical education: a survey of deans and program directors	Background: A handful of medical schools in the U.S. are awarding medical degrees after three years. While the number of three-year pathway programs is slowly increasing there is little data on the opinions of medical education leaders on the need for shortening training. Purpose: To survey deans and program directors (PDs) to understand the current status of 3-year medical degree programs and to…	no	Not focused on a definition of ML, skills or competencies, or organizational barriers for ML						This needs to be screened
10922	Curable or treatable? The implications of different definitions of illness when treating patients suffering from amyotrophic lateral sclerosis	People suffering from amyotrophic lateral sclerosis (ALS) have complex health and care needs. The purpose of this study was to gain insight into the gaps in the health and community service care provided to ALS patients. In order to ensure continuity of care, specialist centres have to build effective relationships with local primary health care services and community services, health managers, p…	no	Not focused on a definition of ML, skills or competencies, or organizational barriers for ML						This needs to be screened
11083	Designing tobacco control systems and cessation benefits in managed care: skill building workshop	Specific areas that have a stake in the process and/or expertise to contribute include: quality improvement and NCQA provider relations contracting information systems marketing sales actuarial communications and public relations behavioural health or mental health services customer service benefit design and set up claims management clinic administration credentialing medical directors health ed…	no	Not focused on a definition of ML, skills or competencies, or organizational barriers for ML						This needs to be screened
10956	Large Independent Primary Care Medical Groups	PURPOSE In the turbulent US health care environment, many primary care physicians seek hospital employment. Large physician-owned primary care groups are an alternative, but few physicians or policy makers realize that such groups exist. We wanted to describe these groups, their advantages, and their challenges. METHODS We identified 21 groups and studied 5 that varied in size and location. We co…	no	Not focused on a definition of ML, skills or competencies, or organizational barriers for ML						This needs to be screened
10546	Independent practice associations: Advantages and disadvantages of an alternative form of physician practice organization	Background: Value-based purchasing (VBP) favors provider organizations large enough to accept financial risk and develop care management infrastructure. Independent Practice Associations (IPAs) are a potential alternative for physicians to becoming employed by a hospital or large medical group. But little is known about IPAs. Methods: We selected four IPAs that vary in location, structure, and st…	no	Not focused on a definition of ML, skills or competencies, or organizational barriers for ML						This needs to be screened
10524	Role-meanings as a critical factor in understanding doctor managers' identity work and different role identities	This study examines â€œidentity workâ€ among hybrid doctor-managers (DMs) in the Spanish National Health System to make sense of their managerial roles. In particular, the meanings underlying DMs experience of their hybrid role are investigated using a Grounded Theory methodology, exposing distinctions in role-meanings. Our findings provide evidence that using different social sources of compari…	Maybe							This needs to be screened
10538	Do anaesthetists believe their teaching is evidence-based?	BACKGROUND: Knowledge translation (KT) and evidence-based practice are widely referenced in clinical medicine, with parallel calls for clinical teaching to better reflect best educational practice. How clinical teachers use medical education theory and evidence is largely unknown. AIMS: To explore anaesthetists' attitudes to clinical teaching and medical education theory and evidence: whether the…	no	Not focused on a definition of ML, skills or competencies, or organizational barriers for ML						This needs to be screened
10876	Fifteen-year trend in information on the World Wide Web for patients with rheumatoid arthritis: evolving, but opportunities for improvement remain	The aim of this study was to assess the changes in the characteristics of rheumatoid arthritis information on the Internet over a 15-year period and the positioning of Web sites posted by universities, hospitals, and medical associations. We replicated the methods of a 2001 study assessing rheumatoid arthritis information on the Internet using WebCrawler. All Web sites and pages were critically a…	no	Not physicians						This needs to be screened
10795	Severe sepsis and septic shock in pre-hospital emergency medicine: survey results of medical directors of emergency medical services concerning antibiotics, blood cultures and algorithms	Delayed antibiotic treatment for patients in severe sepsis and septic shock decreases the probability of survival. In this survey, medical directors of different emergency medical services (EMS) in Germany were asked if they are prepared for pre-hospital sepsis therapy with antibiotics or special algorithms to evaluate the individual preparations of the different rescue areas for the treatment of…	no	Not physicians						This needs to be screened
11108	A Practical Approach		no	No research or theory						This needs to be screened
10476	Senior staff perspectives of a quality indicator program in public sector residential aged care services: a qualitative cross-sectional study in Victoria, Australia	OBJECTIVE: The aims of the present study were to describe the views of senior clinical and executive staff employed in public sector residential aged care services (RACS) about the benefits and limitations of using quality indicators (QIs) for improving care, and to identify any barriers or enablers to implementing the QI program. METHODS: A cross-sectional qualitative study using semistructured …	no	Not focused on a definition of ML, skills or competencies, or organizational barriers for ML						This needs to be screened
10525	Study protocol for an evaluation of the effectiveness of 'care bundles' as a means of improving hospital care and reducing hospital readmission for patients with chronic obstructive pulmonary disease (COPD)	Background: Chronic Obstructive Pulmonary Disease is one of the commonest respiratory diseases in the United Kingdom, accounting for 10 % of unplanned hospital admissions each year. Nearly a third of these admitted patients are re-admitted to hospital within 28 days of discharge. Whilst there is a move within the NHS to ensure that people with long-term conditions receive more co-ordinated care, …	no	Not focused on a definition of ML, skills or competencies, or organizational barriers for ML						This needs to be screened
10770	Collaborating internationally on physician leadership development: why now?	Purpose This paper aims to highlight the importance of leadership development for all physicians within a competency-based medical education (CBME) framework. It describes the importance of timely international collaboration as a key strategy in promoting physician leadership development. Design/methodology/approach The paper explores published and Grey literature around physician leadership deve…	Maybe							This needs to be screened
10796	Use of programme budgeting and marginal analysis as a framework for resource reallocation in respiratory care in North Wales, UK	BACKGROUND: Since the global financial crisis, UK NHS spending has reduced considerably. Respiratory care is a large cost driver for Betsi Cadwaladr University Health Board, the largest health board in Wales. Under the remit of 'prudent healthcare' championed by the Welsh Health Minister, a Programme Budgeting Marginal Analysis (PBMA) of the North Wales respiratory care pathway was conducted. MET…	no	Not focused on a definition of ML, skills or competencies, or organizational barriers for ML						This needs to be screened
10473	Facility evaluation of resigned hospital physicians: Managerial implications for hospital physician manpower	Introduction: Turnover of physicians might be responsible for reducing patients' trust and affecting hospital performance. This study aimed to understand physicians' psychological status regarding their hospital work environment and the resources of independent practitioners. Method: This was a cross-sectional study with 774 physicians who had resigned from hospitals and were now practicing priva…	no	Not focused on a definition of ML, skills or competencies, or organizational barriers for ML						This needs to be screened
10463	Multidisciplinary management of hepatocellular carcinoma with portal vein tumor thrombus - Eastern Hepatobiliary Surgical Hospital consensus statement	Hepatocellular carcinoma (HCC) complicated by portal vein tumor thrombus (PVTT) is associated with poor prognosis, early recurrence of HCC, and limited treatment options. Current guidelines do not have standardized diagnostic and treatment modalities, thus creating a need for a multidisciplinary treatment model for standardization of the treatment. Eastern Hepatobiliary Surgical Hospital (China) …	no	Not focused on a definition of ML, skills or competencies, or organizational barriers for ML						This needs to be screened
10667	Economics and ethics in mental health care: traditions and trade-offs	BACKGROUND: Both economic and ethical perspectives are exerting increasing influence at all levels of mental health policy and practice; yet there is little consensus on how these two different perspectives are to be reconciled or explicitly incorporated into decision-making. AIM: This review article is directed towards a fuller understanding of the complex trade-offs and compromises that are or …	no	Not focused on a definition of ML, skills or competencies, or organizational barriers for ML						This needs to be screened
10597	The Development of Best Practice Recommendations to Support the Hiring, Recruitment, and Advancement of Women Physicians in Emergency Medicine	Background: Women in medicine continue to experience disparities in earnings, promotion, and leadership roles. There are few guidelines in place defining organization-level factors that promote a supportive workplace environment beneficial to women in emergency medicine (EM). We assembled a working group with the goal of developing specific and feasible recommendations to support women's professi…	no	Not focused on a definition of ML, skills or competencies, or organizational barriers for ML						This needs to be screened
10590	Dementia Assessment and Management	Dementia is a common yet potentially underdiagnosed illness in the long-term care setting. Targeted screening for dementia should be routine practice, as a diagnosis of dementia will have benefits to the care of the patient. Assessment of dementia should proceed in a step-wise approach and should be tailored to the needs of the individual patient. Management of dementia involves care for the cogn…	no	Not focused on a definition of ML, skills or competencies, or organizational barriers for ML						This needs to be screened
10470	Physician leadership development at Cleveland Clinic: A brief review	Objective: We aim to describe the rationale for and spectrum of leadership development programs, highlighting experience at a large healthcare institution (Cleveland Clinic, Cleveland, Ohio, USA). Conclusions: Developing leaders is a universal priority to sustain organizational success. In health care, significant challenges of ensuring quality and access and making care affordable are widely sha…	Maybe							This needs to be screened
10942	The Community Preceptor Crisis: Recruiting and Retaining Community-Based Faculty to Teach Medical StudentsA Shared Perspective From the Alliance for Clinical Education	Issue: Community-based instruction is invaluable to medical students, as it provides real-world opportunities for observing and following patients over time while refining history taking, physical examination, differential diagnosis, and patient management skills. Community-based ambulatory settings can be more conducive to practicing these skills than highly specialized, academically based pract…	no	Not focused on a definition of ML, skills or competencies, or organizational barriers for ML						This needs to be screened
10806	Neuroimaging referral for dementia diagnosis: The specialist's perspective in Ireland	BACKGROUND: Neuroimaging is an increasingly important tool in the diagnostic workup of dementia. Neurologists, geriatricians, and old-age psychiatrists are involved in key tasks in the diagnostic process, frequently referring patients with suspected dementia for neuroimaging. METHODS: The research design was a postal survey of all geriatricians, old-age psychiatrists, and neurologists in the Repu…	no	Not focused on a definition of ML, skills or competencies, or organizational barriers for ML						This needs to be screened
10647	Implementation of Behavioral Health Interventions in Real World Scenarios: Managing Complex Change	Introduction: A practice embarks on a radical reformulation of how care is designed and delivered when it decides to integrate medical and behavioral health care for its patients and success depends on managing complex change in a complex system. We examined the ways change is managed when integrating behavioral health and medical care. Method: Observational cross-case comparative study of 19 pri…	no	Not focused on a definition of ML, skills or competencies, or organizational barriers for ML						This needs to be screened
10541	Building the Infrastructure for Value at UCLA: Engaging Clinicians and Developing Patient-Centric Measurement	PROBLEM: Evolving payer and patient expectations have challenged academic health centers (AHCs) to improve the value of clinical care. Traditional quality approaches may be unable to meet this challenge. APPROACH: One AHC, UCLA Health, has implemented a systematic approach to delivery system redesign that emphasizes clinician engagement, a patient-centric scope, and condition-specific, clinician-…	no	Not focused on a definition of ML, skills or competencies, or organizational barriers for ML						This needs to be screened
10635	ImplementingMACRA implications for physicians and for physician leadership		no	No research or theory						This needs to be screened
10723	Learning to listen in primary care: some educational challenges	Effective clinician listening and communicating directly affects patients' health, satisfaction with healthcare, and complaints. This influences healthcare policy and clinician training/assessment. Listening skills and consultation frameworks underpin training but are often poorly used in everyday clinical work. Primary care doctors provide continuity of care using listening skills to develop lon…	no	Not focused on a definition of ML, skills or competencies, or organizational barriers for ML						This needs to be screened
10504	The trials, tribulations, and relative success of the ongoing clinical merger of two large academic hospital systems	The North Shore Health System and the Long Island Jewish Medical Center merged in 1997 and now form the third largest not-for-profit academic health care system in the United States. The authors analyze the specific factors responsible for the relative success of the clinical merger, review their merger's initial failures and how they crafted a more pragmatic and appropriate set of guiding princi…	no	Not focused on a definition of ML, skills or competencies, or organizational barriers for ML						This needs to be screened
10999	In Ukraine, mistrust of doctors remains high	The article reports on the views of physician Richard Styles on mistrust of doctors in Ukraine as of June 2016. Styles, the chief medical director at the American Medical Center in Kyiv, reportedly believe that there is almost no trust in physicians and among doctors which can be attributed to low wages. Also discussed is the study published in the Ukrainian newspaper "Komsomolskaya Pravda" which…	no	Not focused on a definition of ML, skills or competencies, or organizational barriers for ML						This needs to be screened
10960	Adaptation of an Evidence-Based Colorectal Cancer Screening Program Using the Consolidated Framework for Implementation Research	Introduction Federally Qualified Health Centers (FQHCs) provide primary care to low-income and uninsured patients in the United States. FQHCs are required to report annual measurements and provide evidence of improvement for quality measures; effective methods to improve quality in FQHCs are needed. Systems of Support (SOS) is a proactive, mail-based, colorectal cancer screening program that was …	no	Not focused on a definition of ML, skills or competencies, or organizational barriers for ML						This needs to be screened
10478	Resident Physicians Improve Nontechnical Skills When on Operating Room Management and Leadership Rotation	BACKGROUND: Anesthesiology residency primarily emphasizes the development of medical knowledge and technical skills. Yet, nontechnical skills (NTS) are also vital to successful clinical practice. Elements of NTS are communication, teamwork, situational awareness, and decision making. METHODS: The first 10 consecutive senior residents who chose to participate in this 2-week elective rotation of op…	no	Interventions to develop ML, incl education programs						This needs to be screened
10554	Family caregivers as partners in care transitions: The caregiver advise record and enable act	The objective of this Perspective was to provide guidance to hospitalists and hospital clinical leadership on how to implement the Caregiver Advise Record and Enable (CARE) Act, which has been passed into law in 30 US states and territories. Specifically, the objective is 3-fold: (1) increase awareness among hospitalists and encourage them to begin to prepare for implementation, (2) explore the i…	no	Not focused on a definition of ML, skills or competencies, or organizational barriers for ML						This needs to be screened
10705	Leadership is a matter of influence	Trusting in leadership' (News Analysis August 14) raises issues beyond whether or not executive directors of nursing should work full time. An effective leader is not bound by clocks or contracts. Given that the RCN has a Clinical Leadership Development Programme, the debate about full-time or part-time nurse executives misses the point. Nurse leaders, whatever hours they may work, are to be foun…	no	Not physicians						This needs to be screened
11022	Fecal percutaneous transmission of hepatitis A involving methamphetamine users in Iowa: an interview with Patricia Quinlisk, M.D., M.P.H., State Epidemiologist/Medical Director, Iowa Department of Public Health, and Yvan Hutin, M.D., Epidemic Intelligence Service Officer, Centers for Disease Control and Prevention		no	Not in English						This needs to be screened
10766	Developing Canadian physician: the quest for leadership effectiveness	Purpose The purpose of this study is to discern the physicians' perception of leadership effectiveness in their clinical and non-clinical roles (leadership) by identifying their political skill levels. Design/methodology/approach A sample of 209 Canadian physicians was surveyed using the Political Skills Inventory (PSI) during the period 2012-2014. The PSI was chosen because it assesses leadershi…	Maybe							This needs to be screened
10932	Multi-professional clinical leadership training in healthcare A peer-led evaluation of the experience and benefits of the "Darzi Fellowship"	Purpose - The purpose of this paper is to examine the impact of a structured clinical leadership programme on healthcare professionals working within the British National Health Service (NHS). Clinical leadership is now regarded as essential in addressing the complex challenges in the NHS, yet few trainees of any healthcare discipline receive formal training. The study describes a peer-led evalua…	no	Interventions to develop ML, incl education programs						This needs to be screened
10868	Physician Attitudes About Maintenance of Certification: A Cross-Specialty National Survey	Objectives: To determine physicians' perceptions of current maintenance of certification (MOC) activities and to explore how perceptions vary across specialties, practice characteristics, and physician characteristics, including burnout. Patients and Methods: We conducted an Internet and paper survey among a national cross-specialty random sample of licensed US physicians from September 23, 2015,…	no	Not focused on a definition of ML, skills or competencies, or organizational barriers for ML						This needs to be screened
10982	Leading teams during simulated pediatric emergencies: a pilot study	Purpose: Leadership has been identified as a key variable for the functioning of teams and as one of the main reasons for success or failure of team-based work systems. Pediatricians often function as team leaders in the resuscitation of a critically ill child. However, pediatric residents often report having little opportunity to perform in the role of team leader during residency. In order to g…	no	Not focused on a definition of ML, skills or competencies, or organizational barriers for ML						This needs to be screened
10602	Sarilumab for the treatment of rheumatoid arthritis	Simon Cooper is interviewed by Ellen Clarke, Commissioning Editor Simon Cooper has >18 years of global experience in the pharmaceutical industry. He joined Sanofi in July 2014 as the Vice President, Global Project Head. In his current position at Sanofi, Dr Cooper is responsible for the clinical development of sarilumab and the worldwide submission in rheumatoid arthritis. He joined Sanofi after …	no	Not focused on a definition of ML, skills or competencies, or organizational barriers for ML						This needs to be screened
10781	Hybrid management, organizational configuration, and medical professionalism: evidence from the establishment of a clinical directorate in Portugal	BACKGROUND: The need of improving the governance of healthcare services has brought health professionals into management positions. However, both the processes and outcomes of this policy change highlight differences among the European countries. This article provides in-depth evidence that neither quantitative data nor cross-country comparisons have been able to provide regarding the influence o…	Maybe							This needs to be screened
10925	Value-Based Emergency Management	This article touches on the complex and decentralized network that is the US health care system and how important it is to include emergency management in this network. By aligning the overarching incentives of opposing health care organizations, emergency management can become resilient to up-and-coming changes in reimbursement, staffing, and network ownership. Coalitions must grasp the opportun…	no	Not focused on a definition of ML, skills or competencies, or organizational barriers for ML						This needs to be screened
[truncated: 461 more rows]

## Sheet: Partial PRISMA flowchart
			Flowchart of the Screening and Eligibility Evaluation Phases
[truncated: 21 more rows]
