# Supplementary material for: Medical leaders or masters?—A systematic review of medical leadership in hospital settings
Source: PLoS One. 2017 Sep 14;12(9):e0184522. doi: 10.1371/journal.pone.0184522 (PMC5598981; doi:10.1371/journal.pone.0184522)
Supplement: S4 File — (XLSX) [file pone.0184522.s006.xlsx]

## Sheet: Instructions & copyright
Excel Workbook for Reviewing Full Text Articles
Copyright/License
The "Excel Workbook for 2 Full Text Reviewers" by Helena M. VonVille is licensed under a Creative Commons Attribution-NonCommercial-ShareAlike 3.0 Unported License.
More information about Creative Commons can be found at:
http://creativecommons.org/licenses/by-nc-sa/3.0/
Date of last revision:			The most current version of the Excel workbook along with instructions for use can be found at:
2017-02-02			http://libguides.sph.uth.tmc.edu/excel_SR_workbook
If you discover a problem with a formula or your have a suggestion to improve this workbook, please contact Helena VonVille:
helena.m.vonville@uth.tmc.edu
713-500-9131
University of Texas School of Public Health Library
Changes made to this revision (2/2/2017)
Fixed an error in column L of Full Text Reviewed.
Changes made to this revision (12/8/2015)
Added rows in the screening and FT review worksheets to allow for larger data sets.
Changes made to this revision (11/0/2015)
Minor changes to formulas in the Exclusion Reasons worksheet.
Changes made to this revision (8/28/2015)
Added formulas to the Exclusion Reasons page to check for errors.
Changes made to this revision (8/17/2015)
Fixed language on the error messages to be consistent with other workbooks.
Changes made to this revision (4/31/2015)
Fixed a data validation issue on the Full Text Reviewed worksheet.
Changes made to this revision (4/14/2015)
There was an error in the data validation formula for the 1st reviewer. It has been fixed.
Changes made to this revision (4/8/2015)
A modified PRISMA flowchart has been added. It provides data for items excluded during the full review portion of the SR.
This workbook is designed for blinding full text decisions of 2 reviewers. If you have only 1 reviewer, use the PRIMARY Excel Workbook for Systematic Reviews.

## Sheet: Exclusion Reasons
	This workbook is designed for 1 or 2 reviewers If there is just one reviewer, copy your decisions and paste them into the appropriate worksheet of the primary Excel workbook.	2
	Review Full Text: While you cannot review the full text articles in this worksheet, both reviewers should record their decisions in this worksheet and copy to the MASTER Excel workbook order to reconcile differences. Don't worry if you have fewer than 15 exclusion criteria-- it is only an issue if you have more than 15. Each reason will be displayed as a drop down list in the cells of the "FT Exc…
	Reconcile all decision differences in the COMPILED REVIEWING Excel workbook.
	Review Full Text
	Exclusion reason	Total # for each reason: 1st reviewer	Total # for each reason: 2nd reviewer
	Not physicians	0	0
	Not working in a hospital setting	3	0
	Not focused on cure	0	0
	Not in a formal or informal leadership role	0	0
	Not focused on a definition of ML, skills or competencies, or organizational barriers for ML	4	0
	Focus on effectiveness of ML	1	0
	Interventions to develop ML, incl education programs	1	0
	Governance when meant in a broader healthcare setting than solely the hospital setting	0	0
	Non-English or non-peer reviewed publication	0	0
	No research or theory	5	0
	Not in English	1	0
	No systematic review	0	0
	Reason #13	0	0
	Reason #14	0	0
	Reason #15	0	0
	Total # of NO's by reason	15	0	The formula to the left adds up how often reasons for no were given by each reviewer in the Full Text Reviewed worksheet.
	Total # of NO's selected in Full Text Reviewed	15	0	The formula to the left counts how often "no" was selected by each reviewer in the Full Text Reviewed worksheet.
	Difference between # of NO's by reason and # of NO's selected in the Full Text Reviewed worksheet	0	0	This should be 0. If it is not, you need to find the error! It could be "yes" was selected when it should have been "no" so a reason for no was recorded.
	Total # of FT "YES"	3	0	The formula to the left counts how often "yes" was selected by each reviewer in the Full Text Reviewed worksheet.
	Total # Unavailable	1	0	The formula to the left counts how often "Unavailable" was selected by each reviewer in the Full Text Reviewed worksheet.
	Total # of ILL Requests	0	0	The formula to the left counts how often "ILL" was selected by each reviewer in the Full Text Reviewed worksheet.
	Total number of NO's, YES's, ILL's, and UNAVAILABLE's in the Full Text Reviewed worksheet	19	0	The formula to the right counts adds together the number of times "no" was selected and "maybe" was selected by each screener.
	Total number of items to review	0	0	Counts how many items there are in Put titles&absts here
	Difference between # of items that were screened and the number of items to be screened.	19	0	This should be 0. If it is not, you need to find the error! The most likely option is that an item was not screened.

## Sheet: Put titles&absts here
The next worksheet receives data from this worksheet. DO NOT ERASE OR COPY OVER ANY CITATIONS IN THIS WORKSHEET.
Copy all of the citations from the Put titles&absts here worksheet from the PRIMARY workbook for this project. Be sure you include the data from the column Review the full text?. Paste the data starting at cell A5.
Citation ID #	Title	Abstract			Review the full text?		Paste the VALUES only of Review the full text?. To do so, right click on cell F5 and select Paste Values.
10609	Medical leadership in the 21st century	Objective: Psychiatry as a discipline and as a profession stands at the cusp of major challenges in many areas including social, biological and psychological spheres. The practice of psychiatry is affected by ideologically driven policies by politicians, and the continuing long-lasting impact of the global economic downturn along with new developments in health care delivery. Changing biological …
10524	Role-meanings as a critical factor in understanding doctor managers' identity work and different role identities	This study examines â€œidentity workâ€ among hybrid doctor-managers (DMs) in the Spanish National Health System to make sense of their managerial roles. In particular, the meanings underlying DMs experience of their hybrid role are investigated using a Grounded Theory methodology, exposing distinctions in role-meanings. Our findings provide evidence that using different social sources of compari…
10770	Collaborating internationally on physician leadership development: why now?	Purpose This paper aims to highlight the importance of leadership development for all physicians within a competency-based medical education (CBME) framework. It describes the importance of timely international collaboration as a key strategy in promoting physician leadership development. Design/methodology/approach The paper explores published and Grey literature around physician leadership deve…
10470	Physician leadership development at Cleveland Clinic: A brief review	Objective: We aim to describe the rationale for and spectrum of leadership development programs, highlighting experience at a large healthcare institution (Cleveland Clinic, Cleveland, Ohio, USA). Conclusions: Developing leaders is a universal priority to sustain organizational success. In health care, significant challenges of ensuring quality and access and making care affordable are widely sha…
10766	Developing Canadian physician: the quest for leadership effectiveness	Purpose The purpose of this study is to discern the physicians' perception of leadership effectiveness in their clinical and non-clinical roles (leadership) by identifying their political skill levels. Design/methodology/approach A sample of 209 Canadian physicians was surveyed using the Political Skills Inventory (PSI) during the period 2012-2014. The PSI was chosen because it assesses leadershi…
10781	Hybrid management, organizational configuration, and medical professionalism: evidence from the establishment of a clinical directorate in Portugal	BACKGROUND: The need of improving the governance of healthcare services has brought health professionals into management positions. However, both the processes and outcomes of this policy change highlight differences among the European countries. This article provides in-depth evidence that neither quantitative data nor cross-country comparisons have been able to provide regarding the influence o…
10779	Medical doctors in healthcare leadership: theoretical and practical challenges	BACKGROUND: While healthcare systems vary in their structure and available resources, it is widely recognized that medical doctors play a key role in their adaptation and performance. In this article, we examine recent government and organizational policies in two different health systems that aim to develop clinical leadership among the medical profession. Clinical leadership refers to the engag…
10853	Management Competence in Leading Positions in Clinical Surgery - What Does a Surgeon Need to Know?	Background: Surgeons, more than other specialists, are required to combine high medical expertise with management competence. This is due to changing environments, new demands with respect to quality, the ongoing discussion on increased performance in the context of questionable target agreements, an increasing tendency of university hospitals and other departments and clinics to recruit leading …
11103	A qualitative and quantitative study of medical leadership and management: experiences, competencies, and development needs of doctor managers in the United â€¦
10657	A comparison of experiences, competencies and development needs of doctor managers in Kenya and the United Kingdom (UK)	PURPOSE: The purpose of the research was to explore and compare the experiences, leadership and management competencies and development needs of doctor managers in Kenya and the UK. DESIGN/METHODOLOGY: A comparative study d258esign involving fieldwork in Kenya and the UK was adopted. Data were collected using a multi-method approach: qualitative interviews and a survey with doctor managers. The t…
10778	Medicine and management: looking inside the box of changing hospital governance	BACKGROUND: Health policy has strengthened the demand for coordination between clinicians and managers and introduced new medical manager roles in hospitals to better connect medicine and management. These developments have created a scholarly debate of concepts and an increasing 'hybridization' of tasks and roles, yet the organizational effects are not well researched. This research introduces a…
10765	Shining the light on the dark side of medical leadership - a qualitative study in Australia	Purpose The paper aims to explore the beliefs of doctors in leadership roles of the concept of "the dark side", using data collected from interviews carried out with 45 doctors in medical leadership roles across Australia. The paper looks at the beliefs from the perspectives of doctors who are already in leadership roles themselves; to identify potential barriers they might have encountered and t…
10807	Doctors as managers of healthcare resources in Nigeria: Evolving roles and current challenges	Over the years, medical practice in Nigeria has evolved in scope and practice, in terms of changing disease patterns, patients' needs, and social expectations. In addition, there is a growing sentiment especially among the general public and some health workers that most doctors are bad managers. Besides drawing examples from some doctors in top management positions that have performed less credi…
11055	Physician Leadership: A Central Strategy to Transforming Healthcare	As the role of the physician leader becomes increasingly important in the transformation of healthcare, how hospitals, health systems, and other healthcare organizations define that role is undergoing radical change. Traditional physician leadership roles no longer are effective, and the independent medical staff approach is changing to a collaborative, team-oriented model. The dyad relationship …
10611	The value of psychiatrists in leadership and management	The health and social care landscape in the UK is changing, and there is now, more than ever, a real need for doctors to embrace leadership and management. Evidence shows that medical leadership is associated with better outcomes for patients. Psychiatrists are particularly well suited to such roles, given the interpersonal skills and self-awareness that they develop in their training. In this ar…
10731	First and foremost, physicians: the clinical versus leadership identities of physician leaders	Purpose - Physicians are commonly promoted into administrative and managerial roles in US hospitals on the basis of clinical expertise and often lack the skills, training or inclination to lead. Several studies have sought to identify factors associated with effective physician leadership, yet we know little about how physician leaders themselves construe their roles. The paper aims to discuss th…
10782	The involvement of medical doctors in hospital governance and implications for quality management: a quick scan in 19 and an in depth study in 7 OECD countries	BACKGROUND: Hospital governance is broadening its orientation from cost and production controls towards 'improving performance on clinical outcomes'. Given this new focus one might assume that doctors are drawn into hospital management across OECD countries. Hospital performance in terms of patient health, quality of care and efficiency outcomes is supposed to benefit from their involvement. Howe…
10767	In their own words: describing Canadian physician leadership	Purpose This is the first study to compile statistical data to describe the functions and responsibilities of physicians in formal and informal leadership roles in the Canadian health system. This mixed-methods research study offers baseline data relative to this purpose, and also describes physician leaders' views on fundamental aspects of their leadership responsibility. Design/methodology/appr…
10979	Perceptions of physician leadership in Botswana	Background. Physician leadership is essential for the strengthening of health systems, especially in underserved settings such as sub-Saharan Africa. To be effective, leaders must be perceived as such by their community. It is unknown how perceptions of physician leadership in Botswana compare with those of the Canadian Medical Education Directives for Specialists (CanMEDS) Physician Competency F…

## Sheet: Full Text Reviewed
	Number of Full Text Reviewers:	2	If there is only 1 reviewer, click on the link to the left to make the adjustment.
			Full Text (FT) Review Decisions
Citation ID #	Title	Should the full text be reviewed?	1st Reviewer: No, Yes, ILL, Unavailable	1st Reviewer: Exclusion Reason	Background, Discussion, or For next paper?	There should be no yellow cells below when you are finished	2nd Reviewer: No, Yes, ILL, Unavailable	2nd Reviewer: Exclusion Reason	Background, Discussion, or For next paper?	There should be no yellow cells below when you are finished	Do the Reviewers agree? Should this be included in the SR?
														Do not enter data to the right of this column
10609	Medical leadership in the 21st century	0	No	No research or theory						This needs to be reviewed					No	Not physicians	Background
10524	Role-meanings as a critical factor in understanding doctor managers' identity work and different role identities	0	No	Not focused on a definition of ML, skills or competencies, or organizational barriers for ML						This needs to be reviewed					Yes	Not working in a hospital setting	Discussion
10770	Collaborating internationally on physician leadership development: why now?	0	No	Interventions to develop ML, incl education programs						This needs to be reviewed					ILL	Not focused on cure	For next paper
10470	Physician leadership development at Cleveland Clinic: A brief review	0	No	No research or theory						This needs to be reviewed					Unavailable	Not in a formal or informal leadership role
10766	Developing Canadian physician: the quest for leadership effectiveness	0	No	Focus on effectiveness of ML						This needs to be reviewed						Not focused on a definition of ML, skills or competencies, or organizational barriers for ML
10781	Hybrid management, organizational configuration, and medical professionalism: evidence from the establishment of a clinical directorate in Portugal	0	No	Not focused on a definition of ML, skills or competencies, or organizational barriers for ML						This needs to be reviewed						Focus on effectiveness of ML
10779	Medical doctors in healthcare leadership: theoretical and practical challenges	0	No	Not focused on a definition of ML, skills or competencies, or organizational barriers for ML						This needs to be reviewed						Interventions to develop ML, incl education programs
10853	Management Competence in Leading Positions in Clinical Surgery - What Does a Surgeon Need to Know?	0	No	Not in English						This needs to be reviewed						Governance when meant in a broader healthcare setting than solely the hospital setting
11103	A qualitative and quantitative study of medical leadership and management: experiences, competencies, and development needs of doctor managers in the United â€¦	0	Unavailable			This item is not available for review				This needs to be reviewed						Non-English or non-peer reviewed publication
10657	A comparison of experiences, competencies and development needs of doctor managers in Kenya and the United Kingdom (UK)	0	No	Not working in a hospital setting						This needs to be reviewed						No research or theory
10778	Medicine and management: looking inside the box of changing hospital governance	0	yes							This needs to be reviewed						Not in English
10765	Shining the light on the dark side of medical leadership - a qualitative study in Australia	0	No	Not working in a hospital setting						This needs to be reviewed						No systematic review
10807	Doctors as managers of healthcare resources in Nigeria: Evolving roles and current challenges	0	No	No research or theory						This needs to be reviewed						Reason #13
11055	Physician Leadership: A Central Strategy to Transforming Healthcare	0	No	No research or theory						This needs to be reviewed						Reason #14
10611	The value of psychiatrists in leadership and management	0	No	No research or theory						This needs to be reviewed						Reason #15
10731	First and foremost, physicians: the clinical versus leadership identities of physician leaders	0	yes							This needs to be reviewed
10782	The involvement of medical doctors in hospital governance and implications for quality management: a quick scan in 19 and an in depth study in 7 OECD countries	0	yes							This needs to be reviewed
10767	In their own words: describing Canadian physician leadership	0	No	Not working in a hospital setting						This needs to be reviewed
10979	Perceptions of physician leadership in Botswana	0	No	Not focused on a definition of ML, skills or competencies, or organizational barriers for ML						This needs to be reviewed

## Sheet: Partial PRISMA Flowchart
			Flowchart of the Screening and Eligibility Evaluation Phases
			This flowchart has been modeled after: Moher D, Liberati A, Tetzlaff J, Altman DG, PRISMA G. Preferred reporting items for systematic reviews and meta-analyses: The PRISMA statement. Ann Intern Med. 2009;151:264-269.								Link to the PRISMA Statement		http://www.prisma-statement.org/usage.htm
			Records found through database searching						Records found through other sources
			This provides data ONLY for the full text review portion of the PRISMA flowchart. The PRIMARY flowchart contains
			all data necessary to complete the PRISMA flowchart.
									0	titles/ abstracts excluded
			19	titles & abstracts screened
									15	full text articles excluded
										0	Not physicians
			0	full text records to be reviewed						3	Not working in a hospital setting
										0	Not focused on cure
				1	records not available for review					0	Not in a formal or informal leadership role
										4	Not focused on a definition of ML, skills or competencies, or organizational barriers for ML
			-1	full text records reviewed						1	Focus on effectiveness of ML
										1	Interventions to develop ML, incl education programs
			-16	publications included						0	Governance when meant in a broader healthcare setting than solely the hospital setting
										0	Non-English or non-peer reviewed publication
										5	No research or theory
										1	Not in English
										0	No systematic review
										0	Reason #13
										0	Reason #14
										0	Reason #15
